# Supplementary material for: YebC2 resolves ribosome stalling and increases fitness of cells lacking EF-P and the ABCF ATPase YfmR
Source: PLoS Genet. 2025 Apr 11;21(4):e1011633. doi: 10.1371/journal.pgen.1011633 (PMC11990639; doi:10.1371/journal.pgen.1011633)
Supplement: S1 Table — (XLSX) [file pgen.1011633.s005.xlsx]

## Sheet: S1 Table
	assembly	yebC2	yebC	organism.taxId	checkmInfo.contamination	checkmInfo.completeness	taxonomy
1	GCF_000005845.2	1	1	511145	0.15	99.48	cellular organisms;Bacteria;Gammaproteobacteria;Gammaproteobacteria;Enterobacterales;Enterobacteriaceae;Escherichia;Escherichia coli;Escherichia coli K-12;Escherichia coli str. K-12 substr. MG1655
2	GCF_000006605.1	0	0	306537	1.68	97.9	cellular organisms;Bacteria;Actinobacteriota;Actinomycetota;Actinomycetes;Mycobacteriales;Corynebacteriaceae;Corynebacterium;Corynebacterium jeikeium;Corynebacterium jeikeium K411
3	GCF_000006685.1	0	1	243161	1.16	98.49	cellular organisms;Bacteria;PVC group;Chlamydiota;Chlamydiia;Chlamydiales;Chlamydiaceae;Chlamydia/Chlamydophila group;Chlamydia;Chlamydia muridarum;Chlamydia muridarum str. Nigg
4	GCF_000006765.1	0	1	208964	0.49	99.61	cellular organisms;Bacteria;Gammaproteobacteria;Gammaproteobacteria;Pseudomonadales;Pseudomonadaceae;Pseudomonas;Pseudomonas aeruginosa group;Pseudomonas aeruginosa;Pseudomonas aeruginosa PAO1
5	GCF_000006925.2	1	1	198214	0.47	97.22	cellular organisms;Bacteria;Gammaproteobacteria;Gammaproteobacteria;Enterobacterales;Enterobacteriaceae;Shigella;Shigella flexneri;Shigella flexneri 2a;Shigella flexneri 2a str. 301
6	GCF_000006945.2	1	1	99287	0.44	99.71	cellular organisms;Bacteria;Gammaproteobacteria;Gammaproteobacteria;Enterobacterales;Enterobacteriaceae;Salmonella;Salmonella enterica;Salmonella enterica subsp. enterica;Salmonella enterica subsp. enterica serovar Typhimurium;Salmonella enterica subsp. enterica serovar Typhimurium str. LT2
7	GCF_000006985.1	0	1	194439	6.33	85.75	cellular organisms;Bacteria;FCB group;Bacteroidetes/Chlorobi group;Chlorobiota;Chlorobiia;Chlorobiales;Chlorobiaceae;Chlorobaculum;Chlorobaculum tepidum;Chlorobaculum tepidum TLS
8	GCF_000007025.1	0	1	272944	0.23	99.86	cellular organisms;Bacteria;Alphaproteobacteria;Alphaproteobacteria;Rickettsiales;Rickettsiaceae;Rickettsieae;Rickettsia;spotted fever group;Rickettsia conorii;Rickettsia conorii str. Malish 7
9	GCF_000007125.1	0	1	224914	0.58	97.21	cellular organisms;Bacteria;Alphaproteobacteria;Alphaproteobacteria;Hyphomicrobiales;Brucellaceae;Brucella/Ochrobactrum group;Brucella;Brucella melitensis;Brucella melitensis bv. 1;Brucella melitensis bv. 1 str. 16M
10	GCF_000007205.1	0	1	182082	0.3	98.49	cellular organisms;Bacteria;PVC group;Chlamydiota;Chlamydiia;Chlamydiales;Chlamydiaceae;Chlamydia/Chlamydophila group;Chlamydia;Chlamydia pneumoniae;Chlamydia pneumoniae TW-183
11	GCF_000007245.1	0	0	183190	0.17	97.6	cellular organisms;Bacteria;Gammaproteobacteria;Gammaproteobacteria;Xanthomonadales;Xanthomonadaceae;Xylella;Xylella fastidiosa;Xylella fastidiosa Temecula1
12	GCF_000007505.1	0	1	204722	0.85	98.57	cellular organisms;Bacteria;Alphaproteobacteria;Alphaproteobacteria;Hyphomicrobiales;Brucellaceae;Brucella/Ochrobactrum group;Brucella;Brucella suis;Brucella suis 1330
13	GCF_000007605.1	0	1	227941	0.23	98.67	cellular organisms;Bacteria;PVC group;Chlamydiota;Chlamydiia;Chlamydiales;Chlamydiaceae;Chlamydia/Chlamydophila group;Chlamydia;Chlamydia caviae;Chlamydia caviae GPIC
14	GCF_000007625.1	0	1	212717	0.16	98.14	cellular organisms;Bacteria;Firmicutes;Bacillota;Clostridia;Eubacteriales;Clostridiaceae;Clostridium;Clostridium tetani;Clostridium tetani E88
15	GCF_000007745.1	0	1	221988	0.59	98.48	cellular organisms;Bacteria;Gammaproteobacteria;Gammaproteobacteria;Pasteurellales;Pasteurellaceae;Basfia;[Mannheimia] succiniciproducens;[Mannheimia] succiniciproducens MBEL55E
16	GCF_000007765.2	0	1	227377	2.27	98.43	cellular organisms;Bacteria;Gammaproteobacteria;Gammaproteobacteria;Legionellales;Coxiellaceae;Coxiella;Coxiella burnetii;Coxiella burnetii RSA 493
17	GCF_000007805.1	0	1	223283	0.19	99.36	cellular organisms;Bacteria;Gammaproteobacteria;Gammaproteobacteria;Pseudomonadales;Pseudomonadaceae;Pseudomonas;Pseudomonas syringae group;Pseudomonas syringae group genomosp. 3;Pseudomonas syringae pv. tomato;Pseudomonas syringae pv. tomato str. DC3000
18	GCF_000007985.2	0	1	243231	1.85	97.03	cellular organisms;Bacteria;Desulfuromonadota + Desulfobacterota;Desulfuromonadia;Geobacterales;Geobacteraceae;Geobacter;Geobacter sulfurreducens;Geobacter sulfurreducens PCA
19	GCF_000008305.1	1	0	265311	0.09	99.96	cellular organisms;Bacteria;Mycoplasmatota;Mycoplasmatota;Mollicutes;Entomoplasmatales;Entomoplasmataceae;Mesoplasma;Mesoplasma florum;Mesoplasma florum L1
20	GCF_000008325.1	0	1	243233	0.84	98.55	cellular organisms;Bacteria;Gammaproteobacteria;Gammaproteobacteria;Methylococcales;Methylococcaceae;Methylococcus;Methylococcus capsulatus;Methylococcus capsulatus str. Bath
21	GCF_000008445.1	1	0	261594	0.4	98.78	cellular organisms;Bacteria;Firmicutes;Bacillota;Bacilli;Bacillales;Bacillaceae;Bacillus;Bacillus cereus group;Bacillus anthracis;Bacillus anthracis str. 'Ames Ancestor'
22	GCF_000008465.1	1	1	283942	0.34	99.91	cellular organisms;Bacteria;Gammaproteobacteria;Gammaproteobacteria;Alteromonadales;Idiomarinaceae;Idiomarina;Idiomarina loihiensis;Idiomarina loihiensis L2TR
23	GCF_000008625.1	0	1	224324	0.84	98.35	cellular organisms;Bacteria;Aquificota + Campylobacterota + Deferribacterota;Aquificae;Aquificales;Aquificaceae;Aquifex;Aquifex aeolicus;Aquifex aeolicus VF5
24	GCF_000008725.1	0	1	272561	2.22	98.98	cellular organisms;Bacteria;PVC group;Chlamydiota;Chlamydiia;Chlamydiales;Chlamydiaceae;Chlamydia/Chlamydophila group;Chlamydia;Chlamydia trachomatis;Chlamydia trachomatis D/UW-3/CX
25	GCF_000008865.2	1	1	386585	0.15	99.51	cellular organisms;Bacteria;Gammaproteobacteria;Gammaproteobacteria;Enterobacterales;Enterobacteriaceae;Escherichia;Escherichia coli;Escherichia coli O157:H7;Escherichia coli O157:H7 str. Sakai
26	GCF_000009045.1	1	1	224308	1.32	98.62	cellular organisms;Bacteria;Firmicutes;Bacillota;Bacilli;Bacillales;Bacillaceae;Bacillus;Bacillus subtilis group;Bacillus subtilis;Bacillus subtilis subsp. subtilis;Bacillus subtilis subsp. subtilis str. 168
27	GCF_000009085.1	0	1	192222	0.25	99.59	cellular organisms;Bacteria;Aquificota + Campylobacterota + Deferribacterota;Epsilonproteobacteria;Campylobacterales;Campylobacteraceae;Campylobacter;Campylobacter jejuni;Campylobacter jejuni subsp. jejuni;Campylobacter jejuni subsp. jejuni NCTC 11168 = ATCC 700819
28	GCF_000009145.1	0	1	228410	0.31	99.63	cellular organisms;Bacteria;Betaproteobacteria;Betaproteobacteria;Nitrosomonadales;Nitrosomonadaceae;Nitrosomonas;Nitrosomonas europaea;Nitrosomonas europaea ATCC 19718
29	GCF_000009265.1	0	1	216596	0.32	99.94	cellular organisms;Bacteria;Alphaproteobacteria;Alphaproteobacteria;Hyphomicrobiales;Rhizobiaceae;Rhizobium/Agrobacterium group;Rhizobium;Rhizobium leguminosarum;Rhizobium leguminosarum bv. viciae;Rhizobium leguminosarum bv. viciae 3841
30	GCF_000009365.1	1	1	393595	0.32	99.11	cellular organisms;Bacteria;Gammaproteobacteria;Gammaproteobacteria;Oceanospirillales;Alcanivoracaceae;Alcanivorax;Alcanivorax borkumensis;Alcanivorax borkumensis SK2
31	GCF_000009765.2	0	1	227882	1.17	99.91	cellular organisms;Bacteria;Actinobacteriota;Actinomycetota;Actinomycetes;Kitasatosporales;Streptomycetaceae;Streptomyces;Streptomyces avermitilis;Streptomyces avermitilis MA-4680 = NBRC 14893
32	GCF_000009785.1	0	1	235909	0.22	99.31	cellular organisms;Bacteria;Firmicutes;Bacillota;Bacilli;Bacillales;Bacillaceae;Geobacillus;Geobacillus thermoleovorans group;Geobacillus kaustophilus;Geobacillus kaustophilus HTA426
33	GCF_000009805.1	0	1	247156	0.63	99.33	cellular organisms;Bacteria;Actinobacteriota;Actinomycetota;Actinomycetes;Mycobacteriales;Nocardiaceae;Nocardia;Nocardia farcinica;Nocardia farcinica IFM 10152
34	GCF_000009905.1	0	1	292459	1.78	97.37	cellular organisms;Bacteria;Firmicutes;Bacillota;Clostridia;Eubacteriales;Symbiobacteriaceae;Symbiobacterium;Symbiobacterium thermophilum;Symbiobacterium thermophilum IAM 14863
35	GCF_000010185.1	0	0	334413	0.15	99.09	cellular organisms;Bacteria;Firmicutes;Bacillota;Tissierellia;Tissierellales;Peptoniphilaceae;Finegoldia;Finegoldia magna;Finegoldia magna ATCC 29328
36	GCF_000010265.1	0	1	583346	0.82	98.6	cellular organisms;Bacteria;Firmicutes;Bacillota;Clostridia;Eubacteriales;Clostridiaceae;Clostridium;Clostridium kluyveri;Clostridium kluyveri NBRC 12016
37	GCF_000010505.1	0	1	431947	0.55	98	cellular organisms;Bacteria;FCB group;Bacteroidetes/Chlorobi group;Bacteroidota;Bacteroidia;Bacteroidales;Porphyromonadaceae;Porphyromonas;Porphyromonas gingivalis;Porphyromonas gingivalis ATCC 33277
38	GCF_000010525.1	0	1	438753	0.56	97.59	cellular organisms;Bacteria;Alphaproteobacteria;Alphaproteobacteria;Hyphomicrobiales;Xanthobacteraceae;Azorhizobium;Azorhizobium caulinodans;Azorhizobium caulinodans ORS 571
39	GCF_000010645.1	0	0	511995	0.75	80.14	cellular organisms;Bacteria;FCB group;Bacteroidetes/Chlorobi group;Bacteroidota;Bacteroidia;Bacteroidales;Bacteroidales incertae sedis;Candidatus Azobacteroides;Candidatus Azobacteroides pseudotrichonymphae;Candidatus Azobacteroides pseudotrichonymphae genomovar. CFP2
40	GCF_000010985.1	0	1	639282	1.33	99.19	cellular organisms;Bacteria;Aquificota + Campylobacterota + Deferribacterota;Deferribacteres;Deferribacterales;Deferribacteraceae;Deferribacter;Deferribacter desulfuricans;Deferribacter desulfuricans SSM1
41	GCF_000011225.1	0	1	272633	2.86	98.53	cellular organisms;Bacteria;Mycoplasmatota;Mycoplasmatota;Mycoplasmoidales;Mycoplasmoidaceae;Malacoplasma;Malacoplasma penetrans;Malacoplasma penetrans HF-2
42	GCF_000011245.1	0	1	221109	0.09	98	cellular organisms;Bacteria;Firmicutes;Bacillota;Bacilli;Bacillales;Bacillaceae;Oceanobacillus;Oceanobacillus iheyensis;Oceanobacillus iheyensis HTE831
43	GCF_000011305.1	0	1	196164	0.11	98.12	cellular organisms;Bacteria;Actinobacteriota;Actinomycetota;Actinomycetes;Mycobacteriales;Corynebacteriaceae;Corynebacterium;Corynebacterium efficiens;Corynebacterium efficiens YS-314
44	GCF_000011385.1	0	1	251221	1.63	96.04	cellular organisms;Bacteria;Cyanobacteriota/Melainabacteria group;Cyanobacteriota/Melainabacteria group;Cyanobacteriota;Cyanophyceae;Gloeobacterales;Gloeobacteraceae;Gloeobacter;Gloeobacter violaceus;Gloeobacter violaceus PCC 7421
45	GCF_000011565.2	0	1	264201	1.08	99.51	cellular organisms;Bacteria;PVC group;Chlamydiota;Chlamydiia;Parachlamydiales;Parachlamydiaceae;Candidatus Protochlamydia;Candidatus Protochlamydia amoebophila;Candidatus Protochlamydia amoebophila UWE25
46	GCF_000011745.1	0	0	291272	0.09	97.97	cellular organisms;Bacteria;Gammaproteobacteria;Gammaproteobacteria;Enterobacterales;Enterobacteriaceae;Enterobacteriaceae incertae sedis;ant
47	GCF_000011965.2	0	1	246200	1.3	99.62	cellular organisms;Bacteria;Alphaproteobacteria;Alphaproteobacteria;Rhodobacterales;Roseobacteraceae;Ruegeria;Ruegeria pomeroyi;Ruegeria pomeroyi DSS-3
48	GCF_000012305.1	0	1	259536	0.25	99.87	cellular organisms;Bacteria;Gammaproteobacteria;Gammaproteobacteria;Moraxellales;Moraxellaceae;Psychrobacter;Psychrobacter arcticus;Psychrobacter arcticus 273-4
49	GCF_000012325.1	1	0	167879	0.82	99.51	cellular organisms;Bacteria;Gammaproteobacteria;Gammaproteobacteria;Alteromonadales;Colwelliaceae;Colwellia;Colwellia psychrerythraea;Colwellia psychrerythraea 34H
50	GCF_000012485.1	0	1	319225	0.83	97.72	cellular organisms;Bacteria;FCB group;Bacteroidetes/Chlorobi group;Chlorobiota;Chlorobiia;Chlorobiales;Chlorobiaceae;Chlorobium/Pelodictyon group;Pelodictyon;Pelodictyon luteolum;Pelodictyon luteolum DSM 273
51	GCF_000012525.1	0	0	1140	0.62	98.33	cellular organisms;Bacteria;Cyanobacteriota/Melainabacteria group;Cyanobacteriota/Melainabacteria group;Cyanobacteriota;Cyanophyceae;Synechococcales;Synechococcaceae;Synechococcus;Synechococcus elongatus;Synechococcus elongatus PCC 7942 = FACHB-805
52	GCF_000012565.1	0	1	269484	0.11	99.15	cellular organisms;Bacteria;Alphaproteobacteria;Alphaproteobacteria;Rickettsiales;Anaplasmataceae;Ehrlichia;canis group;Ehrlichia canis;Ehrlichia canis str. Jake
53	GCF_000012665.1	0	1	207559	1.74	98.79	cellular organisms;Bacteria;Desulfuromonadota + Desulfobacterota;Desulfovibrionia;Desulfovibrionales;Desulfovibrionaceae;Oleidesulfovibrio;Oleidesulfovibrio alaskensis;Oleidesulfovibrio alaskensis G20
54	GCF_000012685.1	0	1	246197	2.04	98.74	cellular organisms;Bacteria;Myxococcota;Myxococcia;Myxococcales;Cystobacterineae;Myxococcaceae;Myxococcus;Myxococcus xanthus;Myxococcus xanthus DK 1622
55	GCF_000012725.1	0	1	323098	0.61	99.51	cellular organisms;Bacteria;Alphaproteobacteria;Alphaproteobacteria;Hyphomicrobiales;Nitrobacteraceae;Nitrobacter;Nitrobacter winogradskyi;Nitrobacter winogradskyi Nb-255
56	GCF_000012765.1	1	0	340047	0.38	98.93	cellular organisms;Bacteria;Mycoplasmatota;Mycoplasmatota;Mollicutes;Mycoplasmatales;Mycoplasmataceae;Mycoplasma;Mycoplasma mycoides group;Mycoplasma capricolum;Mycoplasma capricolum subsp. capricolum;Mycoplasma capricolum subsp. capricolum ATCC 27343
57	GCF_000012805.1	0	1	323261	1.15	96.94	cellular organisms;Bacteria;Gammaproteobacteria;Gammaproteobacteria;Chromatiales;Chromatiaceae;Nitrosococcus;Nitrosococcus oceani;Nitrosococcus oceani ATCC 19707
58	GCF_000012865.1	0	1	246194	0.85	97.7	cellular organisms;Bacteria;Firmicutes;Bacillota;Clostridia;Thermoanaerobacterales;Thermoanaerobacteraceae;Carboxydothermus;Carboxydothermus hydrogenoformans;Carboxydothermus hydrogenoformans Z-2901
59	GCF_000012945.1	0	1	482957	0.09	99.38	cellular organisms;Bacteria;Betaproteobacteria;Betaproteobacteria;Burkholderiales;Burkholderiaceae;Burkholderia;Burkholderia cepacia complex;Burkholderia lata
60	GCF_000012985.1	0	1	349521	1.34	98.79	cellular organisms;Bacteria;Gammaproteobacteria;Gammaproteobacteria;Oceanospirillales;Hahellaceae;Hahella;Hahella chejuensis;Hahella chejuensis KCTC 2396
61	GCF_000013025.1	0	1	228405	0.08	99.62	cellular organisms;Bacteria;Alphaproteobacteria;Alphaproteobacteria;Hyphomonadales;Hyphomonadaceae;Hyphomonas;Hyphomonas neptunium;Hyphomonas neptunium ATCC 15444
62	GCF_000013165.1	0	1	222891	0.12	98.4	cellular organisms;Bacteria;Alphaproteobacteria;Alphaproteobacteria;Rickettsiales;Anaplasmataceae;Neorickettsia;Neorickettsia sennetsu;Neorickettsia sennetsu str. Miyayama
63	GCF_000013325.1	0	1	279238	0.18	99.41	cellular organisms;Bacteria;Alphaproteobacteria;Alphaproteobacteria;Sphingomonadales;Sphingomonadaceae;Novosphingobium;Novosphingobium aromaticivorans;Novosphingobium aromaticivorans DSM 12444
64	GCF_000013425.1	1	0	93061	0.39	97.59	cellular organisms;Bacteria;Firmicutes;Bacillota;Bacilli;Bacillales;Staphylococcaceae;Staphylococcus;Staphylococcus aureus;Staphylococcus aureus subsp. aureus NCTC 8325
65	GCF_000013605.1	0	1	338969	2.32	99.66	cellular organisms;Bacteria;Betaproteobacteria;Betaproteobacteria;Burkholderiales;Comamonadaceae;Rhodoferax;Rhodoferax ferrireducens;Rhodoferax ferrireducens T118
66	GCF_000013645.1	0	1	266265	0.03	99.94	cellular organisms;Bacteria;Betaproteobacteria;Betaproteobacteria;Burkholderiales;Burkholderiaceae;Paraburkholderia;Paraburkholderia xenovorans;Paraburkholderia xenovorans LB400
67	GCF_000013705.1	0	1	265072	0.02	99.5	cellular organisms;Bacteria;Betaproteobacteria;Betaproteobacteria;Nitrosomonadales;Methylophilaceae;Methylobacillus;Methylobacillus flagellatus;Methylobacillus flagellatus KT
68	GCF_000013765.1	1	1	318161	1.38	93.45	cellular organisms;Bacteria;Gammaproteobacteria;Gammaproteobacteria;Alteromonadales;Shewanellaceae;Shewanella;Shewanella denitrificans;Shewanella denitrificans OS217
69	GCF_000013885.1	0	1	323097	0.73	98.84	cellular organisms;Bacteria;Alphaproteobacteria;Alphaproteobacteria;Hyphomicrobiales;Nitrobacteraceae;Nitrobacter;Nitrobacter hamburgensis;Nitrobacter hamburgensis X14
70	GCF_000013985.1	0	1	317655	0.39	98.23	cellular organisms;Bacteria;Alphaproteobacteria;Alphaproteobacteria;Sphingomonadales;Sphingomonadaceae;Sphingopyxis;Sphingopyxis alaskensis;Sphingopyxis alaskensis RB2256
71	GCF_000014005.1	0	1	204669	4.82	97.72	cellular organisms;Bacteria;Acidobacteriota;Terriglobia;Terriglobales;Acidobacteriaceae;Candidatus Koribacter;Candidatus Koribacter versatilis;Candidatus Koribacter versatilis Ellin345
72	GCF_000014185.1	0	1	266117	0.69	98.99	cellular organisms;Bacteria;Actinobacteriota;Actinomycetota;Rubrobacteria;Rubrobacterales;Rubrobacteraceae;Rubrobacter;Rubrobacter xylanophilus;Rubrobacter xylanophilus DSM 9941
73	GCF_000014505.1	0	1	278197	0.59	98.74	cellular organisms;Bacteria;Firmicutes;Bacillota;Bacilli;Lactobacillales;Lactobacillaceae;Pediococcus;Pediococcus pentosaceus;Pediococcus pentosaceus ATCC 25745
74	GCF_000014705.1	1	1	318167	0.35	99.7	cellular organisms;Bacteria;Gammaproteobacteria;Gammaproteobacteria;Alteromonadales;Shewanellaceae;Shewanella;Shewanella frigidimarina;Shewanella frigidimarina NCIMB 400
75	GCF_000014725.1	0	1	335541	0.42	99.76	cellular organisms;Bacteria;Firmicutes;Bacillota;Clostridia;Eubacteriales;Syntrophomonadaceae;Syntrophomonas;Syntrophomonas wolfei;Syntrophomonas wolfei subsp. wolfei;Syntrophomonas wolfei subsp. wolfei str. Goettingen G311
76	GCF_000014765.1	0	1	335283	0.08	99.53	cellular organisms;Bacteria;Betaproteobacteria;Betaproteobacteria;Nitrosomonadales;Nitrosomonadaceae;Nitrosomonas;Nitrosomonas eutropha;Nitrosomonas eutropha C91
77	GCF_000014785.1	0	1	187272	2.51	98.89	cellular organisms;Bacteria;Gammaproteobacteria;Gammaproteobacteria;Chromatiales;Ectothiorhodospiraceae;Alkalilimnicola;Alkalilimnicola ehrlichii;Alkalilimnicola ehrlichii MLHE-1
78	GCF_000014865.1	0	1	156889	2.7	95.61	cellular organisms;Bacteria;Alphaproteobacteria;Alphaproteobacteria;Magnetococcales;Magnetococcaceae;Magnetococcus;Magnetococcus marinus;Magnetococcus marinus MC-1
79	GCF_000015045.1	0	1	338966	1.51	98.59	cellular organisms;Bacteria;Desulfuromonadota + Desulfobacterota;Desulfuromonadia;Desulfuromonadales;Desulfuromonadaceae;Pelobacter;Pelobacter propionicus;Pelobacter propionicus DSM 2379
80	GCF_000015125.1	0	1	290317	0.05	96.96	cellular organisms;Bacteria;FCB group;Bacteroidetes/Chlorobi group;Chlorobiota;Chlorobiia;Chlorobiales;Chlorobiaceae;Chlorobium/Pelodictyon group;Chlorobium;Chlorobium phaeobacteroides;Chlorobium phaeobacteroides DSM 266
81	GCF_000015245.1	1	1	326297	0.83	98.71	cellular organisms;Bacteria;Gammaproteobacteria;Gammaproteobacteria;Alteromonadales;Shewanellaceae;Shewanella;Shewanella amazonensis;Shewanella amazonensis SB2B
82	GCF_000015285.1	1	0	357804	0.56	99.66	cellular organisms;Bacteria;Gammaproteobacteria;Gammaproteobacteria;Alteromonadales;Psychromonadaceae;Psychromonas;Psychromonas ingrahamii;Psychromonas ingrahamii 37
83	GCF_000015305.1	0	1	350058	0.16	99.96	cellular organisms;Bacteria;Actinobacteriota;Actinomycetota;Actinomycetes;Mycobacteriales;Mycobacteriaceae;Mycolicibacterium;Mycolicibacterium vanbaalenii;Mycolicibacterium vanbaalenii PYR-1
84	GCF_000015345.1	0	1	246195	0.2	99.41	cellular organisms;Bacteria;Gammaproteobacteria;Gammaproteobacteria;Cardiobacteriales;Cardiobacteriaceae;Dichelobacter;Dichelobacter nodosus;Dichelobacter nodosus VCS1703A
85	GCF_000015485.1	0	1	391774	0.3	98.86	cellular organisms;Bacteria;Desulfuromonadota + Desulfobacterota;Desulfovibrionia;Desulfovibrionales;Desulfovibrionaceae;Desulfovibrio;Desulfovibrio vulgaris;Desulfovibrio vulgaris DP4
86	GCF_000015505.1	0	1	365044	0.44	99.93	cellular organisms;Bacteria;Betaproteobacteria;Betaproteobacteria;Burkholderiales;Comamonadaceae;Polaromonas;Polaromonas naphthalenivorans;Polaromonas naphthalenivorans CJ2
87	GCF_000015565.1	0	1	391735	0.06	97.05	cellular organisms;Bacteria;Betaproteobacteria;Betaproteobacteria;Burkholderiales;Comamonadaceae;Verminephrobacter;Verminephrobacter eiseniae;Verminephrobacter eiseniae EF01-2
88	GCF_000015585.1	0	1	349124	1.05	92.78	cellular organisms;Bacteria;Gammaproteobacteria;Gammaproteobacteria;Chromatiales;Ectothiorhodospiraceae;Halorhodospira;Halorhodospira halophila;Halorhodospira halophila SL1
89	GCF_000015725.1	0	1	420662	2.89	98.92	cellular organisms;Bacteria;Betaproteobacteria;Betaproteobacteria;Burkholderiales;Sphaerotilaceae;Methylibium;Methylibium petroleiphilum;Methylibium petroleiphilum PM1
90	GCF_000016065.1	1	1	323850	0.93	99.55	cellular organisms;Bacteria;Gammaproteobacteria;Gammaproteobacteria;Alteromonadales;Shewanellaceae;Shewanella;Shewanella loihica;Shewanella loihica PV-4
91	GCF_000016345.1	0	1	312153	0.13	97.04	cellular organisms;Bacteria;Betaproteobacteria;Betaproteobacteria;Burkholderiales;Burkholderiaceae;Polynucleobacter;Polynucleobacter asymbioticus;Polynucleobacter asymbioticus QLW-P1DMWA-1
92	GCF_000016425.1	0	1	369723	0.96	97.7	cellular organisms;Bacteria;Actinobacteriota;Actinomycetota;Actinomycetes;Micromonosporales;Micromonosporaceae;Salinispora;Salinispora tropica;Salinispora tropica CNB-440
93	GCF_000016545.1	0	1	351627	0.1	99.77	cellular organisms;Bacteria;Firmicutes;Bacillota;Clostridia;Thermoanaerobacterales;Thermoanaerobacterales Family III. Incertae Sedis;Caldicellulosiruptor;Caldicellulosiruptor saccharolyticus;Caldicellulosiruptor saccharolyticus DSM 8903
94	GCF_000016645.1	0	1	376686	0.16	99.53	cellular organisms;Bacteria;FCB group;Bacteroidetes/Chlorobi group;Bacteroidota;Flavobacteriia;Flavobacteriales;Flavobacteriaceae;Flavobacterium;Flavobacterium johnsoniae;Flavobacterium johnsoniae UW101
95	GCF_000016845.1	0	1	444178	0.81	93.56	cellular organisms;Bacteria;Alphaproteobacteria;Alphaproteobacteria;Hyphomicrobiales;Brucellaceae;Brucella/Ochrobactrum group;Brucella;Brucella ovis;Brucella ovis ATCC 25840
96	GCF_000017265.1	0	1	450851	0.09	99.72	cellular organisms;Bacteria;Alphaproteobacteria;Alphaproteobacteria;Caulobacterales;Caulobacteraceae;Phenylobacterium;Phenylobacterium zucineum;Phenylobacterium zucineum HLK1
97	GCF_000017565.1	0	1	402881	1.33	99.59	cellular organisms;Bacteria;Alphaproteobacteria;Alphaproteobacteria;Hyphomicrobiales;Parvibaculaceae;Parvibaculum;Parvibaculum lavamentivorans;Parvibaculum lavamentivorans DS-1
98	GCF_000017585.1	0	1	360107	0.6	98.45	cellular organisms;Bacteria;Aquificota + Campylobacterota + Deferribacterota;Epsilonproteobacteria;Campylobacterales;Campylobacteraceae;Campylobacter;Campylobacter hominis;Campylobacter hominis ATCC BAA-381
99	GCF_000017685.1	0	1	456481	2.72	92.2	cellular organisms;Bacteria;Spirochaetota;Spirochaetia;Leptospirales;Leptospiraceae;Leptospira;Leptospira biflexa;Leptospira biflexa serovar Patoc;Leptospira biflexa serovar Patoc strain 'Patoc 1 (Paris)'
100	GCF_000017805.1	0	1	383372	2.58	97.85	cellular organisms;Bacteria;Chloroflexota;Chloroflexota;Chloroflexia;Chloroflexales;Roseiflexineae;Roseiflexaceae;Roseiflexus;Roseiflexus castenholzii;Roseiflexus castenholzii DSM 13941
101	GCF_000018045.1	0	1	290338	0.2	99.73	cellular organisms;Bacteria;Gammaproteobacteria;Gammaproteobacteria;Enterobacterales;Enterobacteriaceae;Citrobacter;Citrobacter koseri;Citrobacter koseri ATCC BAA-895
102	GCF_000018105.1	0	1	329726	4.48	99.73	cellular organisms;Bacteria;Cyanobacteriota/Melainabacteria group;Cyanobacteriota/Melainabacteria group;Cyanobacteriota;Cyanophyceae;Synechococcales;Acaryochloridaceae;Acaryochloris;Acaryochloris marina;Acaryochloris marina MBIC11017
103	GCF_000018145.1	0	1	398580	0.41	99.69	cellular organisms;Bacteria;Alphaproteobacteria;Alphaproteobacteria;Rhodobacterales;Roseobacteraceae;Dinoroseobacter;Dinoroseobacter shibae;Dinoroseobacter shibae DFL 12 = DSM 16493
104	GCF_000018225.1	0	1	392021	0.35	99.25	cellular organisms;Bacteria;Alphaproteobacteria;Alphaproteobacteria;Rickettsiales;Rickettsiaceae;Rickettsieae;Rickettsia;spotted fever group;Rickettsia rickettsii;Rickettsia rickettsii str. 'Sheila Smith'
105	GCF_000018285.1	1	1	398579	0.08	99.84	cellular organisms;Bacteria;Gammaproteobacteria;Gammaproteobacteria;Alteromonadales;Shewanellaceae;Shewanella;Shewanella pealeana;Shewanella pealeana ATCC 700345
106	GCF_000018325.1	0	1	350688	0.04	98.26	cellular organisms;Bacteria;Firmicutes;Bacillota;Clostridia;Eubacteriales;Clostridiaceae;Alkaliphilus;Alkaliphilus oremlandii;Alkaliphilus oremlandii OhILAs
107	GCF_000018405.1	0	1	96561	0.53	99.18	cellular organisms;Bacteria;Desulfuromonadota + Desulfobacterota;Desulfobacteria;Desulfobacterales;Desulfosudaceae;Desulfosudis;Desulfosudis oleivorans;Desulfosudis oleivorans Hxd3
108	GCF_000018525.1	0	1	483179	0.91	97.67	cellular organisms;Bacteria;Alphaproteobacteria;Alphaproteobacteria;Hyphomicrobiales;Brucellaceae;Brucella/Ochrobactrum group;Brucella;Brucella canis;Brucella canis ATCC 23365
109	GCF_000018605.1	0	1	403833	0.37	98.82	cellular organisms;Bacteria;Thermotogota;Thermotogae;Petrotogales;Petrotogaceae;Petrotoga;Petrotoga mobilis;Petrotoga mobilis SJ95
110	GCF_000018665.1	0	1	398578	0.38	99.28	cellular organisms;Bacteria;Betaproteobacteria;Betaproteobacteria;Burkholderiales;Comamonadaceae;Delftia;Delftia acidovorans;Delftia acidovorans SPH-1
111	GCF_000018685.1	0	1	357809	4.17	97.92	cellular organisms;Bacteria;Firmicutes;Bacillota;Clostridia;Eubacteriales;Lachnospiraceae;Lachnoclostridium;Lachnoclostridium phytofermentans;Lachnoclostridium phytofermentans ISDg
112	GCF_000018865.1	0	1	324602	1.34	99.73	cellular organisms;Bacteria;Chloroflexota;Chloroflexota;Chloroflexia;Chloroflexales;Chloroflexineae;Chloroflexaceae;Chloroflexus;Chloroflexus aurantiacus;Chloroflexus aurantiacus J-10-fl
113	GCF_000018885.1	0	1	288705	0.46	96.43	cellular organisms;Bacteria;Actinobacteriota;Actinomycetota;Actinomycetes;Micrococcales;Micrococcaceae;Renibacterium;Renibacterium salmoninarum;Renibacterium salmoninarum ATCC 33209
114	GCF_000019045.1	0	1	491915	0.29	99.65	cellular organisms;Bacteria;Firmicutes;Bacillota;Bacilli;Bacillales;Bacillaceae;Anoxybacillus;Anoxybacillus flavithermus;Anoxybacillus flavithermus WK1
115	GCF_000019085.1	0	1	340099	0.1	98.89	cellular organisms;Bacteria;Firmicutes;Bacillota;Clostridia;Thermoanaerobacterales;Thermoanaerobacteraceae;Thermoanaerobacter;Thermoanaerobacter pseudethanolicus;Thermoanaerobacter pseudethanolicus ATCC 33223
116	GCF_000019165.1	0	1	498761	0.88	97.34	cellular organisms;Bacteria;Firmicutes;Bacillota;Clostridia;Eubacteriales;Heliobacteriaceae;Heliomicrobium;Heliomicrobium modesticaldum;Heliomicrobium modesticaldum Ice1
117	GCF_000019185.1	1	1	458817	0.06	99.84	cellular organisms;Bacteria;Gammaproteobacteria;Gammaproteobacteria;Alteromonadales;Shewanellaceae;Shewanella;Shewanella halifaxensis;Shewanella halifaxensis HAW-EB4
118	GCF_000019405.1	0	1	228400	3.45	99.8	cellular organisms;Bacteria;Gammaproteobacteria;Gammaproteobacteria;Pasteurellales;Pasteurellaceae;Histophilus;Histophilus somni;Histophilus somni 2336
119	GCF_000019705.1	0	1	412418	1.52	99.68	cellular organisms;Bacteria;Spirochaetota;Spirochaetia;Spirochaetales;Borreliaceae;Borrelia;Borrelia recurrentis;Borrelia recurrentis A1
120	GCF_000019725.1	0	1	426355	0.25	100	cellular organisms;Bacteria;Alphaproteobacteria;Alphaproteobacteria;Hyphomicrobiales;Methylobacteriaceae;Methylobacterium;Methylobacterium radiotolerans;Methylobacterium radiotolerans JCM 2831
121	GCF_000019845.1	0	1	395963	0.5	99.44	cellular organisms;Bacteria;Alphaproteobacteria;Alphaproteobacteria;Hyphomicrobiales;Beijerinckiaceae;Beijerinckia;Beijerinckia indica;Beijerinckia indica subsp. indica;Beijerinckia indica subsp. indica ATCC 9039
122	GCF_000019905.1	1	0	262543	1.11	98.57	cellular organisms;Bacteria;Firmicutes;Bacillota;Bacilli;Bacillales;Bacillales incertae sedis;Bacillales Family XII. Incertae Sedis;Exiguobacterium;Exiguobacterium sibiricum;Exiguobacterium sibiricum 255-15
123	GCF_000019965.1	0	1	452637	1.49	97.96	cellular organisms;Bacteria;PVC group;Verrucomicrobiota;Opitutae;Opitutales;Opitutaceae;Opitutus;Opitutus terrae;Opitutus terrae PB90-1
124	GCF_000020005.1	0	1	457570	0.91	98.18	cellular organisms;Bacteria;Firmicutes;Bacillota;Clostridia;Natranaerobiales;Natranaerobiaceae;Natranaerobius;Natranaerobius thermophilus;Natranaerobius thermophilus JW/NM-WN-LF
125	GCF_000020025.1	0	1	63737	0.61	99.49	cellular organisms;Bacteria;Cyanobacteriota/Melainabacteria group;Cyanobacteriota/Melainabacteria group;Cyanobacteriota;Cyanophyceae;Nostocales;Nostocaceae;Nostoc;Nostoc punctiforme;Nostoc punctiforme PCC 73102
126	GCF_000020045.1	0	1	391038	0.54	99.94	cellular organisms;Bacteria;Betaproteobacteria;Betaproteobacteria;Burkholderiales;Burkholderiaceae;Paraburkholderia;Paraburkholderia phymatum;Paraburkholderia phymatum STM815
127	GCF_000020125.1	0	1	398527	0.45	99.94	cellular organisms;Bacteria;Betaproteobacteria;Betaproteobacteria;Burkholderiales;Burkholderiaceae;Paraburkholderia;Paraburkholderia phytofirmans;Paraburkholderia phytofirmans PsJN
128	GCF_000020305.1	0	1	320483	1.09	97.52	cellular organisms;Bacteria;Alphaproteobacteria;Alphaproteobacteria;Rickettsiales;Anaplasmataceae;Anaplasma;Anaplasma marginale;Anaplasma marginale str. Florida
129	GCF_000020365.1	0	1	177437	0.46	99.07	cellular organisms;Bacteria;Desulfuromonadota + Desulfobacterota;Desulfobacteria;Desulfobacterales;Desulfobacteraceae;Desulforapulum;Desulforapulum autotrophicum;Desulforapulum autotrophicum HRM2
130	GCF_000020385.1	0	1	398767	0.08	99.83	cellular organisms;Bacteria;Desulfuromonadota + Desulfobacterota;Desulfuromonadia;Geobacterales;Geobacteraceae;Trichlorobacter;Trichlorobacter lovleyi;Trichlorobacter lovleyi SZ
131	GCF_000020465.1	0	1	290315	0.42	98.33	cellular organisms;Bacteria;FCB group;Bacteroidetes/Chlorobi group;Chlorobiota;Chlorobiia;Chlorobiales;Chlorobiaceae;Chlorobium/Pelodictyon group;Chlorobium;Chlorobium limicola;Chlorobium limicola DSM 245
132	GCF_000020505.1	0	1	517417	0.91	98.66	cellular organisms;Bacteria;FCB group;Bacteroidetes/Chlorobi group;Chlorobiota;Chlorobiia;Chlorobiales;Chlorobiaceae;Chlorobaculum;Chlorobaculum parvum;Chlorobaculum parvum NCIB 8327
133	GCF_000020625.1	0	1	290512	0.6	98.35	cellular organisms;Bacteria;FCB group;Bacteroidetes/Chlorobi group;Chlorobiota;Chlorobiia;Chlorobiales;Chlorobiaceae;Prosthecochloris;Prosthecochloris aestuarii;Prosthecochloris aestuarii DSM 271
134	GCF_000020645.1	0	1	324925	0.9	97.57	cellular organisms;Bacteria;FCB group;Bacteroidetes/Chlorobi group;Chlorobiota;Chlorobiia;Chlorobiales;Chlorobiaceae;Chlorobium/Pelodictyon group;Pelodictyon;Pelodictyon phaeoclathratiforme;Pelodictyon phaeoclathratiforme BU-1
135	GCF_000020725.1	0	1	404380	0.16	99.57	cellular organisms;Bacteria;Desulfuromonadota + Desulfobacterota;Desulfuromonadia;Geobacterales;Geobacteraceae;Citrifermentans;Citrifermentans bemidjiense;Citrifermentans bemidjiense Bem
136	GCF_000020845.1	0	0	388396	1.29	98.73	cellular organisms;Bacteria;Gammaproteobacteria;Gammaproteobacteria;Vibrionales;Vibrionaceae;Aliivibrio;Aliivibrio fischeri;Aliivibrio fischeri MJ11
137	GCF_000020945.1	0	1	309798	0.33	97.37	cellular organisms;Bacteria;Coprothermobacterota;Coprothermobacteria;Coprothermobacterales;Coprothermobacteraceae;Coprothermobacter;Coprothermobacter proteolyticus;Coprothermobacter proteolyticus DSM 5265
138	GCF_000020965.1	0	1	309799	0.24	98.23	cellular organisms;Bacteria;Dictyoglomota;Dictyoglomia;Dictyoglomales;Dictyoglomaceae;Dictyoglomus;Dictyoglomus thermophilum;Dictyoglomus thermophilum H-6-12
139	GCF_000020985.1	0	1	289376	1.07	98.99	cellular organisms;Bacteria;Nitrospirota;Thermodesulfovibrionia;Thermodesulfovibrionales;Thermodesulfovibrionaceae;Thermodesulfovibrio;Thermodesulfovibrio yellowstonii;Thermodesulfovibrio yellowstonii DSM 11347
140	GCF_000021005.1	0	1	557760	1.95	99.12	cellular organisms;Bacteria;Alphaproteobacteria;Alphaproteobacteria;Rhodobacterales;Paracoccaceae;Cereibacter;Cereibacter sphaeroides;Cereibacter sphaeroides KD131
141	GCF_000021045.1	0	1	322710	0.71	98.17	cellular organisms;Bacteria;Gammaproteobacteria;Gammaproteobacteria;Pseudomonadales;Pseudomonadaceae;Azotobacter group;Azotobacter;Azotobacter vinelandii;Azotobacter vinelandii DJ
142	GCF_000021265.1	0	0	565575	0.18	99.15	cellular organisms;Bacteria;Mycoplasmatota;Mycoplasmatota;Mollicutes;Mycoplasmatales;Mycoplasmataceae;Ureaplasma;Ureaplasma urealyticum;Ureaplasma urealyticum serovar 10;Ureaplasma urealyticum serovar 10 str. ATCC 33699
143	GCF_000021285.1	0	1	484019	3.41	98.7	cellular organisms;Bacteria;Thermotogota;Thermotogae;Thermotogales;Fervidobacteriaceae;Thermosipho;Thermosipho africanus;Thermosipho africanus TCF52B
144	GCF_000021325.1	0	1	272568	0.37	97.42	cellular organisms;Bacteria;Alphaproteobacteria;Alphaproteobacteria;Rhodospirillales;Acetobacteraceae;Gluconacetobacter;Gluconacetobacter diazotrophicus;Gluconacetobacter diazotrophicus PA1 5
145	GCF_000021545.1	0	1	204536	0.66	99.47	cellular organisms;Bacteria;Aquificota + Campylobacterota + Deferribacterota;Aquificae;Aquificales;Hydrogenothermaceae;Sulfurihydrogenibium;Sulfurihydrogenibium azorense;Sulfurihydrogenibium azorense Az-Fu1
146	GCF_000021565.1	0	1	123214	0.04	98.11	cellular organisms;Bacteria;Aquificota + Campylobacterota + Deferribacterota;Aquificae;Aquificales;Hydrogenothermaceae;Persephonella;Persephonella marina;Persephonella marina EX-H1
147	GCF_000021645.1	0	1	515635	0.56	98.01	cellular organisms;Bacteria;Dictyoglomota;Dictyoglomia;Dictyoglomales;Dictyoglomaceae;Dictyoglomus;Dictyoglomus turgidum;Dictyoglomus turgidum DSM 6724
148	GCF_000021685.1	0	1	309801	2.69	97.83	cellular organisms;Bacteria;Chloroflexota;Thermomicrobiota;Thermomicrobia;Thermomicrobiales;Thermomicrobiaceae;Thermomicrobium;Thermomicrobium roseum;Thermomicrobium roseum DSM 5159
149	GCF_000021725.1	0	1	598659	0.74	99.64	cellular organisms;Bacteria;Aquificota + Campylobacterota + Deferribacterota;Epsilonproteobacteria;Nautiliales;Nautiliaceae;Nautilia;Nautilia profundicola;Nautilia profundicola AmH
150	GCF_000021745.1	0	1	395965	0.56	98.4	cellular organisms;Bacteria;Alphaproteobacteria;Alphaproteobacteria;Hyphomicrobiales;Beijerinckiaceae;Methylocella;Methylocella silvestris;Methylocella silvestris BL2
151	GCF_000021905.1	0	1	218208	0.81	96.29	cellular organisms;Bacteria;Desulfuromonadota + Desulfobacterota;Desulfobacteria;Desulfobacterales;Desulfatibacillaceae;Desulfatibacillum;Desulfatibacillum aliphaticivorans
152	GCF_000021925.1	0	1	272564	6.14	99.12	cellular organisms;Bacteria;Firmicutes;Bacillota;Clostridia;Eubacteriales;Desulfitobacteriaceae;Desulfitobacterium;Desulfitobacterium hafniense;Desulfitobacterium hafniense DCB-2
153	GCF_000021945.1	0	1	326427	0.78	99.29	cellular organisms;Bacteria;Chloroflexota;Chloroflexota;Chloroflexia;Chloroflexales;Chloroflexineae;Chloroflexaceae;Chloroflexus;Chloroflexus aggregans;Chloroflexus aggregans DSM 9485
154	GCF_000021985.1	0	1	396588	4.1	91.21	cellular organisms;Bacteria;Gammaproteobacteria;Gammaproteobacteria;Chromatiales;Ectothiorhodospiraceae;Thioalkalivibrio;Thioalkalivibrio sulfidiphilus;Thioalkalivibrio sulfidiphilus HL-EbGr7
155	GCF_000022005.1	0	1	565050	1.54	99.56	cellular organisms;Bacteria;Alphaproteobacteria;Alphaproteobacteria;Caulobacterales;Caulobacteraceae;Caulobacter;Caulobacter vibrioides;Caulobacter vibrioides NA1000
156	GCF_000022025.1	0	1	452863	2.01	99.08	cellular organisms;Bacteria;Actinobacteriota;Actinomycetota;Actinomycetes;Micrococcales;Micrococcaceae;Pseudarthrobacter;Pseudarthrobacter chlorophenolicus;Pseudarthrobacter chlorophenolicus A6
157	GCF_000022065.1	0	1	394503	3.26	98.76	cellular organisms;Bacteria;Firmicutes;Bacillota;Clostridia;Eubacteriales;Oscillospiraceae;Ruminiclostridium;Ruminiclostridium cellulolyticum;Ruminiclostridium cellulolyticum H10
158	GCF_000022085.1	0	1	460265	0.25	98.98	cellular organisms;Bacteria;Alphaproteobacteria;Alphaproteobacteria;Hyphomicrobiales;Methylobacteriaceae;Methylobacterium;Methylobacterium nodulans;Methylobacterium nodulans ORS 2060
159	GCF_000022145.1	0	1	455488	0.6	97.39	cellular organisms;Bacteria;Myxococcota;Myxococcia;Myxococcales;Cystobacterineae;Anaeromyxobacteraceae;Anaeromyxobacter;Anaeromyxobacter dehalogenans;Anaeromyxobacter dehalogenans 2CP-1
160	GCF_000022305.1	0	1	535289	0.67	100	cellular organisms;Bacteria;Betaproteobacteria;Betaproteobacteria;Burkholderiales;Comamonadaceae;Diaphorobacter;[Acidovorax] ebreus;[Acidovorax] ebreus TPSY
161	GCF_000022325.1	0	1	521460	0.89	99.63	cellular organisms;Bacteria;Firmicutes;Bacillota;Clostridia;Thermoanaerobacterales;Thermoanaerobacterales Family III. Incertae Sedis;Caldicellulosiruptor;Caldicellulosiruptor bescii;Caldicellulosiruptor bescii DSM 6725
162	GCF_000022525.1	0	1	434131	0.12	97.9	cellular organisms;Bacteria;Alphaproteobacteria;Alphaproteobacteria;Rickettsiales;Anaplasmataceae;Neorickettsia;Neorickettsia risticii;Neorickettsia risticii str. Illinois
163	GCF_000022565.1	0	1	240015	1.05	98.56	cellular organisms;Bacteria;Acidobacteriota;Terriglobia;Terriglobales;Acidobacteriaceae;Acidobacterium;Acidobacterium capsulatum;Acidobacterium capsulatum ATCC 51196
164	GCF_000022725.1	0	1	634504	4.28	99.44	cellular organisms;Bacteria;Alphaproteobacteria;Alphaproteobacteria;Hyphomicrobiales;Bartonellaceae;Bartonella;Bartonella grahamii;Bartonella grahamii as4aup
165	GCF_000022745.1	0	1	568815	0.52	99	cellular organisms;Bacteria;Alphaproteobacteria;Alphaproteobacteria;Hyphomicrobiales;Brucellaceae;Brucella/Ochrobactrum group;Brucella;Brucella microti;Brucella microti CCM 4915
166	GCF_000022905.1	0	1	548476	0.41	98.19	cellular organisms;Bacteria;Actinobacteriota;Actinomycetota;Actinomycetes;Mycobacteriales;Corynebacteriaceae;Corynebacterium;Corynebacterium aurimucosum;Corynebacterium aurimucosum ATCC 700975
167	GCF_000023065.1	0	1	595494	0.7	98.19	cellular organisms;Bacteria;Gammaproteobacteria;Gammaproteobacteria;Aeromonadales;Aeromonadaceae;Tolumonas;Tolumonas auensis;Tolumonas auensis DSM 9187
168	GCF_000023105.1	0	1	471853	0.84	100	cellular organisms;Bacteria;Actinobacteriota;Actinomycetota;Actinomycetes;Micrococcales;Beutenbergiaceae;Beutenbergia;Beutenbergia cavernae;Beutenbergia cavernae DSM 12333
169	GCF_000023125.1	0	1	471854	0.38	99.37	cellular organisms;Bacteria;FCB group;Bacteroidetes/Chlorobi group;Bacteroidota;Cytophagia;Cytophagales;Spirosomaceae;Dyadobacter;Dyadobacter fermentans;Dyadobacter fermentans DSM 18053
170	GCF_000023145.1	0	1	645127	0.57	98.19	cellular organisms;Bacteria;Actinobacteriota;Actinomycetota;Actinomycetes;Mycobacteriales;Corynebacteriaceae;Corynebacterium;Corynebacterium kroppenstedtii;Corynebacterium kroppenstedtii DSM 44385
171	GCF_000023225.1	0	1	525897	0.66	98.27	cellular organisms;Bacteria;Desulfuromonadota + Desulfobacterota;Desulfovibrionia;Desulfovibrionales;Desulfomicrobiaceae;Desulfomicrobium;Desulfomicrobium baculatum;Desulfomicrobium baculatum DSM 4028
172	GCF_000023265.1	0	1	525909	1.26	94.12	cellular organisms;Bacteria;Actinobacteriota;Actinomycetota;Acidimicrobiia;Acidimicrobiales;Acidimicrobiaceae;Acidimicrobium;Acidimicrobium ferrooxidans;Acidimicrobium ferrooxidans DSM 10331
173	GCF_000023285.1	0	1	521097	0.05	97.45	cellular organisms;Bacteria;FCB group;Bacteroidetes/Chlorobi group;Bacteroidota;Flavobacteriia;Flavobacteriales;Flavobacteriaceae;Capnocytophaga;Capnocytophaga ochracea;Capnocytophaga ochracea DSM 7271
174	GCF_000023445.1	0	1	526222	0.77	99.54	cellular organisms;Bacteria;Desulfuromonadota + Desulfobacterota;Desulfovibrionia;Desulfovibrionales;Desulfovibrionaceae;Maridesulfovibrio;Maridesulfovibrio salexigens;Maridesulfovibrio salexigens DSM 2638
175	GCF_000023465.1	0	1	655815	0.16	99.68	cellular organisms;Bacteria;FCB group;Bacteroidetes/Chlorobi group;Bacteroidota;Flavobacteriia;Flavobacteriales;Flavobacteriaceae;Zunongwangia;Zunongwangia profunda;Zunongwangia profunda SM-A87
176	GCF_000023545.1	0	1	579405	0.21	99.59	cellular organisms;Bacteria;Gammaproteobacteria;Gammaproteobacteria;Enterobacterales;Pectobacteriaceae;Musicola;Musicola paradisiaca;Musicola paradisiaca Ech703
177	GCF_000023565.1	0	1	561229	1.13	99.89	cellular organisms;Bacteria;Gammaproteobacteria;Gammaproteobacteria;Enterobacterales;Pectobacteriaceae;Dickeya;Dickeya chrysanthemi;Dickeya chrysanthemi Ech1591
178	GCF_000023685.1	0	0	436113	0.36	97.92	cellular organisms;Bacteria;Mycoplasmatota;Mycoplasmatota;Mollicutes;Mycoplasmatales;Mycoplasmataceae;Mycoplasma;Mycoplasma mycoides group;Mycoplasma mycoides;Mycoplasma mycoides subsp. capri;Mycoplasma mycoides subsp. capri LC;Mycoplasma mycoides subsp. capri str. GM12
179	GCF_000023705.1	0	1	583345	2.25	98.69	cellular organisms;Bacteria;Betaproteobacteria;Betaproteobacteria;Nitrosomonadales;Methylophilaceae;Methylotenera;Methylotenera mobilis;Methylotenera mobilis JLW8
180	GCF_000023745.1	0	1	582744	1.91	99.42	cellular organisms;Bacteria;Betaproteobacteria;Betaproteobacteria;Nitrosomonadales;Methylophilaceae;Methylovorus;Methylovorus glucosotrophus;Methylovorus glucosetrophus SIP3-4
181	GCF_000023785.1	0	1	582402	0.12	97.93	cellular organisms;Bacteria;Alphaproteobacteria;Alphaproteobacteria;Hyphomonadales;Hyphomonadaceae;Hirschia;Hirschia baltica;Hirschia baltica ATCC 49814
182	GCF_000023825.1	0	1	485917	0.08	99.35	cellular organisms;Bacteria;FCB group;Bacteroidetes/Chlorobi group;Bacteroidota;Sphingobacteriia;Sphingobacteriales;Sphingobacteriaceae;Pedobacter;Pedobacter heparinus;Pedobacter heparinus DSM 2366
183	GCF_000023845.1	0	1	469378	0.28	98.32	cellular organisms;Bacteria;Actinobacteriota;Actinomycetota;Coriobacteriia;Eggerthellales;Eggerthellaceae;Cryptobacterium;Cryptobacterium curtum;Cryptobacterium curtum DSM 15641
184	GCF_000023865.1	0	1	471857	0.15	99.48	cellular organisms;Bacteria;Actinobacteriota;Actinomycetota;Actinomycetes;Pseudonocardiales;Pseudonocardiaceae;Saccharomonospora;Saccharomonospora viridis;Saccharomonospora viridis DSM 43017
185	GCF_000023905.1	0	1	523794	0.22	99.7	cellular organisms;Bacteria;Fusobacteriota;Fusobacteriia;Fusobacteriales;Leptotrichiaceae;Leptotrichia;Leptotrichia buccalis;Leptotrichia buccalis C-1013-b
186	GCF_000024005.1	0	1	485918	1.94	97.4	cellular organisms;Bacteria;FCB group;Bacteroidetes/Chlorobi group;Bacteroidota;Chitinophagia;Chitinophagales;Chitinophagaceae;Chitinophaga;Chitinophaga pinensis;Chitinophaga pinensis DSM 2588
187	GCF_000024025.1	0	1	479433	0.84	99.58	cellular organisms;Bacteria;Actinobacteriota;Actinomycetota;Actinomycetes;Catenulisporales;Catenulisporaceae;Catenulispora;Catenulispora acidiphila;Catenulispora acidiphila DSM 44928
188	GCF_000024085.1	1	1	523791	0.58	99.43	cellular organisms;Bacteria;Gammaproteobacteria;Gammaproteobacteria;Kangiellales;Kangiellaceae;Kangiella;Kangiella koreensis;Kangiella koreensis DSM 16069
189	GCF_000024105.1	0	1	525919	3.8	98.58	cellular organisms;Bacteria;Firmicutes;Bacillota;Tissierellia;Tissierellales;Peptoniphilaceae;Anaerococcus;Anaerococcus prevotii;Anaerococcus prevotii DSM 20548
190	GCF_000024125.1	0	1	313596	0.27	99.67	cellular organisms;Bacteria;FCB group;Bacteroidetes/Chlorobi group;Bacteroidota;Flavobacteriia;Flavobacteriales;Flavobacteriaceae;Robiginitalea;Robiginitalea biformata;Robiginitalea biformata HTCC2501
191	GCF_000024285.1	0	1	521098	0.59	97.83	cellular organisms;Bacteria;Firmicutes;Bacillota;Bacilli;Bacillales;Alicyclobacillaceae;Alicyclobacillus;Alicyclobacillus acidocaldarius;Alicyclobacillus acidocaldarius subsp. acidocaldarius;Alicyclobacillus acidocaldarius subsp. acidocaldarius DSM 446
192	GCF_000024325.1	0	1	485915	0.33	99.91	cellular organisms;Bacteria;Desulfuromonadota + Desulfobacterota;Desulfovibrionia;Desulfovibrionales;Desulfohalobiaceae;Desulfohalobium;Desulfohalobium retbaense;Desulfohalobium retbaense DSM 5692
193	GCF_000024345.1	0	1	479435	3.78	99.16	cellular organisms;Bacteria;Actinobacteriota;Actinomycetota;Actinomycetes;Propionibacteriales;Kribbellaceae;Kribbella;Kribbella flavida;Kribbella flavida DSM 17836
194	GCF_000024365.1	0	1	479431	0.91	99.4	cellular organisms;Bacteria;Actinobacteriota;Actinomycetota;Actinomycetes;Nakamurellales;Nakamurellaceae;Nakamurella;Nakamurella multipartita;Nakamurella multipartita DSM 44233
195	GCF_000024385.1	0	1	471852	0.22	99.31	cellular organisms;Bacteria;Actinobacteriota;Actinomycetota;Actinomycetes;Streptosporangiales;Thermomonosporaceae;Thermomonospora;Thermomonospora curvata;Thermomonospora curvata DSM 43183
196	GCF_000024405.1	0	1	526218	0.21	98.68	cellular organisms;Bacteria;Fusobacteriota;Fusobacteriia;Fusobacteriales;Leptotrichiaceae;Sebaldella;Sebaldella termitidis;Sebaldella termitidis ATCC 33386
197	GCF_000024465.1	0	1	488538	1.01	99.32	cellular organisms;Bacteria;Alphaproteobacteria;Alphaproteobacteria;Alphaproteobacteria incertae sedis;SAR116 cluster;Candidatus Puniceispirillum;Candidatus Puniceispirillum marinum;Candidatus Puniceispirillum marinum IMCC1322
198	GCF_000024505.1	0	1	574556	0.29	98.44	cellular organisms;Bacteria;Alphaproteobacteria;Alphaproteobacteria;Rickettsiales;Anaplasmataceae;Anaplasma;Anaplasma centrale;Anaplasma centrale str. Israel
199	GCF_000024545.1	0	1	446470	0.13	99.12	cellular organisms;Bacteria;Actinobacteriota;Actinomycetota;Actinomycetes;Glycomycetales;Glycomycetaceae;Stackebrandtia;Stackebrandtia nassauensis;Stackebrandtia nassauensis DSM 44728
200	GCF_000024565.1	0	1	519441	0.14	98.95	cellular organisms;Bacteria;Fusobacteriota;Fusobacteriia;Fusobacteriales;Leptotrichiaceae;Streptobacillus;Streptobacillus moniliformis;Streptobacillus moniliformis DSM 12112
201	GCF_000024725.1	0	1	472759	1.29	97.72	cellular organisms;Bacteria;Gammaproteobacteria;Gammaproteobacteria;Chromatiales;Chromatiaceae;Nitrosococcus;Nitrosococcus halophilus;Nitrosococcus halophilus Nc 4
202	GCF_000024765.1	1	1	555778	1.28	96.26	cellular organisms;Bacteria;Gammaproteobacteria;Gammaproteobacteria;Chromatiales;Halothiobacillaceae;Halothiobacillus;Halothiobacillus neapolitanus;Halothiobacillus neapolitanus c2
203	GCF_000024785.1	0	1	526226	0.34	99.66	cellular organisms;Bacteria;Actinobacteriota;Actinomycetota;Actinomycetes;Mycobacteriales;Gordoniaceae;Gordonia;Gordonia bronchialis;Gordonia bronchialis DSM 43247
204	GCF_000024805.1	0	1	502025	1.88	96.39	cellular organisms;Bacteria;Myxococcota;Polyangia;Haliangiales;Kofleriaceae;Haliangium;Haliangium ochraceum;Haliangium ochraceum DSM 14365
205	GCF_000024825.1	1	1	150340	0.26	99.98	cellular organisms;Bacteria;Gammaproteobacteria;Gammaproteobacteria;Vibrionales;Vibrionaceae;Vibrio;Vibrio harveyi group;Vibrio diabolicus subgroup;Vibrio antiquarius
206	GCF_000024845.1	0	1	518766	1.42	97.84	cellular organisms;Bacteria;FCB group;Bacteroidetes/Chlorobi group;Bacteroidota;Bacteroidetes incertae sedis;Rhodothermaceae;Rhodothermus;Rhodothermus marinus;Rhodothermus marinus DSM 4252
207	GCF_000024865.1	0	1	479432	1.16	97.91	cellular organisms;Bacteria;Actinobacteriota;Actinomycetota;Actinomycetes;Streptosporangiales;Streptosporangiaceae;Streptosporangium;Streptosporangium roseum;Streptosporangium roseum DSM 43021
208	GCF_000024885.1	0	1	525898	0.42	99.29	cellular organisms;Bacteria;Aquificota + Campylobacterota + Deferribacterota;Epsilonproteobacteria;Campylobacterales;Sulfurospirillaceae;Sulfurospirillum;Sulfurospirillum deleyianum;Sulfurospirillum deleyianum DSM 6946
209	GCF_000024905.1	0	1	525903	0.75	99.15	cellular organisms;Bacteria;Synergistota;Synergistia;Synergistales;Synergistaceae;Thermanaerovibrio;Thermanaerovibrio acidaminovorans;Thermanaerovibrio acidaminovorans DSM 6589
210	GCF_000024925.1	0	1	446469	0.14	98.74	cellular organisms;Bacteria;Actinobacteriota;Actinomycetota;Actinomycetes;Micrococcales;Sanguibacteraceae;Sanguibacter;Sanguibacter keddieii;Sanguibacter keddieii DSM 10542
211	GCF_000024965.1	0	1	446471	0.27	98.77	cellular organisms;Bacteria;Actinobacteriota;Actinomycetota;Actinomycetes;Micrococcales;Promicromonosporaceae;Xylanimonas;Xylanimonas cellulosilytica;Xylanimonas cellulosilytica DSM 15894
212	GCF_000024985.1	0	1	479434	0.3	97.44	cellular organisms;Bacteria;Chloroflexota;Thermomicrobiota;Thermomicrobia;Sphaerobacterales;Sphaerobacterineae;Sphaerobacteraceae;Sphaerobacter;Sphaerobacter thermophilus;Sphaerobacter thermophilus DSM 20745
213	GCF_000025005.1	0	1	525904	2.35	93.96	cellular organisms;Bacteria;Chloroflexota;Chloroflexota;Chloroflexota incertae sedis;Thermobaculum;Thermobaculum terrenum;Thermobaculum terrenum ATCC BAA-798
214	GCF_000025065.1	0	1	590409	0.86	99.31	cellular organisms;Bacteria;Gammaproteobacteria;Gammaproteobacteria;Enterobacterales;Pectobacteriaceae;Dickeya;Dickeya parazeae;Dickeya parazeae Ech586
215	GCF_000025225.2	0	1	699246	0.62	87.19	cellular organisms;Bacteria;Firmicutes;Bacillota;Clostridia;Eubacteriales;Oscillospiraceae;Mageeibacillus;Mageeibacillus indolicus;Mageeibacillus indolicus UPII9-5
216	GCF_000025305.1	0	1	591001	0.78	99.58	cellular organisms;Bacteria;Firmicutes;Bacillota;Negativicutes;Acidaminococcales;Acidaminococcaceae;Acidaminococcus;Acidaminococcus fermentans;Acidaminococcus fermentans DSM 20731
217	GCF_000025345.1	0	1	526225	0.68	99.2	cellular organisms;Bacteria;Actinobacteriota;Actinomycetota;Actinomycetes;Geodermatophilales;Geodermatophilaceae;Geodermatophilus;Geodermatophilus obscurus;Geodermatophilus obscurus DSM 43160
218	GCF_000025485.1	0	1	572477	0.19	99.92	cellular organisms;Bacteria;Gammaproteobacteria;Gammaproteobacteria;Chromatiales;Chromatiaceae;Allochromatium;Allochromatium vinosum;Allochromatium vinosum DSM 180
219	GCF_000025605.1	0	1	638303	0.22	99.45	cellular organisms;Bacteria;Aquificota + Campylobacterota + Deferribacterota;Aquificae;Aquificales;Aquificaceae;Thermocrinis;Thermocrinis albus;Thermocrinis albus DSM 14484
220	GCF_000025645.1	0	1	580331	0.1	98.49	cellular organisms;Bacteria;Firmicutes;Bacillota;Clostridia;Thermoanaerobacterales;Thermoanaerobacteraceae;Thermoanaerobacter;Thermoanaerobacter italicus;Thermoanaerobacter italicus Ab9
221	GCF_000025705.1	0	1	580332	7.38	88.15	cellular organisms;Bacteria;Betaproteobacteria;Betaproteobacteria;Nitrosomonadales;Gallionellaceae;Sideroxydans;Sideroxydans lithotrophicus;Sideroxydans lithotrophicus ES-1
222	GCF_000025725.1	0	1	522772	0.15	99.07	cellular organisms;Bacteria;Aquificota + Campylobacterota + Deferribacterota;Deferribacteres;Deferribacterales;Geovibrionaceae;Denitrovibrio;Denitrovibrio acetiphilus;Denitrovibrio acetiphilus DSM 12809
223	GCF_000025885.1	0	1	572547	0.43	97.55	cellular organisms;Bacteria;Synergistota;Synergistia;Synergistales;Aminobacteriaceae;Aminobacterium;Aminobacterium colombiense;Aminobacterium colombiense DSM 12261
224	GCF_000025905.1	0	1	583355	0.12	99.21	cellular organisms;Bacteria;PVC group;Verrucomicrobiota;Opitutae;Puniceicoccales;Puniceicoccaceae;Coraliomargarita;Coraliomargarita akajimensis;Coraliomargarita akajimensis DSM 45221
225	GCF_000025965.1	0	1	76114	0.37	100	cellular organisms;Bacteria;Betaproteobacteria;Betaproteobacteria;Rhodocyclales;Rhodocyclaceae;Aromatoleum;Aromatoleum aromaticum;Aromatoleum aromaticum EbN1
226	GCF_000026085.1	2	0	166935	0.25	99.95	cellular organisms;Bacteria;Gammaproteobacteria;Gammaproteobacteria;Alteromonadales;Pseudoalteromonadaceae;Pseudoalteromonas;Pseudoalteromonas translucida
227	GCF_000026105.1	0	1	384676	0.56	99.2	cellular organisms;Bacteria;Gammaproteobacteria;Gammaproteobacteria;Pseudomonadales;Pseudomonadaceae;Pseudomonas;Pseudomonas entomophila;Pseudomonas entomophila L48
228	GCF_000026185.1	0	1	465817	0.03	99.31	cellular organisms;Bacteria;Gammaproteobacteria;Gammaproteobacteria;Enterobacterales;Erwiniaceae;Erwinia;Erwinia tasmaniensis;Erwinia tasmaniensis Et1/99
229	GCF_000026205.1	0	0	37692	0.29	98.38	cellular organisms;Bacteria;Mycoplasmatota;Mycoplasmatota;Mollicutes;Acholeplasmatales;Acholeplasmataceae;Candidatus Phytoplasma;16SrX (Apple proliferation group);Candidatus Phytoplasma mali
230	GCF_000026745.1	1	0	568814	0.09	99.91	cellular organisms;Bacteria;Firmicutes;Bacillota;Bacilli;Lactobacillales;Streptococcaceae;Streptococcus;Streptococcus suis;Streptococcus suis BM407
231	GCF_000046845.1	0	1	62977	0.42	99.01	cellular organisms;Bacteria;Gammaproteobacteria;Gammaproteobacteria;Moraxellales;Moraxellaceae;Acinetobacter;Acinetobacter baylyi;Acinetobacter baylyi ADP1
232	GCF_000054005.1	0	0	359391	0.64	98.46	cellular organisms;Bacteria;Alphaproteobacteria;Alphaproteobacteria;Hyphomicrobiales;Brucellaceae;Brucella/Ochrobactrum group;Brucella;Brucella abortus;Brucella abortus 2308
233	GCF_000055785.1	1	1	290398	0.41	99.92	cellular organisms;Bacteria;Gammaproteobacteria;Gammaproteobacteria;Oceanospirillales;Halomonadaceae;Chromohalobacter;Chromohalobacter salexigens;Chromohalobacter salexigens DSM 3043
234	GCF_000060345.1	0	1	411154	0.99	98.75	cellular organisms;Bacteria;FCB group;Bacteroidetes/Chlorobi group;Bacteroidota;Flavobacteriia;Flavobacteriales;Flavobacteriaceae;Gramella;Gramella forsetii;Gramella forsetii KT0803
235	GCF_000063585.1	0	1	413999	0.17	99.41	cellular organisms;Bacteria;Firmicutes;Bacillota;Clostridia;Eubacteriales;Clostridiaceae;Clostridium;Clostridium botulinum;Clostridium botulinum A;Clostridium botulinum A str. ATCC 3502
236	GCF_000067165.1	0	1	448385	3.45	97.96	cellular organisms;Bacteria;Myxococcota;Polyangia;Polyangiales;Polyangiaceae;Sorangium;Sorangium cellulosum;Sorangium cellulosum So ce56
237	GCF_000067205.1	0	1	94624	0.36	99.54	cellular organisms;Bacteria;Betaproteobacteria;Betaproteobacteria;Burkholderiales;Alcaligenaceae;Bordetella;Bordetella petrii
238	GCF_000069225.1	0	1	31964	0.51	96.64	cellular organisms;Bacteria;Actinobacteriota;Actinomycetota;Actinomycetes;Micrococcales;Microbacteriaceae;Clavibacter;Clavibacter michiganensis;Clavibacter michiganensis subsp. sepedonicus
239	GCF_000069785.1	0	1	977880	0.32	98.04	cellular organisms;Bacteria;Betaproteobacteria;Betaproteobacteria;Burkholderiales;Burkholderiaceae;Cupriavidus;Cupriavidus taiwanensis;Cupriavidus taiwanensis LMG 19424
240	GCF_000069965.1	0	1	529507	1.49	99.18	cellular organisms;Bacteria;Gammaproteobacteria;Gammaproteobacteria;Enterobacterales;Morganellaceae;Proteus;Proteus mirabilis;Proteus mirabilis HI4320
241	GCF_000073005.1	0	1	570417	0.16	98.82	cellular organisms;Bacteria;Alphaproteobacteria;Alphaproteobacteria;Rickettsiales;Anaplasmataceae;Wolbachieae;Wolbachia;unclassified Wolbachia;Wolbachia endosymbiont of Culex quinquefasciatus;Wolbachia endosymbiont of Culex quinquefasciatus Pel
242	GCF_000083545.1	0	1	661410	0.68	98.64	cellular organisms;Bacteria;Alphaproteobacteria;Alphaproteobacteria;Hyphomicrobiales;Methylobacteriaceae;Methylorubrum;Methylorubrum extorquens;Methylorubrum extorquens DM4
243	GCF_000091305.1	0	1	680198	0.76	100	cellular organisms;Bacteria;Actinobacteriota;Actinomycetota;Actinomycetes;Kitasatosporales;Streptomycetaceae;Streptomyces;Streptomyces scabiei;Streptomyces scabiei 87.22
244	GCF_000091325.1	1	1	637905	0.04	99.27	cellular organisms;Bacteria;Gammaproteobacteria;Gammaproteobacteria;Alteromonadales;Shewanellaceae;Shewanella;Shewanella violacea;Shewanella violacea DSS12
245	GCF_000091465.1	0	0	693153	0.41	99.41	cellular organisms;Bacteria;Gammaproteobacteria;Gammaproteobacteria;Vibrionales;Vibrionaceae;Vibrio;Vibrio atlanticus
246	GCF_000091545.1	0	1	300852	0.26	97.28	cellular organisms;Bacteria;Deinococcota;Deinococcota;Deinococci;Thermales;Thermaceae;Thermus;Thermus thermophilus;Thermus thermophilus HB8
247	GCF_000091565.1	0	1	665029	0.2	98.01	cellular organisms;Bacteria;Gammaproteobacteria;Gammaproteobacteria;Enterobacterales;Erwiniaceae;Erwinia;Erwinia amylovora;Erwinia amylovora CFBP1430
248	GCF_000091785.1	0	1	661367	0.58	98.2	cellular organisms;Bacteria;Gammaproteobacteria;Gammaproteobacteria;Legionellales;Legionellaceae;Legionella;Legionella longbeachae;Legionella longbeachae NSW150
249	GCF_000092125.1	0	1	526227	0.15	99.19	cellular organisms;Bacteria;Deinococcota;Deinococcota;Deinococci;Thermales;Thermaceae;Allomeiothermus;Allomeiothermus silvanus;Allomeiothermus silvanus DSM 9946
250	GCF_000092205.1	0	1	589865	0.55	100	cellular organisms;Bacteria;Desulfuromonadota + Desulfobacterota;Desulfobulbia;Desulfobulbales;Desulfobulbaceae;Desulfurivibrio;Desulfurivibrio alkaliphilus;Desulfurivibrio alkaliphilus AHT 2
251	GCF_000092245.1	0	1	572480	0.67	99.07	cellular organisms;Bacteria;Aquificota + Campylobacterota + Deferribacterota;Epsilonproteobacteria;Campylobacterales;Arcobacteraceae;Arcobacter;Arcobacter nitrofigilis;Arcobacter nitrofigilis DSM 7299
252	GCF_000092405.1	0	1	643648	0.05	99.46	cellular organisms;Bacteria;Firmicutes;Bacillota;Clostridia;Eubacteriales;Syntrophomonadaceae;Syntrophothermus;Syntrophothermus lipocalidus;Syntrophothermus lipocalidus DSM 12680
253	GCF_000092425.1	0	1	649638	2.23	97.18	cellular organisms;Bacteria;Deinococcota;Deinococcota;Deinococci;Trueperales;Trueperaceae;Truepera;Truepera radiovictrix;Truepera radiovictrix DSM 17093
254	GCF_000092505.1	1	1	762051	0.06	98.18	cellular organisms;Bacteria;Firmicutes;Bacillota;Bacilli;Lactobacillales;Lactobacillaceae;Leuconostoc;Leuconostoc kimchii;Leuconostoc kimchii IMSNU 11154
255	GCF_000092785.1	0	1	716544	2.7	95.61	cellular organisms;Bacteria;PVC group;Chlamydiota;Chlamydiia;Parachlamydiales;Waddliaceae;Waddlia;Waddlia chondrophila;Waddlia chondrophila WSU 86-1044
256	GCF_000092845.1	0	1	526224	0.07	99.27	cellular organisms;Bacteria;Spirochaetota;Spirochaetia;Brachyspirales;Brachyspiraceae;Brachyspira;Brachyspira murdochii;Brachyspira murdochii DSM 12563
257	GCF_000092865.1	0	1	446466	0.27	98.55	cellular organisms;Bacteria;Actinobacteriota;Actinomycetota;Actinomycetes;Micrococcales;Cellulomonadaceae;Cellulomonas;Cellulomonas flavigena;Cellulomonas flavigena DSM 20109
258	GCF_000092905.1	0	1	562970	0.07	98.82	cellular organisms;Bacteria;Firmicutes;Bacillota;Bacilli;Bacillales;Alicyclobacillaceae;Kyrpidia;Kyrpidia tusciae;Kyrpidia tusciae DSM 2912
259	GCF_000092925.1	0	1	639283	0.12	99.71	cellular organisms;Bacteria;Alphaproteobacteria;Alphaproteobacteria;Hyphomicrobiales;Xanthobacteraceae;Starkeya;Starkeya novella;Starkeya novella DSM 506
260	GCF_000092965.1	0	1	583358	0.32	98.26	cellular organisms;Bacteria;Firmicutes;Bacillota;Clostridia;Thermoanaerobacterales;Thermoanaerobacteraceae;Thermoanaerobacter;Thermoanaerobacter mathranii;Thermoanaerobacter mathranii subsp. mathranii;Thermoanaerobacter mathranii subsp. mathranii str. A3
261	GCF_000093025.1	0	1	666681	0.05	98.74	cellular organisms;Bacteria;Betaproteobacteria;Betaproteobacteria;Nitrosomonadales;Methylophilaceae;Methylotenera;Methylotenera versatilis;Methylotenera versatilis 301
262	GCF_000143085.1	0	1	105559	5.2	90.21	cellular organisms;Bacteria;Gammaproteobacteria;Gammaproteobacteria;Chromatiales;Chromatiaceae;Nitrosococcus;Nitrosococcus watsonii;Nitrosococcus watsonii C-113
263	GCF_000143145.1	0	1	582899	0.9	98.25	cellular organisms;Bacteria;Alphaproteobacteria;Alphaproteobacteria;Hyphomicrobiales;Hyphomicrobiaceae;Hyphomicrobium;Hyphomicrobium denitrificans;Hyphomicrobium denitrificans ATCC 51888
264	GCF_000143685.1	0	1	748727	1.86	98.76	cellular organisms;Bacteria;Firmicutes;Bacillota;Clostridia;Eubacteriales;Clostridiaceae;Clostridium;Clostridium ljungdahlii;Clostridium ljungdahlii DSM 13528
265	GCF_000143725.1	0	1	759914	1.23	98.46	cellular organisms;Bacteria;Spirochaetota;Spirochaetia;Brachyspirales;Brachyspiraceae;Brachyspira;Brachyspira pilosicoli;Brachyspira pilosicoli 95/1000
266	GCF_000143825.1	0	0	585529	0.48	99.43	cellular organisms;Bacteria;Actinobacteriota;Actinomycetota;Actinomycetes;Mycobacteriales;Corynebacteriaceae;Corynebacterium;Corynebacterium genitalium;Corynebacterium genitalium ATCC 33030
267	GCF_000143845.1	0	1	633147	0.97	98.43	cellular organisms;Bacteria;Actinobacteriota;Actinomycetota;Coriobacteriia;Coriobacteriales;Atopobiaceae;Olsenella;Olsenella uli;Olsenella uli DSM 7084
268	GCF_000144405.1	0	1	553174	0.7	98.52	cellular organisms;Bacteria;FCB group;Bacteroidetes/Chlorobi group;Bacteroidota;Bacteroidia;Bacteroidales;Prevotellaceae;Prevotella;Prevotella melaninogenica;Prevotella melaninogenica ATCC 25845
269	GCF_000144605.1	0	1	633149	0.22	99.71	cellular organisms;Bacteria;Alphaproteobacteria;Alphaproteobacteria;Caulobacterales;Caulobacteraceae;Brevundimonas;Brevundimonas subvibrioides;Brevundimonas subvibrioides ATCC 15264
270	GCF_000144625.1	0	1	610130	1.03	99.31	cellular organisms;Bacteria;Firmicutes;Bacillota;Clostridia;Eubacteriales;Lachnospiraceae;Lacrimispora;Lacrimispora saccharolytica;[Clostridium] saccharolyticum WM1
271	GCF_000144695.1	0	1	574087	0.11	99.85	cellular organisms;Bacteria;Firmicutes;Bacillota;Clostridia;Halanaerobiales;Halobacteroidaceae;Acetohalobium;Acetohalobium arabaticum;Acetohalobium arabaticum DSM 5501
272	GCF_000145235.1	0	1	644283	0.96	99.3	cellular organisms;Bacteria;Actinobacteriota;Actinomycetota;Actinomycetes;Micromonosporales;Micromonosporaceae;Micromonospora;Micromonospora aurantiaca;Micromonospora aurantiaca ATCC 27029
273	GCF_000145255.1	0	1	395494	6.17	87.89	cellular organisms;Bacteria;Betaproteobacteria;Betaproteobacteria;Nitrosomonadales;Gallionellaceae;Gallionella;Gallionella capsiferriformans;Gallionella capsiferriformans ES-2
274	GCF_000145275.1	0	1	573061	2.07	98.45	cellular organisms;Bacteria;Firmicutes;Bacillota;Clostridia;Eubacteriales;Clostridiaceae;Clostridium;Clostridium cellulovorans;Clostridium cellulovorans 743B
275	GCF_000145945.2	0	1	573066	0.4	100	cellular organisms;Bacteria;Gammaproteobacteria;Gammaproteobacteria;Pseudomonadales;Pseudomonadaceae;Pseudomonas;Pseudomonas syringae group;Pseudomonas syringae group genomosp. 2;Pseudomonas amygdali;Pseudomonas amygdali pv. tabaci;Pseudomonas amygdali pv. tabaci str. ATCC 11528
276	GCF_000146165.2	1	1	211586	0.04	99.84	cellular organisms;Bacteria;Gammaproteobacteria;Gammaproteobacteria;Alteromonadales;Shewanellaceae;Shewanella;Shewanella oneidensis;Shewanella oneidensis MR-1
277	GCF_000146345.1	0	1	862517	0.14	98.48	cellular organisms;Bacteria;Firmicutes;Bacillota;Tissierellia;Tissierellales;Peptoniphilaceae;Peptoniphilus;Peptoniphilus duerdenii;Peptoniphilus duerdenii ATCC BAA-1640
278	GCF_000146505.1	0	1	59374	2.51	100	cellular organisms;Bacteria;FCB group;Fibrobacterota;Fibrobacteria;Fibrobacterales;Fibrobacteraceae;Fibrobacter;Fibrobacter succinogenes;Fibrobacter succinogenes subsp. succinogenes;Fibrobacter succinogenes subsp. succinogenes S85
279	GCF_000146675.1	0	1	862515	0.34	98.88	cellular organisms;Bacteria;FCB group;Bacteroidetes/Chlorobi group;Bacteroidota;Bacteroidia;Bacteroidales;Prevotellaceae;Hoylesella;Hoylesella marshii;Prevotella marshii DSM 16973 = JCM 13450
280	GCF_000146895.1	0	0	871571	0.52	98.63	cellular organisms;Bacteria;Actinobacteriota;Actinomycetota;Actinomycetes;Actinomycetales;Actinomycetaceae;Mobiluncus;Mobiluncus mulieris;Mobiluncus mulieris ATCC 35239
281	GCF_000147055.1	0	0	198628	2.09	99.38	cellular organisms;Bacteria;Gammaproteobacteria;Gammaproteobacteria;Enterobacterales;Pectobacteriaceae;Dickeya;Dickeya dadantii;Dickeya dadantii 3937
282	GCF_000147335.1	0	1	497965	0.53	99.65	cellular organisms;Bacteria;Cyanobacteriota/Melainabacteria group;Cyanobacteriota/Melainabacteria group;Cyanobacteriota;Cyanophyceae;Oscillatoriophycideae;Chroococcales;Aphanothecaceae;Gloeothece;Gloeothece verrucosa;Gloeothece verrucosa PCC 7822
283	GCF_000147675.1	0	1	596315	0.07	99.27	cellular organisms;Bacteria;Firmicutes;Bacillota;Clostridia;Eubacteriales;Peptostreptococcaceae;Peptostreptococcus;Peptostreptococcus stomatis;Peptostreptococcus stomatis DSM 17678
284	GCF_000147695.2	0	1	697303	0.12	97.02	cellular organisms;Bacteria;Firmicutes;Bacillota;Clostridia;Thermoanaerobacterales;Thermoanaerobacteraceae;Thermoanaerobacter;Thermoanaerobacter wiegelii;Thermoanaerobacter wiegelii Rt8.B1
285	GCF_000148645.1	1	1	550540	0.8	99.48	cellular organisms;Bacteria;Gammaproteobacteria;Gammaproteobacteria;Alteromonadales;Ferrimonadaceae;Ferrimonas;Ferrimonas balearica;Ferrimonas balearica DSM 9799
286	GCF_000152625.1	0	1	89187	0.31	98.3	cellular organisms;Bacteria;Alphaproteobacteria;Alphaproteobacteria;Rhodobacterales;Roseobacteraceae;Roseovarius;Roseovarius nubinhibens;Roseovarius nubinhibens ISM
287	GCF_000152725.1	0	1	252305	0.29	99.39	cellular organisms;Bacteria;Alphaproteobacteria;Alphaproteobacteria;Rhodobacterales;Paracoccaceae;Pseudooceanicola;Pseudooceanicola batsensis;Pseudooceanicola batsensis HTCC2597
288	GCF_000152825.2	0	1	314260	0.68	97.95	cellular organisms;Bacteria;Alphaproteobacteria;Alphaproteobacteria;Parvularculales;Parvularculaceae;Parvularcula;Parvularcula bermudensis;Parvularcula bermudensis HTCC2503
289	GCF_000152885.1	1	1	314276	0.2	98.49	cellular organisms;Bacteria;Gammaproteobacteria;Gammaproteobacteria;Alteromonadales;Idiomarinaceae;Idiomarina;Idiomarina baltica;Idiomarina baltica OS145
290	GCF_000152985.1	1	1	398720	0.78	99.26	cellular organisms;Bacteria;FCB group;Bacteroidetes/Chlorobi group;Bacteroidota;Flavobacteriia;Flavobacteriales;Flavobacteriaceae;Leeuwenhoekiella;Leeuwenhoekiella blandensis;Leeuwenhoekiella blandensis MED217
291	GCF_000153105.1	1	0	314230	0.2	98.83	cellular organisms;Bacteria;PVC group;Planctomycetota;Planctomycetia;Pirellulales;Pirellulaceae;Blastopirellula;Blastopirellula marina;Blastopirellula marina DSM 3645
292	GCF_000153125.2	1	1	314285	0.56	98.31	cellular organisms;Bacteria;Gammaproteobacteria;Gammaproteobacteria;Cellvibrionales;Halieaceae;Congregibacter;Congregibacter litoralis;Congregibacter litoralis KT71
293	GCF_000153185.1	1	1	314283	1.46	99.59	cellular organisms;Bacteria;Gammaproteobacteria;Gammaproteobacteria;Oceanospirillales;Saccharospirillaceae;Reinekea;Reinekea blandensis;Reinekea blandensis MED297
294	GCF_000153205.1	0	1	314278	4.27	92.56	cellular organisms;Bacteria;Gammaproteobacteria;Gammaproteobacteria;Chromatiales;Ectothiorhodospiraceae;Nitrococcus;Nitrococcus mobilis;Nitrococcus mobilis Nb-231
295	GCF_000153225.1	0	1	313594	0.1	98.55	cellular organisms;Bacteria;FCB group;Bacteroidetes/Chlorobi group;Bacteroidota;Flavobacteriia;Flavobacteriales;Flavobacteriaceae;Polaribacter;Polaribacter irgensii;Polaribacter irgensii 23-P
296	GCF_000153305.1	0	1	314256	0.62	98.94	cellular organisms;Bacteria;Alphaproteobacteria;Alphaproteobacteria;Rhodobacterales;Roseobacteraceae;Oceanicola;Oceanicola granulosus;Oceanicola granulosus HTCC2516
297	GCF_000153345.1	1	1	207954	0.33	99.67	cellular organisms;Bacteria;Gammaproteobacteria;Gammaproteobacteria;Oceanospirillales;Oceanospirillaceae;Neptuniibacter;Neptuniibacter caesariensis
298	GCF_000153465.1	0	1	287752	2.5	92.88	cellular organisms;Bacteria;Alphaproteobacteria;Alphaproteobacteria;Hyphomicrobiales;Aurantimonadaceae;Aurantimonas;Aurantimonas manganoxydans;Aurantimonas manganoxydans SI85-9A1
299	GCF_000153705.1	0	1	314231	0.09	98.89	cellular organisms;Bacteria;Alphaproteobacteria;Alphaproteobacteria;Hyphomicrobiales;Aurantimonadaceae;Fulvimarina;Fulvimarina pelagi;Fulvimarina pelagi HTCC2506
300	GCF_000154385.1	0	1	411485	1.12	99.38	cellular organisms;Bacteria;Firmicutes;Bacillota;Clostridia;Eubacteriales;Oscillospiraceae;Faecalibacterium;Faecalibacterium prausnitzii;Faecalibacterium prausnitzii M21/2
301	GCF_000154465.1	0	1	445970	0.3	98.46	cellular organisms;Bacteria;FCB group;Bacteroidetes/Chlorobi group;Bacteroidota;Bacteroidia;Bacteroidales;Rikenellaceae;Alistipes;Alistipes putredinis;Alistipes putredinis DSM 17216
302	GCF_000154525.1	0	1	449673	1.76	98.35	cellular organisms;Bacteria;FCB group;Bacteroidetes/Chlorobi group;Bacteroidota;Bacteroidia;Bacteroidales;Bacteroidaceae;Bacteroides;Bacteroides stercoris;Bacteroides stercoris ATCC 43183
303	GCF_000154705.2	0	1	411684	1	96.3	cellular organisms;Bacteria;Alphaproteobacteria;Alphaproteobacteria;Hyphomicrobiales;Phyllobacteriaceae;Hoeflea;Hoeflea phototrophica;Hoeflea phototrophica DFL-43
304	GCF_000154725.1	0	1	391587	0.97	99.19	cellular organisms;Bacteria;FCB group;Bacteroidetes/Chlorobi group;Bacteroidota;Flavobacteriia;Flavobacteriales;Flavobacteriaceae;Kordia;Kordia algicida;Kordia algicida OT-1
305	GCF_000154965.1	0	1	463191	0.38	96.94	cellular organisms;Bacteria;Actinobacteriota;Actinomycetota;Actinomycetes;Kitasatosporales;Streptomycetaceae;Streptomyces;Streptomyces sviceus;Streptomyces sviceus ATCC 29083
306	GCF_000155515.2	0	1	537973	0.74	99.09	cellular organisms;Bacteria;Firmicutes;Bacillota;Bacilli;Lactobacillales;Lactobacillaceae;Lacticaseibacillus;Lacticaseibacillus paracasei;Lacticaseibacillus paracasei subsp. paracasei;Lacticaseibacillus paracasei subsp. paracasei 8700:2
307	GCF_000155555.1	0	1	118168	0.91	97.72	cellular organisms;Bacteria;Cyanobacteriota/Melainabacteria group;Cyanobacteriota/Melainabacteria group;Cyanobacteriota;Cyanophyceae;Oscillatoriophycideae;Oscillatoriales;Coleofasciculaceae;Coleofasciculus;Coleofasciculus chthonoplastes;Coleofasciculus chthonoplastes PCC 7420
308	GCF_000155675.2	0	1	391626	1.61	97.54	cellular organisms;Bacteria;Alphaproteobacteria;Alphaproteobacteria;Rhodobacterales;Roseobacteraceae;Octadecabacter;Octadecabacter antarcticus;Octadecabacter antarcticus 307
309	GCF_000155735.2	0	1	391616	3.4	98.4	cellular organisms;Bacteria;Alphaproteobacteria;Alphaproteobacteria;Rhodobacterales;Roseobacteraceae;Octadecabacter;Octadecabacter arcticus;Octadecabacter arcticus 238
310	GCF_000156355.1	0	1	637616	4.98	91.77	cellular organisms;Bacteria;Gammaproteobacteria;Gammaproteobacteria;Thiotrichales;Piscirickettsiaceae;Methylophaga;Methylophaga thiooxydans;Methylophaga thiooxydans DMS010
311	GCF_000156995.2	0	1	563797	0.24	100	cellular organisms;Bacteria;Gammaproteobacteria;Gammaproteobacteria;Pseudomonadales;Pseudomonadaceae;Pseudomonas;Pseudomonas syringae group;Pseudomonas coronafaciens;Pseudomonas coronafaciens pv. oryzae;Pseudomonas coronafaciens pv. oryzae str. 1_6
312	GCF_000157355.2	1	0	565655	1.94	97.19	cellular organisms;Bacteria;Firmicutes;Bacillota;Bacilli;Lactobacillales;Enterococcaceae;Enterococcus;Enterococcus casseliflavus;Enterococcus casseliflavus EC20
313	GCF_000157895.3	0	1	557599	0.71	99.14	cellular organisms;Bacteria;Actinobacteriota;Actinomycetota;Actinomycetes;Mycobacteriales;Mycobacteriaceae;Mycobacterium;Mycobacterium kansasii;Mycobacterium kansasii ATCC 12478
314	GCF_000158095.2	0	1	244592	1.75	99.45	cellular organisms;Bacteria;Alphaproteobacteria;Alphaproteobacteria;Hyphomicrobiales;Stappiaceae;Roseibium;Roseibium alexandrii;Roseibium alexandrii DFL-11
315	GCF_000158175.1	0	1	565045	0.05	97.75	cellular organisms;Bacteria;Gammaproteobacteria;Gammaproteobacteria;Cellvibrionales;Halieaceae;Luminiphilus;Luminiphilus syltensis;Luminiphilus syltensis NOR5-1B
316	GCF_000158475.2	0	1	556268	0.88	97.43	cellular organisms;Bacteria;Betaproteobacteria;Betaproteobacteria;Burkholderiales;Oxalobacteraceae;Oxalobacter;Oxalobacter paraformigenes
317	GCF_000158915.1	0	1	457427	0.32	93.84	cellular organisms;Bacteria;Actinobacteriota;Actinomycetota;Actinomycetes;Kitasatosporales;Streptomycetaceae;Streptomyces;Streptomyces violaceusniger group;Streptomyces himastatinicus;Streptomyces himastatinicus ATCC 53653
318	GCF_000159015.1	0	1	525245	0.71	99.01	cellular organisms;Bacteria;Actinobacteriota;Actinomycetota;Actinomycetes;Actinomycetales;Actinomycetaceae;Gleimia;Gleimia coleocanis;Gleimia coleocanis DSM 15436
319	GCF_000159635.1	0	1	525263	0.46	98.49	cellular organisms;Bacteria;Actinobacteriota;Actinomycetota;Actinomycetes;Mycobacteriales;Corynebacteriaceae;Corynebacterium;Corynebacterium lipophiloflavum;Corynebacterium lipophiloflavum DSM 44291
320	GCF_000160035.2	0	1	592026	1.88	98.75	cellular organisms;Bacteria;Firmicutes;Bacillota;Clostridia;Eubacteriales;Lachnospiraceae;Catonella;Catonella morbi;Catonella morbi ATCC 51271
321	GCF_000160055.1	0	1	592028	0.63	99.97	cellular organisms;Bacteria;Firmicutes;Bacillota;Negativicutes;Veillonellales;Veillonellaceae;Dialister;Dialister invisus;Dialister invisus DSM 15470
322	GCF_000160115.1	0	1	626523	0.02	97.76	cellular organisms;Bacteria;Firmicutes;Bacillota;Clostridia;Eubacteriales;Lachnospiraceae;Shuttleworthia;Shuttleworthia satelles;Shuttleworthia satelles DSM 14600
323	GCF_000160455.2	0	1	592015	0.62	99.65	cellular organisms;Bacteria;Synergistota;Synergistia;Synergistales;Acetomicrobiaceae;Acetomicrobium;Acetomicrobium hydrogeniformans;Acetomicrobium hydrogeniformans ATCC BAA-1850
324	GCF_000160475.1	0	1	546275	0.03	98.88	cellular organisms;Bacteria;Fusobacteriota;Fusobacteriia;Fusobacteriales;Fusobacteriaceae;Fusobacterium;Fusobacterium periodonticum;Fusobacterium periodonticum ATCC 33693
325	GCF_000160535.1	0	1	585502	0.11	98.66	cellular organisms;Bacteria;FCB group;Bacteroidetes/Chlorobi group;Bacteroidota;Bacteroidia;Bacteroidales;Prevotellaceae;Hallella;Hallella bergensis;Hallella bergensis DSM 17361
326	GCF_000160695.1	0	1	638302	0.39	99.2	cellular organisms;Bacteria;Firmicutes;Bacillota;Negativicutes;Selenomonadales;Selenomonadaceae;Selenomonas;Selenomonas flueggei;Selenomonas flueggei ATCC 43531
327	GCF_000160775.2	0	1	585531	0.57	96.47	cellular organisms;Bacteria;Actinobacteriota;Actinomycetota;Actinomycetes;Propionibacteriales;Nocardioidaceae;Aeromicrobium;Aeromicrobium marinum;Aeromicrobium marinum DSM 15272
328	GCF_000160835.1	0	1	525309	0.08	99.35	cellular organisms;Bacteria;Firmicutes;Bacillota;Bacilli;Lactobacillales;Lactobacillaceae;Limosilactobacillus;Limosilactobacillus antri;Limosilactobacillus antri DSM 16041
329	GCF_000161455.1	1	0	527000	0.31	98.82	cellular organisms;Bacteria;Firmicutes;Bacillota;Bacilli;Bacillales;Bacillaceae;Bacillus;Bacillus cereus group;Bacillus pseudomycoides;Bacillus pseudomycoides DSM 12442
330	GCF_000161615.1	1	0	527031	0.36	99.48	cellular organisms;Bacteria;Firmicutes;Bacillota;Bacilli;Bacillales;Bacillaceae;Bacillus;Bacillus cereus group;Bacillus thuringiensis;Bacillus thuringiensis serovar berliner;Bacillus thuringiensis serovar berliner ATCC 10792
331	GCF_000161995.1	0	1	645512	0.32	98.88	cellular organisms;Bacteria;Synergistota;Synergistia;Synergistales;Dethiosulfovibrionaceae;Jonquetella;Jonquetella anthropi;Jonquetella anthropi E3_33 E1
332	GCF_000162475.2	1	0	626369	1.39	89	cellular organisms;Bacteria;Firmicutes;Bacillota;Bacilli;Lactobacillales;Carnobacteriaceae;Granulicatella;Granulicatella elegans;Granulicatella elegans ATCC 700633
333	GCF_000162755.2	0	1	658187	0.87	92.51	cellular organisms;Bacteria;Gammaproteobacteria;Gammaproteobacteria;Legionellales;Legionellaceae;Legionella;Legionella drancourtii;Legionella drancourtii LLAP12
334	GCF_000163895.2	0	1	546269	0.91	99.09	cellular organisms;Bacteria;Firmicutes;Bacillota;Clostridia;Eubacteriales;Peptostreptococcaceae;Filifactor;Filifactor alocis;Filifactor alocis ATCC 35896
335	GCF_000164135.1	0	1	525368	0.84	98.6	cellular organisms;Bacteria;Actinobacteriota;Actinomycetota;Actinomycetes;Mycobacteriales;Mycobacteriaceae;Mycobacterium;Mycobacterium simiae complex;Mycobacterium parascrofulaceum;Mycobacterium parascrofulaceum ATCC BAA-614
336	GCF_000164635.1	0	1	525371	2.84	96.66	cellular organisms;Bacteria;Alphaproteobacteria;Alphaproteobacteria;Rhodospirillales;Acetobacteraceae;Roseomonas;Roseomonas cervicalis;Roseomonas cervicalis ATCC 49957
337	GCF_000164905.1	0	1	608538	0.4	97.44	cellular organisms;Bacteria;Aquificota + Campylobacterota + Deferribacterota;Aquificae;Aquificales;Aquificaceae;Hydrogenobacter;Hydrogenobacter thermophilus;Hydrogenobacter thermophilus TK-6
338	GCF_000165125.1	1	0	796620	0.73	94.22	cellular organisms;Bacteria;Gammaproteobacteria;Gammaproteobacteria;Vibrionales;Vibrionaceae;Vibrio;Vibrio caribbeanicus;Vibrio caribbeanicus ATCC BAA-2122
339	GCF_000165465.1	0	1	572479	0.54	99.33	cellular organisms;Bacteria;Firmicutes;Bacillota;Clostridia;Halanaerobiales;Halanaerobiaceae;Halanaerobium;Halanaerobium praevalens;Halanaerobium praevalens DSM 2228
340	GCF_000165715.2	1	0	756272	0.5	99.43	cellular organisms;Bacteria;PVC group;Planctomycetota;Planctomycetia;Planctomycetales;Planctomycetaceae;Rubinisphaera;Rubinisphaera brasiliensis;Rubinisphaera brasiliensis DSM 5305
341	GCF_000166195.2	0	1	714943	0.15	99.71	cellular organisms;Bacteria;FCB group;Bacteroidetes/Chlorobi group;Bacteroidota;Sphingobacteriia;Sphingobacteriales;Sphingobacteriaceae;Mucilaginibacter;Mucilaginibacter paludis;Mucilaginibacter paludis DSM 18603
342	GCF_000166275.1	0	1	388413	0.44	98.79	cellular organisms;Bacteria;FCB group;Bacteroidetes/Chlorobi group;Bacteroidota;Cytophagia;Cytophagales;Cyclobacteriaceae;Algoriphagus;Algoriphagus machipongonensis
343	GCF_000166355.1	0	1	632292	0.3	99.81	cellular organisms;Bacteria;Firmicutes;Bacillota;Clostridia;Thermoanaerobacterales;Thermoanaerobacterales Family III. Incertae Sedis;Caldicellulosiruptor;Caldicellulosiruptor hydrothermalis;Caldicellulosiruptor hydrothermalis 108
344	GCF_000166415.1	0	1	656519	1.21	96.48	cellular organisms;Bacteria;Firmicutes;Bacillota;Clostridia;Halanaerobiales;Halanaerobiaceae;Halanaerobium;Halanaerobium hydrogeniformans
345	GCF_000166695.1	0	1	632335	1.46	97.21	cellular organisms;Bacteria;Firmicutes;Bacillota;Clostridia;Thermoanaerobacterales;Thermoanaerobacterales Family III. Incertae Sedis;Caldicellulosiruptor;Caldicellulosiruptor acetigenus;Caldicellulosiruptor acetigenus I77R1B
346	GCF_000166775.1	0	1	632348	1.18	99.53	cellular organisms;Bacteria;Firmicutes;Bacillota;Clostridia;Thermoanaerobacterales;Thermoanaerobacterales Family III. Incertae Sedis;Caldicellulosiruptor;Caldicellulosiruptor kronotskyensis;Caldicellulosiruptor kronotskyensis 2002
347	GCF_000168715.1	0	1	377431	1.73	93.99	cellular organisms;Bacteria;FCB group;Bacteroidetes/Chlorobi group;Chlorobiota;Chlorobiia;Chlorobiales;Chlorobiaceae;Chlorobium/Pelodictyon group;Chlorobium;Chlorobium ferrooxidans;Chlorobium ferrooxidans DSM 13031
348	GCF_000168975.1	0	1	384765	1.84	98.7	cellular organisms;Bacteria;Alphaproteobacteria;Alphaproteobacteria;Hyphomicrobiales;Stappiaceae;Roseibium;Roseibium aggregatum;Roseibium aggregatum IAM 12614
349	GCF_000169155.1	0	1	401526	2.99	88.45	cellular organisms;Bacteria;Firmicutes;Bacillota;Negativicutes;Selenomonadales;Sporomusaceae;Thermosinus;Thermosinus carboxydivorans;Thermosinus carboxydivorans Nor1
350	GCF_000169175.1	0	1	313606	2.56	97.56	cellular organisms;Bacteria;FCB group;Bacteroidetes/Chlorobi group;Bacteroidota;Cytophagia;Cytophagales;Microscillaceae;Microscilla;Microscilla marina;Microscilla marina ATCC 23134
351	GCF_000169235.1	0	0	411461	0.46	98.81	cellular organisms;Bacteria;Firmicutes;Bacillota;Clostridia;Eubacteriales;Lachnospiraceae;Dorea;Dorea formicigenerans;Dorea formicigenerans ATCC 27755
352	GCF_000169255.2	0	1	411467	4.33	97.2	cellular organisms;Bacteria;Firmicutes;Bacillota;Clostridia;Eubacteriales;Oscillospiraceae;Pseudoflavonifractor;Pseudoflavonifractor capillosus;Pseudoflavonifractor capillosus ATCC 29799
353	GCF_000169415.1	0	0	388399	0.31	99.29	cellular organisms;Bacteria;Alphaproteobacteria;Alphaproteobacteria;Rhodobacterales;Roseobacteraceae;Sagittula;Sagittula stellata;Sagittula stellata E-37
354	GCF_000170755.1	1	0	313628	1.72	95.45	cellular organisms;Bacteria;PVC group;Lentisphaerota;Lentisphaeria;Lentisphaerales;Lentisphaeraceae;Lentisphaera;Lentisphaera araneosa;Lentisphaera araneosa HTCC2155
355	GCF_000170835.1	1	1	443152	0.12	99.59	cellular organisms;Bacteria;Gammaproteobacteria;Gammaproteobacteria;Pseudomonadales;Marinobacteraceae;Marinobacter;Marinobacter algicola;Marinobacter algicola DG893
356	GCF_000170895.1	0	1	391625	3.45	96.39	cellular organisms;Bacteria;Myxococcota;Polyangia;Nannocystales;Nannocystaceae;Plesiocystis;Plesiocystis pacifica;Plesiocystis pacifica SIR-1
357	GCF_000171235.2	0	2	278957	4.36	88.66	cellular organisms;Bacteria;PVC group;Verrucomicrobiota;Opitutae;Opitutales;Opitutaceae;Geminisphaera;Geminisphaera colitermitum;Geminisphaera colitermitum TAV2
358	GCF_000172135.1	0	0	473819	0.14	97.89	cellular organisms;Bacteria;Actinobacteriota;Actinomycetota;Actinomycetes;Bifidobacteriales;Bifidobacteriaceae;Bifidobacterium;Bifidobacterium dentium;Bifidobacterium dentium ATCC 27678
359	GCF_000172155.1	0	1	240016	0.55	99.35	cellular organisms;Bacteria;PVC group;Verrucomicrobiota;Verrucomicrobiae;Verrucomicrobiales;Verrucomicrobiaceae;Verrucomicrobium;Verrucomicrobium spinosum;Verrucomicrobium spinosum DSM 4136 = JCM 18804
360	GCF_000174355.1	0	1	279714	0.49	99.36	cellular organisms;Bacteria;Betaproteobacteria;Betaproteobacteria;Neisseriales;Chromobacteriaceae;Pseudogulbenkiania;Pseudogulbenkiania ferrooxidans;Pseudogulbenkiania ferrooxidans 2002
361	GCF_000174415.1	0	1	555088	0.59	96.97	cellular organisms;Bacteria;Firmicutes;Bacillota;Clostridia;Eubacteriales;Syntrophomonadaceae;Dethiobacter;Dethiobacter alkaliphilus;Dethiobacter alkaliphilus AHT 1
362	GCF_000174435.1	0	1	555779	3.56	98.8	cellular organisms;Bacteria;Desulfuromonadota + Desulfobacterota;Desulfovibrionia;Desulfovibrionales;Desulfonatronovibrionaceae;Desulfonatronospira;Desulfonatronospira thiodismutans;Desulfonatronospira thiodismutans ASO3-1
363	GCF_000175195.1	0	1	637911	0.17	99.52	cellular organisms;Bacteria;Gammaproteobacteria;Gammaproteobacteria;Pasteurellales;Pasteurellaceae;Actinobacillus;Actinobacillus minor;Actinobacillus minor NM305
364	GCF_000175215.2	0	1	573065	0.31	99.62	cellular organisms;Bacteria;Alphaproteobacteria;Alphaproteobacteria;Caulobacterales;Caulobacteraceae;Asticcacaulis;Asticcacaulis excentricus;Asticcacaulis excentricus CB 48
365	GCF_000175295.2	0	1	509193	0.1	98.93	cellular organisms;Bacteria;Firmicutes;Bacillota;Clostridia;Thermoanaerobacterales;Thermoanaerobacteraceae;Thermoanaerobacter;Thermoanaerobacter brockii;Thermoanaerobacter brockii subsp. finnii;Thermoanaerobacter brockii subsp. finnii Ako-1
366	GCF_000175375.1	0	1	553207	2.44	97.75	cellular organisms;Bacteria;Actinobacteriota;Actinomycetota;Actinomycetes;Mycobacteriales;Corynebacteriaceae;Corynebacterium;Corynebacterium matruchotii;Corynebacterium matruchotii ATCC 14266
367	GCF_000175615.1	0	1	553201	0.81	99.37	cellular organisms;Bacteria;Actinobacteriota;Actinomycetota;Actinomycetes;Micrococcales;Micrococcaceae;Rothia;Rothia mucilaginosa;Rothia mucilaginosa ATCC 25296
368	GCF_000176035.2	0	1	536019	0.01	99.74	cellular organisms;Bacteria;Alphaproteobacteria;Alphaproteobacteria;Hyphomicrobiales;Phyllobacteriaceae;Mesorhizobium;Mesorhizobium opportunistum;Mesorhizobium opportunistum WSM2075
369	GCF_000176235.1	1	0	675816	1.5	100	cellular organisms;Bacteria;Gammaproteobacteria;Gammaproteobacteria;Vibrionales;Vibrionaceae;Vibrio;Vibrio oreintalis group;Vibrio orientalis;Vibrio orientalis CIP 102891 = ATCC 33934
370	GCF_000176355.1	0	1	685035	0.76	99.3	cellular organisms;Bacteria;Alphaproteobacteria;Alphaproteobacteria;Sphingomonadales;Sphingomonadaceae;Citromicrobium;Citromicrobium bathyomarinum;Citromicrobium bathyomarinum JL354
371	GCF_000176375.1	0	0	675806	2.51	97.9	cellular organisms;Bacteria;Gammaproteobacteria;Gammaproteobacteria;Vibrionales;Vibrionaceae;Vibrio;Vibrio mimicus;Vibrio mimicus MB451
372	GCF_000176855.2	0	1	643561	1.03	98.81	cellular organisms;Bacteria;Betaproteobacteria;Betaproteobacteria;Burkholderiales;Comamonadaceae;Acidovorax;Acidovorax avenae;Acidovorax avenae subsp. avenae;Acidovorax avenae subsp. avenae ATCC 19860
373	GCF_000177215.2	0	1	694327	0.15	98.89	cellular organisms;Bacteria;Desulfuromonadota + Desulfobacterota;Desulfovibrionia;Desulfovibrionales;Desulfovibrionaceae;Solidesulfovibrio;Solidesulfovibrio carbinoliphilus;Solidesulfovibrio carbinoliphilus subsp. oakridgensis
374	GCF_000177235.2	1	0	649639	0.48	99.03	cellular organisms;Bacteria;Firmicutes;Bacillota;Bacilli;Bacillales;Bacillaceae;Evansella;Evansella cellulosilytica;Evansella cellulosilytica DSM 2522
375	GCF_000177355.1	0	1	679191	0.09	98.26	cellular organisms;Bacteria;FCB group;Bacteroidetes/Chlorobi group;Bacteroidota;Bacteroidia;Bacteroidales;Prevotellaceae;Prevotella;Prevotella amnii;Prevotella amnii CRIS 21A-A
376	GCF_000178095.1	0	1	596329	0.45	96.22	cellular organisms;Bacteria;Firmicutes;Bacillota;Clostridia;Eubacteriales;Peptostreptococcaceae;Peptostreptococcus;Peptostreptococcus anaerobius;Peptostreptococcus anaerobius 653-L
377	GCF_000178455.1	0	1	585530	0.16	98.75	cellular organisms;Bacteria;Actinobacteriota;Actinomycetota;Actinomycetes;Micrococcales;Brevibacteriaceae;Brevibacterium;Brevibacterium mcbrellneri;Brevibacterium mcbrellneri ATCC 49030
378	GCF_000178815.2	0	1	595536	0.23	98.55	cellular organisms;Bacteria;Alphaproteobacteria;Alphaproteobacteria;Hyphomicrobiales;Methylocystaceae;Methylosinus;Methylosinus trichosporium;Methylosinus trichosporium OB3b
379	GCF_000178835.2	0	1	642492	0.91	98.18	cellular organisms;Bacteria;Firmicutes;Bacillota;Clostridia;Eubacteriales;Cellulosilyticaceae;Cellulosilyticum;Cellulosilyticum lentocellum;Cellulosilyticum lentocellum DSM 5427
380	GCF_000178875.2	1	1	693973	0.07	98.79	cellular organisms;Bacteria;Gammaproteobacteria;Gammaproteobacteria;Alteromonadales;Shewanellaceae;Shewanella;Shewanella baltica;Shewanella baltica OS678
381	GCF_000178955.2	0	1	682795	1.38	98.88	cellular organisms;Bacteria;Acidobacteriota;Terriglobia;Terriglobales;Acidobacteriaceae;Granulicella;Granulicella mallensis;Granulicella mallensis MP5ACTX8
382	GCF_000178975.2	0	1	1198114	1.28	98.23	cellular organisms;Bacteria;Acidobacteriota;Terriglobia;Terriglobales;Acidobacteriaceae;Granulicella;Granulicella tundricola;Granulicella tundricola MP5ACTX9
383	GCF_000179015.2	0	0	596153	0.33	98.54	cellular organisms;Bacteria;Betaproteobacteria;Betaproteobacteria;Burkholderiales;Comamonadaceae;Alicycliphilus;Alicycliphilus denitrificans;Alicycliphilus denitrificans BC
384	GCF_000179555.1	0	1	596151	0.43	98.89	cellular organisms;Bacteria;Desulfuromonadota + Desulfobacterota;Desulfovibrionia;Desulfovibrionales;Desulfovibrionaceae;Solidesulfovibrio;Solidesulfovibrio fructosivorans;Solidesulfovibrio fructosivorans JJ]
385	GCF_000179595.2	0	1	509191	0.21	99.38	cellular organisms;Bacteria;Firmicutes;Bacillota;Clostridia;Eubacteriales;Oscillospiraceae;Acetivibrio;Acetivibrio cellulolyticus;Acetivibrio cellulolyticus CD2
386	GCF_000179635.2	0	1	697329	0.61	97.37	cellular organisms;Bacteria;Firmicutes;Bacillota;Clostridia;Eubacteriales;Oscillospiraceae;Ruminococcus;Ruminococcus albus;Ruminococcus albus 7 = DSM 20455
387	GCF_000179915.2	0	1	401053	0.13	99.62	cellular organisms;Bacteria;Acidobacteriota;Terriglobia;Terriglobales;Acidobacteriaceae;Terriglobus;Terriglobus saanensis;Terriglobus saanensis SP1PR4
388	GCF_000181575.2	0	1	445984	2.78	98.39	cellular organisms;Bacteria;Spirochaetota;Spirochaetia;Spirochaetales;Borreliaceae;Borreliella;Borreliella burgdorferi;Borreliella burgdorferi Bol26
389	GCF_000182745.2	0	1	634177	0.19	100	cellular organisms;Bacteria;Alphaproteobacteria;Alphaproteobacteria;Rhodospirillales;Acetobacteraceae;Komagataeibacter;Komagataeibacter medellinensis;Komagataeibacter medellinensis NBRC 3288
390	GCF_000183135.1	0	1	694427	1.87	99.25	cellular organisms;Bacteria;FCB group;Bacteroidetes/Chlorobi group;Bacteroidota;Bacteroidia;Bacteroidales;Paludibacteraceae;Paludibacter;Paludibacter propionicigenes;Paludibacter propionicigenes WB4
391	GCF_000183205.1	1	1	908337	0.23	98.38	cellular organisms;Bacteria;Firmicutes;Bacillota;Bacilli;Lactobacillales;Aerococcaceae;Eremococcus;Eremococcus coleocola;Eremococcus coleocola ACS-139-V-Col8
392	GCF_000183405.1	0	1	768670	0.29	98.82	cellular organisms;Bacteria;Aquificota + Campylobacterota + Deferribacterota;Deferribacteres;Deferribacterales;Calditerrivibrionaceae;Calditerrivibrio;Calditerrivibrio nitroreducens;Calditerrivibrio nitroreducens DSM 19672
393	GCF_000183545.2	0	1	867903	0.41	97.81	cellular organisms;Bacteria;Firmicutes;Bacillota;Clostridia;Eubacteriales;Eubacteriales incertae sedis;Clostridiales Family XVII. Incertae Sedis;Thermaerobacter;Thermaerobacter subterraneus;Thermaerobacter subterraneus DSM 13965
394	GCF_000183665.1	0	1	658172	0.44	88.2	cellular organisms;Bacteria;Alphaproteobacteria;Alphaproteobacteria;Hyphomicrobiales;Rhizobiaceae;Liberibacter;Candidatus Liberibacter solanacearum;Candidatus Liberibacter solanacearum CLso-ZC1
395	GCF_000183725.1	0	1	709032	2.81	99.57	cellular organisms;Bacteria;Aquificota + Campylobacterota + Deferribacterota;Epsilonproteobacteria;Campylobacterales;Thiovulaceae;Sulfuricurvum;Sulfuricurvum kujiense;Sulfuricurvum kujiense DSM 16994
396	GCF_000184345.1	0	1	869211	0.53	98.63	cellular organisms;Bacteria;Spirochaetota;Spirochaetia;Spirochaetales;Spirochaetaceae;Spirochaeta;Spirochaeta thermophila;Spirochaeta thermophila DSM 6578
397	GCF_000184435.1	0	1	278137	0.78	99.11	cellular organisms;Bacteria;Actinobacteriota;Actinomycetota;Actinomycetes;Mycobacteriales;Mycobacteriaceae;Mycolicibacterium;Mycolicibacterium gilvum;Mycolicibacterium gilvum Spyr1
398	GCF_000184705.1	0	1	644966	0.14	95.87	cellular organisms;Bacteria;Firmicutes;Bacillota;Clostridia;Eubacteriales;Eubacteriales incertae sedis;Clostridiales Family XVII. Incertae Sedis;Thermaerobacter;Thermaerobacter marianensis;Thermaerobacter marianensis DSM 12885
399	GCF_000185145.2	0	1	873533	1.23	97.45	cellular organisms;Bacteria;FCB group;Bacteroidetes/Chlorobi group;Bacteroidota;Bacteroidia;Bacteroidales;Prevotellaceae;Hoylesella;Hoylesella oralis;Prevotella oralis ATCC 33269
400	GCF_000185385.1	0	1	887325	0.22	96.32	cellular organisms;Bacteria;Firmicutes;Bacillota;Clostridia;Eubacteriales;Lachnospiraceae;Lachnoanaerobaculum;Lachnoanaerobaculum saburreum;Lachnoanaerobaculum saburreum DSM 3986
401	GCF_000185445.1	0	1	887899	0.19	98.41	cellular organisms;Bacteria;Actinobacteriota;Actinomycetota;Actinomycetes;Actinomycetales;Actinomycetaceae;Mobiluncus;Mobiluncus holmesii;Mobiluncus holmesii ATCC 35242
402	GCF_000185705.2	0	1	563192	0.65	98.84	cellular organisms;Bacteria;Desulfuromonadota + Desulfobacterota;Desulfovibrionia;Desulfovibrionales;Desulfovibrionaceae;Bilophila;Bilophila wadsworthia;Bilophila wadsworthia 3_1_6
403	GCF_000185725.2	0	1	679197	0.42	96.08	cellular organisms;Bacteria;Actinobacteriota;Actinomycetota;Actinomycetes;Mycobacteriales;Segniliparaceae;Segniliparus;Segniliparus rugosus;Segniliparus rugosus ATCC BAA-974
404	GCF_000185805.1	0	1	648996	0.91	99.41	cellular organisms;Bacteria;Aquificota + Campylobacterota + Deferribacterota;Aquificae;Desulfurobacteriales;Desulfurobacteriaceae;Thermovibrio;Thermovibrio ammonificans;Thermovibrio ammonificans HB-1
405	GCF_000185985.2	0	0	859654	0.58	95.61	cellular organisms;Bacteria;Gammaproteobacteria;Gammaproteobacteria;Enterobacterales;Enterobacteriaceae;Enterobacteriaceae incertae sedis;ant
406	GCF_000186005.1	0	1	943945	0.54	98.89	cellular organisms;Bacteria;Mycoplasmatota;Mycoplasmatota;Mollicutes;Mycoplasmatales;Mycoplasmataceae;Mycoplasmopsis;Mycoplasmopsis fermentans;Mycoplasmopsis fermentans M64
407	GCF_000186225.1	0	1	693979	0.71	100	cellular organisms;Bacteria;FCB group;Bacteroidetes/Chlorobi group;Bacteroidota;Bacteroidia;Bacteroidales;Bacteroidaceae;Bacteroides;Bacteroides helcogenes;Bacteroides helcogenes P 36-108
408	GCF_000186245.1	0	1	749222	1.87	98.27	cellular organisms;Bacteria;Aquificota + Campylobacterota + Deferribacterota;Epsilonproteobacteria;Campylobacterales;Sulfurovaceae;Nitratifractor;Nitratifractor salsuginis;Nitratifractor salsuginis DSM 16511
409	GCF_000186265.1	0	1	688270	0.65	98.48	cellular organisms;Bacteria;FCB group;Bacteroidetes/Chlorobi group;Bacteroidota;Flavobacteriia;Flavobacteriales;Flavobacteriaceae;Cellulophaga;Cellulophaga algicola;Cellulophaga algicola DSM 14237
410	GCF_000186385.1	0	1	709986	0.12	99.59	cellular organisms;Bacteria;Deinococcota;Deinococcota;Deinococci;Deinococcales;Deinococcaceae;Deinococcus;Deinococcus maricopensis;Deinococcus maricopensis DSM 21211
411	GCF_000186885.1	0	1	577650	1.17	99.66	cellular organisms;Bacteria;Desulfuromonadota + Desulfobacterota;Desulfobulbia;Desulfobulbales;Desulfobulbaceae;Desulfobulbus;Desulfobulbus propionicus;Desulfobulbus propionicus DSM 2032
412	GCF_000187125.1	0	0	749551	0.16	98.92	cellular organisms;Bacteria;Firmicutes;Bacillota;Negativicutes;Selenomonadales;Selenomonadaceae;Selenomonas;Selenomonas artemidis;Selenomonas artemidis F0399
413	GCF_000187465.1	1	0	889204	0.48	99.19	cellular organisms;Bacteria;Firmicutes;Bacillota;Bacilli;Lactobacillales;Streptococcaceae;Streptococcus;Streptococcus infantis;Streptococcus infantis ATCC 700779
414	GCF_000188195.1	0	1	762983	0.32	99.26	cellular organisms;Bacteria;Gammaproteobacteria;Gammaproteobacteria;Aeromonadales;Succinivibrionaceae;Succinatimonas;Succinatimonas hippei;Succinatimonas hippei YIT 12066
415	GCF_000189255.1	1	0	945543	0.74	99.49	cellular organisms;Bacteria;Gammaproteobacteria;Gammaproteobacteria;Vibrionales;Vibrionaceae;Vibrio;Vibrio oreintalis group;Vibrio brasiliensis;Vibrio brasiliensis LMG 20546
416	GCF_000189275.1	1	1	945550	0.98	99.48	cellular organisms;Bacteria;Gammaproteobacteria;Gammaproteobacteria;Vibrionales;Vibrionaceae;Vibrio;Vibrio oreintalis group;Vibrio sinaloensis;Vibrio sinaloensis DSM 21326
417	GCF_000189295.2	0	1	641491	0.99	99.63	cellular organisms;Bacteria;Desulfuromonadota + Desulfobacterota;Desulfovibrionia;Desulfovibrionales;Desulfovibrionaceae;Pseudodesulfovibrio;Pseudodesulfovibrio mercurii
418	GCF_000189775.2	0	1	858215	0.08	98.6	cellular organisms;Bacteria;Firmicutes;Bacillota;Clostridia;Thermoanaerobacterales;Thermoanaerobacterales Family III. Incertae Sedis;Thermoanaerobacterium;Thermoanaerobacterium xylanolyticum;Thermoanaerobacterium xylanolyticum LX-11
419	GCF_000190435.1	0	1	158189	0.93	99.43	cellular organisms;Bacteria;Spirochaetota;Spirochaetia;Spirochaetales;Sphaerochaetaceae;Sphaerochaeta;Sphaerochaeta globosa;Sphaerochaeta globosa str. Buddy
420	GCF_000190475.1	1	0	981383	0.86	95.74	cellular organisms;Bacteria;Firmicutes;Bacillota;Bacilli;Bacillales;Bacillaceae;Ornithinibacillus;Ornithinibacillus scapharcae;Ornithinibacillus scapharcae TW25
421	GCF_000190555.1	0	1	693977	0.12	99.4	cellular organisms;Bacteria;Deinococcota;Deinococcota;Deinococci;Deinococcales;Deinococcaceae;Deinococcus;Deinococcus proteolyticus;Deinococcus proteolyticus MRP
422	GCF_000190575.1	0	1	667015	0.71	100	cellular organisms;Bacteria;FCB group;Bacteroidetes/Chlorobi group;Bacteroidota;Bacteroidia;Bacteroidales;Bacteroidaceae;Phocaeicola;Phocaeicola salanitronis;Phocaeicola salanitronis DSM 18170
423	GCF_000190595.1	0	1	867900	0.51	98.54	cellular organisms;Bacteria;FCB group;Bacteroidetes/Chlorobi group;Bacteroidota;Flavobacteriia;Flavobacteriales;Flavobacteriaceae;Cellulophaga;Cellulophaga lytica;Cellulophaga lytica DSM 7489
424	GCF_000190735.1	0	1	762903	0.15	100	cellular organisms;Bacteria;FCB group;Bacteroidetes/Chlorobi group;Bacteroidota;Sphingobacteriia;Sphingobacteriales;Sphingobacteriaceae;Pseudopedobacter;Pseudopedobacter saltans;Pseudopedobacter saltans DSM 12145
425	GCF_000190755.2	1	1	697282	0.78	98.48	cellular organisms;Bacteria;Gammaproteobacteria;Gammaproteobacteria;Methylococcales;Methylococcaceae;Methylobacter;Methylobacter tundripaludum;Methylobacter tundripaludum SV96
426	GCF_000191045.1	0	1	868864	2.57	89.55	cellular organisms;Bacteria;Aquificota + Campylobacterota + Deferribacterota;Aquificae;Desulfurobacteriales;Desulfurobacteriaceae;Desulfurobacterium;Desulfurobacterium thermolithotrophum;Desulfurobacterium thermolithotrophum DSM 11699
427	GCF_000191405.1	0	0	888828	0.32	99.08	cellular organisms;Bacteria;Gammaproteobacteria;Gammaproteobacteria;Pasteurellales;Pasteurellaceae;Haemophilus;Haemophilus parainfluenzae;Haemophilus parainfluenzae ATCC 33392
428	GCF_000191885.1	0	2	886379	6.95	97.83	cellular organisms;Bacteria;FCB group;Bacteroidetes/Chlorobi group;Bacteroidota;Bacteroidia;Marinilabiliales;Marinilabiliaceae;Anaerophaga;Anaerophaga thermohalophila;Anaerophaga thermohalophila DSM 12881
429	GCF_000192435.1	0	1	644548	0.34	99.7	cellular organisms;Bacteria;Actinobacteriota;Actinomycetota;Actinomycetes;Mycobacteriales;Gordoniaceae;Gordonia;Gordonia neofelifaecis;Gordonia neofelifaecis NRRL B-59395
430	GCF_000192475.1	0	1	981384	0.45	99.46	cellular organisms;Bacteria;Alphaproteobacteria;Alphaproteobacteria;Rhodobacterales;Roseobacteraceae;Ruegeria;Ruegeria conchae
431	GCF_000192575.1	0	1	983920	0.64	98.37	cellular organisms;Bacteria;Alphaproteobacteria;Alphaproteobacteria;Sphingomonadales;Sphingomonadaceae;Novosphingobium;Novosphingobium nitrogenifigens;Novosphingobium nitrogenifigens DSM 19370
432	GCF_000192745.1	0	1	991905	0.29	99.22	cellular organisms;Bacteria;Alphaproteobacteria;Alphaproteobacteria;Rhodobacterales;Paracoccaceae;Polymorphum;Polymorphum gilvum;Polymorphum gilvum SL003B-26A1
433	GCF_000192865.1	1	0	717774	0.25	99.68	cellular organisms;Bacteria;Gammaproteobacteria;Gammaproteobacteria;Oceanospirillales;Oceanospirillaceae;Marinomonas;Marinomonas mediterranea;Marinomonas mediterranea MMB-1
434	GCF_000194115.1	0	1	695562	0.38	96.66	cellular organisms;Bacteria;Firmicutes;Bacillota;Bacilli;Lactobacillales;Lactobacillaceae;Lactobacillus;Lactobacillus amylovorus;Lactobacillus amylovorus GRL1118
435	GCF_000194135.1	0	1	760142	0.74	97.1	cellular organisms;Bacteria;Aquificota + Campylobacterota + Deferribacterota;Desulfurellia;Desulfurellales;Desulfurellaceae;Hippea;Hippea maritima;Hippea maritima DSM 10411
436	GCF_000195555.1	0	1	622488	0.42	99.64	cellular organisms;Bacteria;Gammaproteobacteria;Gammaproteobacteria;Thiotrichales;Francisellaceae;Francisella;Francisella hispaniensis
437	GCF_000195955.2	0	1	83332	0.37	97.78	cellular organisms;Bacteria;Actinobacteriota;Actinomycetota;Actinomycetes;Mycobacteriales;Mycobacteriaceae;Mycobacterium;Mycobacterium tuberculosis complex;Mycobacterium tuberculosis;Mycobacterium tuberculosis H37Rv
438	GCF_000196035.1	1	1	169963	0.32	98.67	cellular organisms;Bacteria;Firmicutes;Bacillota;Bacilli;Bacillales;Listeriaceae;Listeria;Listeria monocytogenes;Listeria monocytogenes EGD-e
439	GCF_000196095.1	1	0	223926	0.6	99.49	cellular organisms;Bacteria;Gammaproteobacteria;Gammaproteobacteria;Vibrionales;Vibrionaceae;Vibrio;Vibrio harveyi group;Vibrio parahaemolyticus;Vibrio parahaemolyticus RIMD 2210633
440	GCF_000196115.1	0	1	243090	0.51	98.78	cellular organisms;Bacteria;PVC group;Planctomycetota;Planctomycetia;Pirellulales;Pirellulaceae;Rhodopirellula;Rhodopirellula baltica;Rhodopirellula baltica SH 1
441	GCF_000196135.1	0	0	273121	0.33	98.87	cellular organisms;Bacteria;Aquificota + Campylobacterota + Deferribacterota;Epsilonproteobacteria;Campylobacterales;Helicobacteraceae;Wolinella;Wolinella succinogenes;Wolinella succinogenes DSM 1740
442	GCF_000196155.1	0	0	243265	0.01	98.43	cellular organisms;Bacteria;Gammaproteobacteria;Gammaproteobacteria;Enterobacterales;Morganellaceae;Photorhabdus;Photorhabdus laumondii;Photorhabdus laumondii subsp. laumondii;Photorhabdus laumondii subsp. laumondii TTO1
443	GCF_000196275.1	0	1	319795	0.23	99.65	cellular organisms;Bacteria;Deinococcota;Deinococcota;Deinococci;Deinococcales;Deinococcaceae;Deinococcus;Deinococcus geothermalis;Deinococcus geothermalis DSM 11300
444	GCF_000196315.1	0	1	216432	0.16	100	cellular organisms;Bacteria;FCB group;Bacteroidetes/Chlorobi group;Bacteroidota;Flavobacteriia;Flavobacteriales;Flavobacteriaceae;Croceibacter;Croceibacter atlanticus;Croceibacter atlanticus HTCC2559
445	GCF_000196355.1	0	1	323848	1.91	97.05	cellular organisms;Bacteria;Betaproteobacteria;Betaproteobacteria;Nitrosomonadales;Nitrosomonadaceae;Nitrosospira;Nitrosospira multiformis;Nitrosospira multiformis ATCC 25196
446	GCF_000196435.1	0	1	382640	0.13	99.39	cellular organisms;Bacteria;Alphaproteobacteria;Alphaproteobacteria;Hyphomicrobiales;Bartonellaceae;Bartonella;Bartonella tribocorum;Bartonella tribocorum CIP 105476
447	GCF_000196455.1	0	1	1511	0.91	99.09	cellular organisms;Bacteria;Firmicutes;Bacillota;Clostridia;Eubacteriales;Peptostreptococcaceae;Acetoanaerobium;Acetoanaerobium sticklandii
448	GCF_000196475.1	0	1	291112	1.01	98.57	cellular organisms;Bacteria;Gammaproteobacteria;Gammaproteobacteria;Enterobacterales;Morganellaceae;Photorhabdus;Photorhabdus asymbiotica
449	GCF_000196495.1	1	0	316275	1.43	98.03	cellular organisms;Bacteria;Gammaproteobacteria;Gammaproteobacteria;Vibrionales;Vibrionaceae;Aliivibrio;Aliivibrio salmonicida;Aliivibrio salmonicida LFI1238
450	GCF_000196515.1	0	1	551115	0.3	96.13	cellular organisms;Bacteria;Cyanobacteriota/Melainabacteria group;Cyanobacteriota/Melainabacteria group;Cyanobacteriota;Cyanophyceae;Nostocales;Nostocaceae;Trichormus;Trichormus azollae;'Nostoc azollae' 0708
451	GCF_000196535.1	0	1	548479	0.11	99.43	cellular organisms;Bacteria;Actinobacteriota;Actinomycetota;Actinomycetes;Actinomycetales;Actinomycetaceae;Mobiluncus;Mobiluncus curtisii;Mobiluncus curtisii ATCC 43063
452	GCF_000196555.1	0	1	565042	0.16	99.31	cellular organisms;Bacteria;Actinobacteriota;Actinomycetota;Actinomycetes;Bifidobacteriales;Bifidobacteriaceae;Bifidobacterium;Bifidobacterium longum;Bifidobacterium longum subsp. longum;Bifidobacterium longum subsp. longum JCM 1217
453	GCF_000196615.1	0	1	634500	0.19	99.14	cellular organisms;Bacteria;Gammaproteobacteria;Gammaproteobacteria;Enterobacterales;Erwiniaceae;Erwinia;Erwinia billingiae;Erwinia billingiae Eb661
454	GCF_000196675.2	0	0	675635	0.39	98.23	cellular organisms;Bacteria;Actinobacteriota;Actinomycetota;Actinomycetes;Pseudonocardiales;Pseudonocardiaceae;Pseudonocardia;Pseudonocardia dioxanivorans;Pseudonocardia dioxanivorans CB1190
455	GCF_000196875.2	1	1	768066	0.37	99.67	cellular organisms;Bacteria;Gammaproteobacteria;Gammaproteobacteria;Oceanospirillales;Halomonadaceae;Halomonas;Halomonas elongata;Halomonas elongata DSM 2581
456	GCF_000197735.1	0	1	861360	0.46	99.41	cellular organisms;Bacteria;Actinobacteriota;Actinomycetota;Actinomycetes;Micrococcales;Micrococcaceae;Glutamicibacter;Glutamicibacter arilaitensis;Glutamicibacter arilaitensis Re117
457	GCF_000202835.1	0	1	926570	2.54	99.21	cellular organisms;Bacteria;Alphaproteobacteria;Alphaproteobacteria;Rhodospirillales;Acetobacteraceae;Acidiphilium;Acidiphilium multivorum;Acidiphilium multivorum AIU301
458	GCF_000203895.1	0	0	318586	0.59	99.65	cellular organisms;Bacteria;Alphaproteobacteria;Alphaproteobacteria;Rhodobacterales;Paracoccaceae;Paracoccus;Paracoccus denitrificans;Paracoccus denitrificans PD1222
459	GCF_000204015.1	0	1	715226	2.28	98.8	cellular organisms;Bacteria;Alphaproteobacteria;Alphaproteobacteria;Caulobacterales;Caulobacteraceae;Asticcacaulis;Asticcacaulis biprosthecium;Asticcacaulis biprosthecum C19
460	GCF_000204155.1	0	1	263358	5.36	93.34	cellular organisms;Bacteria;Actinobacteriota;Actinomycetota;Actinomycetes;Micromonosporales;Micromonosporaceae;Micromonospora;Micromonospora maris;Micromonospora maris AB-18-032
461	GCF_000204195.1	0	1	999386	3.11	98.86	cellular organisms;Bacteria;Betaproteobacteria;Betaproteobacteria;Burkholderiales;Comamonadaceae;Acidovorax;Acidovorax radicis;Acidovorax radicis N35
462	GCF_000204255.1	0	1	331636	0.1	98.43	cellular organisms;Bacteria;PVC group;Chlamydiota;Chlamydiia;Chlamydiales;Chlamydiaceae;Chlamydia/Chlamydophila group;Chlamydia;Chlamydia psittaci;Chlamydia psittaci 6BC
463	GCF_000204545.1	0	1	941258	2.62	97.8	cellular organisms;Bacteria;Alphaproteobacteria;Alphaproteobacteria;Rickettsiales;Anaplasmataceae;Wolbachieae;Wolbachia;unclassified Wolbachia;Wolbachia endosymbiont of Nasonia vitripennis;Wolbachia endosymbiont wVitB of Nasonia vitripennis
464	GCF_000205025.1	0	1	762966	0.4	99.01	cellular organisms;Bacteria;Betaproteobacteria;Betaproteobacteria;Burkholderiales;Sutterellaceae;Parasutterella;Parasutterella excrementihominis;Parasutterella excrementihominis YIT 11859
465	GCF_000208385.1	0	1	760011	2.76	99.74	cellular organisms;Bacteria;Spirochaetota;Spirochaetia;Spirochaetales;Sphaerochaetaceae;Sphaerochaeta;Sphaerochaeta coccoides;Sphaerochaeta coccoides DSM 17374
466	GCF_000208405.1	0	1	546271	0.18	98.75	cellular organisms;Bacteria;Firmicutes;Bacillota;Negativicutes;Selenomonadales;Selenomonadaceae;Selenomonas;Selenomonas sputigena;Selenomonas sputigena ATCC 35185
467	GCF_000210095.1	0	1	213810	1.1	96.97	cellular organisms;Bacteria;Firmicutes;Bacillota;Clostridia;Eubacteriales;Oscillospiraceae;Ruminococcus;Ruminococcus champanellensis;Ruminococcus champanellensis 18P13 = JCM 17042
468	GCF_000210695.1	0	0	649756	1.35	97.43	cellular organisms;Bacteria;Firmicutes;Bacillota;Clostridia;Eubacteriales;Lachnospiraceae;Anaerostipes;Anaerostipes hadrus
469	GCF_000210715.1	0	1	651822	2.64	84.81	cellular organisms;Bacteria;Synergistota;Synergistia;Synergistales;Aminobacteriaceae;Fretibacterium;Fretibacterium fastidiosum
470	GCF_000211835.1	0	1	887062	0.17	98.14	cellular organisms;Bacteria;Betaproteobacteria;Betaproteobacteria;Burkholderiales;Comamonadaceae;Hylemonella;Hylemonella gracilis;Hylemonella gracilis ATCC 19624
471	GCF_000212375.1	0	1	879243	1.7	98.57	cellular organisms;Bacteria;FCB group;Bacteroidetes/Chlorobi group;Bacteroidota;Bacteroidia;Bacteroidales;Porphyromonadaceae;Porphyromonas;Porphyromonas asaccharolytica;Porphyromonas asaccharolytica DSM 20707
472	GCF_000212395.1	0	1	747365	0.05	98.54	cellular organisms;Bacteria;Firmicutes;Bacillota;Clostridia;Thermoanaerobacterales;Thermodesulfobiaceae;Thermodesulfobium;Thermodesulfobium narugense;Thermodesulfobium narugense DSM 14796
473	GCF_000212415.1	0	1	906968	0.58	99.42	cellular organisms;Bacteria;Spirochaetota;Spirochaetia;Spirochaetales;Treponemataceae;Treponema;Treponema brennaborense;Treponema brennaborense DSM 12168
474	GCF_000212675.2	0	1	690850	0.58	98.55	cellular organisms;Bacteria;Desulfuromonadota + Desulfobacterota;Desulfovibrionia;Desulfovibrionales;Desulfovibrionaceae;Desulfocurvibacter;Desulfocurvibacter africanus;Desulfocurvibacter africanus subsp. africanus;Desulfocurvibacter africanus subsp. africanus str. Walvis Bay
475	GCF_000212695.1	0	1	590998	0.39	99.9	cellular organisms;Bacteria;Actinobacteriota;Actinomycetota;Actinomycetes;Micrococcales;Cellulomonadaceae;Cellulomonas;Cellulomonas fimi;Cellulomonas fimi ATCC 484
476	GCF_000212735.1	0	1	760192	1.54	98.68	cellular organisms;Bacteria;FCB group;Bacteroidetes/Chlorobi group;Bacteroidota;Saprospiria;Saprospirales;Haliscomenobacteraceae;Haliscomenobacter;Haliscomenobacter hydrossis;Haliscomenobacter hydrossis DSM 1100
477	GCF_000213235.1	0	1	1209989	0.91	99.09	cellular organisms;Bacteria;Firmicutes;Bacillota;Clostridia;Thermosediminibacterales;Tepidanaerobacteraceae;Tepidanaerobacter;Tepidanaerobacter acetatoxydans;Tepidanaerobacter acetatoxydans Re1
478	GCF_000213255.1	0	1	697281	1.58	98.65	cellular organisms;Bacteria;Firmicutes;Bacillota;Clostridia;Thermoanaerobacterales;Thermoanaerobacterales Family IV. Incertae Sedis;Mahella;Mahella australiensis;Mahella australiensis 50-1 BON
479	GCF_000213555.1	0	1	742766	0.42	99.58	cellular organisms;Bacteria;FCB group;Bacteroidetes/Chlorobi group;Bacteroidota;Bacteroidia;Bacteroidales;Dysgonomonadaceae;Dysgonomonas;Dysgonomonas gadei;Dysgonomonas gadei ATCC BAA-286
480	GCF_000213575.1	0	1	742767	0.65	99.4	cellular organisms;Bacteria;FCB group;Bacteroidetes/Chlorobi group;Bacteroidota;Bacteroidia;Bacteroidales;Dysgonomonadaceae;Dysgonomonas;Dysgonomonas mossii;Dysgonomonas mossii DSM 22836
481	GCF_000213655.1	1	0	715451	0.12	99.43	cellular organisms;Bacteria;Gammaproteobacteria;Gammaproteobacteria;Alteromonadales;Alteromonadaceae;Alteromonas/Salinimonas group;Alteromonas;Alteromonas naphthalenivorans
482	GCF_000214155.1	0	1	875328	0.11	98.77	cellular organisms;Bacteria;Actinobacteriota;Actinomycetota;Actinomycetes;Mycobacteriales;Mycobacteriaceae;Mycolicibacter;Mycolicibacter sinensis
483	GCF_000214175.1	0	1	443218	0.84	100	cellular organisms;Bacteria;Actinobacteriota;Actinomycetota;Actinomycetes;Mycobacteriales;Mycobacteriaceae;Hoyosella;Hoyosella subflava;Hoyosella subflava DQS3-9A1
484	GCF_000214215.1	1	0	491952	0.46	99.77	cellular organisms;Bacteria;Gammaproteobacteria;Gammaproteobacteria;Oceanospirillales;Oceanospirillaceae;Marinomonas;Marinomonas posidonica;Marinomonas posidonica IVIA-Po-181
485	GCF_000214235.1	0	1	768492	0.56	99.29	cellular organisms;Bacteria;Gammaproteobacteria;Gammaproteobacteria;Enterobacterales;Yersiniaceae;Serratia;Serratia plymuthica;Serratia plymuthica AS9
486	GCF_000214275.2	1	1	686340	2.49	98.12	cellular organisms;Bacteria;Gammaproteobacteria;Gammaproteobacteria;Methylococcales;Methylococcaceae;Methylomicrobium;Methylomicrobium album;Methylomicrobium album BG8
487	GCF_000214355.1	0	1	545695	2.36	98.43	cellular organisms;Bacteria;Spirochaetota;Spirochaetia;Spirochaetales;Breznakiellaceae;Leadbettera;Leadbettera azotonutricia;Leadbettera azotonutricia ZAS-9
488	GCF_000214595.1	0	1	1026882	0.51	99.23	cellular organisms;Bacteria;Gammaproteobacteria;Gammaproteobacteria;Thiotrichales;Piscirickettsiaceae;Methylophaga;Methylophaga aminisulfidivorans;Methylophaga aminisulfidivorans MP
489	GCF_000214825.1	0	1	717773	0.34	86.96	cellular organisms;Bacteria;Gammaproteobacteria;Gammaproteobacteria;Thiotrichales;Piscirickettsiaceae;Thiomicrospira;Thiomicrospira cyclica;Thiomicrospira cyclica ALM1
490	GCF_000215105.1	0	1	743718	0.75	97.25	cellular organisms;Bacteria;Actinobacteriota;Actinomycetota;Actinomycetes;Micrococcales;Promicromonosporaceae;Isoptericola;Isoptericola variabilis;Isoptericola variabilis 225
491	GCF_000215645.1	0	1	945711	0.48	98.44	cellular organisms;Bacteria;Actinobacteriota;Actinomycetota;Actinomycetes;Mycobacteriales;Corynebacteriaceae;Corynebacterium;Corynebacterium ulcerans;Corynebacterium ulcerans 809
492	GCF_000215705.1	0	1	365046	0.27	99.94	cellular organisms;Bacteria;Betaproteobacteria;Betaproteobacteria;Burkholderiales;Comamonadaceae;Ramlibacter;Ramlibacter tataouinensis;Ramlibacter tataouinensis TTB310
493	GCF_000215955.2	0	1	1033802	0.19	95.97	cellular organisms;Bacteria;Gammaproteobacteria;Gammaproteobacteria;Salinisphaerales;Salinisphaeraceae;Salinisphaera;Salinisphaera shabanensis;Salinisphaera shabanensis E1L3A
494	GCF_000215975.1	0	1	795359	0.99	98.27	cellular organisms;Bacteria;Desulfuromonadota + Desulfobacterota;Thermodesulfobacteria;Thermodesulfobacteriales;Thermodesulfobacteriaceae;Thermodesulfobacterium;Thermodesulfobacterium geofontis;Thermodesulfobacterium geofontis OPF15
495	GCF_000217795.1	0	1	667014	0.45	97.07	cellular organisms;Bacteria;Desulfuromonadota + Desulfobacterota;Thermodesulfobacteria;Thermodesulfobacteriales;Thermodesulfatatoraceae;Thermodesulfatator;Thermodesulfatator indicus;Thermodesulfatator indicus DSM 15286
496	GCF_000218235.1	0	1	688246	0.45	98.88	cellular organisms;Bacteria;FCB group;Bacteroidetes/Chlorobi group;Bacteroidota;Bacteroidia;Bacteroidales;Prevotellaceae;Hallella;Hallella multisaccharivorax;Hallella multisaccharivorax DSM 17128
497	GCF_000218545.1	0	1	593907	0.39	99.9	cellular organisms;Bacteria;Actinobacteriota;Actinomycetota;Actinomycetes;Micrococcales;Cellulomonadaceae;Cellulomonas;Cellulomonas gilvus;Cellulomonas gilvus ATCC 13127
498	GCF_000218565.1	0	1	504832	1.45	98.36	cellular organisms;Bacteria;Alphaproteobacteria;Alphaproteobacteria;Hyphomicrobiales;Nitrobacteraceae;Afipia;Afipia carboxidovorans;Afipia carboxidovorans OM5
499	GCF_000218625.1	0	1	717231	0.44	99.26	cellular organisms;Bacteria;Aquificota + Campylobacterota + Deferribacterota;Deferribacteres;Deferribacterales;Flexistipitaceae;Flexistipes;Flexistipes sinusarabici;Flexistipes sinusarabici DSM 4947
500	GCF_000218855.1	0	1	991791	0.88	97.81	cellular organisms;Bacteria;Firmicutes;Bacillota;Clostridia;Eubacteriales;Clostridiaceae;Clostridium;Clostridium acetobutylicum;Clostridium acetobutylicum DSM 1731
501	GCF_000218895.1	0	1	761193	0.92	98.97	cellular organisms;Bacteria;FCB group;Bacteroidetes/Chlorobi group;Bacteroidota;Cytophagia;Cytophagales;Spirosomaceae;Runella;Runella slithyformis;Runella slithyformis DSM 19594
502	GCF_000219045.1	0	1	573569	0.1	99.33	cellular organisms;Bacteria;Gammaproteobacteria;Gammaproteobacteria;Thiotrichales;Francisellaceae;Francisella;Francisella salina
503	GCF_000219125.1	0	1	1009370	2.5	99.26	cellular organisms;Bacteria;Firmicutes;Bacillota;Negativicutes;Selenomonadales;Sporomusaceae;Acetonema;Acetonema longum;Acetonema longum DSM 6540
504	GCF_000219355.1	0	1	696127	1.43	94.17	cellular organisms;Bacteria;Alphaproteobacteria;Alphaproteobacteria;Rickettsiales;Candidatus Midichloriaceae;Candidatus Midichloria;Candidatus Midichloria mitochondrii;Candidatus Midichloria mitochondrii IricVA
505	GCF_000219725.1	0	1	744872	0.79	98.43	cellular organisms;Bacteria;Spirochaetota;Spirochaetia;Spirochaetales;Breznakiellaceae;Gracilinema;Gracilinema caldarium;Gracilinema caldarium DSM 7334
506	GCF_000220155.1	0	2	385682	2.44	98.3	cellular organisms;Bacteria;FCB group;Bacteroidetes/Chlorobi group;Bacteroidota;Bacteroidia;Marinilabiliales;Marinilabiliaceae;Thermophagus;Thermophagus xiamenensis
507	GCF_000220525.1	0	1	1042376	1.29	97.73	cellular organisms;Bacteria;FCB group;Bacteroidetes/Chlorobi group;Bacteroidota;Flavobacteriia;Flavobacteriales;Flavobacteriaceae;Ochrovirga;Ochrovirga pacifica
508	GCF_000220705.2	0	1	1038929	0.88	98.39	cellular organisms;Bacteria;Actinobacteriota;Actinomycetota;Actinomycetes;Kitasatosporales;Streptomycetaceae;Streptomyces;Streptomyces xinghaiensis;Streptomyces xinghaiensis S187
509	GCF_000221985.1	1	0	1054460	0.3	98.08	cellular organisms;Bacteria;Firmicutes;Bacillota;Bacilli;Lactobacillales;Streptococcaceae;Streptococcus;Streptococcus pseudopneumoniae;Streptococcus pseudopneumoniae IS7493
510	GCF_000222605.1	1	0	870968	0.16	97.98	cellular organisms;Bacteria;Gammaproteobacteria;Gammaproteobacteria;Vibrionales;Vibrionaceae;Vibrio;Vibrio ichthyoenteri;Vibrio ichthyoenteri ATCC 700023
511	GCF_000222975.1	0	1	1035377	0.86	98.69	cellular organisms;Bacteria;Gammaproteobacteria;Gammaproteobacteria;Enterobacterales;Yersiniaceae;Yersinia;Yersinia pseudotuberculosis complex;Yersinia pestis;Yersinia pestis A1122
512	GCF_000223985.1	0	1	768671	0.11	99.58	cellular organisms;Bacteria;Gammaproteobacteria;Gammaproteobacteria;Chromatiales;Chromatiaceae;Thiocapsa;Thiocapsa marina;Thiocapsa marina 5811
513	GCF_000224065.1	0	1	765913	0.17	99.92	cellular organisms;Bacteria;Gammaproteobacteria;Gammaproteobacteria;Chromatiales;Chromatiaceae;Thiorhodococcus;Thiorhodococcus drewsii;Thiorhodococcus drewsii AZ1
514	GCF_000224085.1	0	1	886377	0.49	99.68	cellular organisms;Bacteria;FCB group;Bacteroidetes/Chlorobi group;Bacteroidota;Flavobacteriia;Flavobacteriales;Flavobacteriaceae;Muricauda;Muricauda ruestringensis;Muricauda ruestringensis DSM 13258
515	GCF_000224455.1	0	0	1048808	0.56	84.77	cellular organisms;Bacteria;Gammaproteobacteria;Gammaproteobacteria;Gammaproteobacteria incertae sedis;sulfur-oxidizing symbionts;endosymbiont of Riftia pachyptila;endosymbiont of Riftia pachyptila (vent Ph05)
516	GCF_000224675.1	0	1	885040	0.94	99.41	cellular organisms;Bacteria;Gammaproteobacteria;Gammaproteobacteria;Enterobacterales;Enterobacteriaceae;Enterobacter;Enterobacter soli
517	GCF_000224785.1	0	1	558169	1.61	98.53	cellular organisms;Bacteria;Firmicutes;Bacillota;Bacilli;Bacillales;Bacillaceae;Lentibacillus;Lentibacillus jeotgali
518	GCF_000224925.1	0	1	1049564	0.56	95.74	cellular organisms;Bacteria;Gammaproteobacteria;Gammaproteobacteria;Gammaproteobacteria incertae sedis;sulfur-oxidizing symbionts;endosymbiont of Tevnia jerichonana;endosymbiont of Tevnia jerichonana (vent Tica)
519	GCF_000224965.2	0	0	1075106	0.27	98.93	cellular organisms;Bacteria;Actinobacteriota;Actinomycetota;Actinomycetes;Bifidobacteriales;Bifidobacteriaceae;Bifidobacterium;Bifidobacterium animalis;Bifidobacterium animalis subsp. lactis;Bifidobacterium animalis subsp. lactis BLC1
520	GCF_000224985.1	0	1	1069534	0.45	97.06	cellular organisms;Bacteria;Firmicutes;Bacillota;Bacilli;Lactobacillales;Lactobacillaceae;Ligilactobacillus;Ligilactobacillus ruminis;Ligilactobacillus ruminis ATCC 27782
521	GCF_000225525.1	0	1	700597	1.48	100	cellular organisms;Bacteria;Actinobacteriota;Actinomycetota;Actinomycetes;Kitasatosporales;Streptomycetaceae;Streptomyces;Streptomyces zinciresistens;Streptomyces zinciresistens K42
522	GCF_000225705.1	0	1	742742	0.98	98.49	cellular organisms;Bacteria;Actinobacteriota;Actinomycetota;Coriobacteriia;Coriobacteriales;Coriobacteriaceae;Collinsella;Collinsella tanakaei;Collinsella tanakaei YIT 12063
523	GCF_000225955.1	0	0	1036743	0.64	98.33	cellular organisms;Bacteria;Alphaproteobacteria;Alphaproteobacteria;Rhodospirillales;Rhodospirillaceae;Rhodospirillum;Rhodospirillum rubrum;Rhodospirillum rubrum F11
524	GCF_000226315.1	0	1	856793	0.16	99.57	cellular organisms;Bacteria;Bdellovibrionota;Bdellovibrionia;Bdellovibrionales;Pseudobdellovibrionaceae;Micavibrio;Micavibrio aeruginosavorus;Micavibrio aeruginosavorus ARL-13
525	GCF_000226565.1	1	0	1085623	0.09	99.54	cellular organisms;Bacteria;Gammaproteobacteria;Gammaproteobacteria;Alteromonadales;Alteromonadaceae;Glaciecola;Glaciecola nitratireducens;Glaciecola nitratireducens FR1064
526	GCF_000226625.1	0	1	1008459	0.86	99.22	cellular organisms;Bacteria;Betaproteobacteria;Betaproteobacteria;Burkholderiales;Alcaligenaceae;Taylorella;Taylorella asinigenitalis;Taylorella asinigenitalis MCE3
527	GCF_000226955.1	0	1	1081640	1.68	99.12	cellular organisms;Bacteria;Alphaproteobacteria;Alphaproteobacteria;Sphingomonadales;Sphingomonadaceae;Sphingomonas;Sphingomonas elodea;Sphingomonas elodea ATCC 31461
528	GCF_000227665.2	0	1	717772	0.77	90.46	cellular organisms;Bacteria;Gammaproteobacteria;Gammaproteobacteria;Thiotrichales;Piscirickettsiaceae;Thiomicrospira;Thiomicrospira aerophila;Thiomicrospira aerophila AL3
529	GCF_000227685.2	0	1	713585	3.74	93.05	cellular organisms;Bacteria;Gammaproteobacteria;Gammaproteobacteria;Chromatiales;Ectothiorhodospiraceae;Thioalkalivibrio;Thioalkalivibrio paradoxus;Thioalkalivibrio paradoxus ARh 1
530	GCF_000227725.2	0	1	765914	0.74	92.51	cellular organisms;Bacteria;Gammaproteobacteria;Gammaproteobacteria;Chromatiales;Ectothiorhodospiraceae;Thiorhodospira;Thiorhodospira sibirica;Thiorhodospira sibirica ATCC 700588
531	GCF_000228725.2	0	0	631362	0.33	99.79	cellular organisms;Bacteria;Gammaproteobacteria;Gammaproteobacteria;Chromatiales;Chromatiaceae;Thiorhodovibrio;unclassified Thiorhodovibrio;Thiorhodovibrio sp. 970
532	GCF_000230995.2	0	1	754035	0.01	99.48	cellular organisms;Bacteria;Alphaproteobacteria;Alphaproteobacteria;Hyphomicrobiales;Phyllobacteriaceae;Mesorhizobium;Mesorhizobium australicum;Mesorhizobium australicum WSM2073
533	GCF_000231035.2	0	1	882084	0.15	97.44	cellular organisms;Bacteria;Actinobacteriota;Actinomycetota;Actinomycetes;Pseudonocardiales;Pseudonocardiaceae;Saccharomonospora;Saccharomonospora iraqiensis;Saccharomonospora iraqiensis subsp. paurometabolica;Saccharomonospora iraqiensis subsp. paurometabolica YIM 90007
534	GCF_000231055.2	0	1	882081	0.57	96.95	cellular organisms;Bacteria;Actinobacteriota;Actinomycetota;Actinomycetes;Pseudonocardiales;Pseudonocardiaceae;Saccharomonospora;Saccharomonospora azurea;Saccharomonospora azurea NA-128
535	GCF_000231365.1	0	0	741277	0.27	98	cellular organisms;Bacteria;Cyanobacteriota/Melainabacteria group;Cyanobacteriota/Melainabacteria group;Cyanobacteriota;Cyanophyceae;Nostocales;Hapalosiphonaceae;Fischerella;Fischerella thermalis;Fischerella thermalis JSC-11
536	GCF_000231385.2	0	1	768704	0.02	99.07	cellular organisms;Bacteria;Firmicutes;Bacillota;Clostridia;Eubacteriales;Desulfitobacteriaceae;Desulfosporosinus;Desulfosporosinus meridiei;Desulfosporosinus meridiei DSM 13257
537	GCF_000231405.2	0	1	871968	0.88	100	cellular organisms;Bacteria;Firmicutes;Bacillota;Clostridia;Eubacteriales;Desulfitobacteriaceae;Desulfitobacterium;Desulfitobacterium metallireducens;Desulfitobacterium metallireducens DSM 15288
538	GCF_000231445.1	0	1	1088868	0.22	97.59	cellular organisms;Bacteria;Alphaproteobacteria;Alphaproteobacteria;Rhodospirillales;Acetobacteraceae;Commensalibacter;Commensalibacter intestini;Commensalibacter intestini A911
539	GCF_000233595.1	0	1	1095774	0.14	99.58	cellular organisms;Bacteria;Gammaproteobacteria;Gammaproteobacteria;Enterobacterales;Erwiniaceae;Pantoea;Pantoea ananatis;Pantoea ananatis PA13
540	GCF_000233715.2	0	1	767817	1.75	98.25	cellular organisms;Bacteria;Firmicutes;Bacillota;Clostridia;Eubacteriales;Desulfallaceae;Desulfoscipio;Desulfoscipio gibsoniae;Desulfoscipio gibsoniae DSM 7213
541	GCF_000233915.3	0	1	1045855	0.57	97.8	cellular organisms;Bacteria;Gammaproteobacteria;Gammaproteobacteria;Xanthomonadales;Xanthomonadaceae;Pseudoxanthomonas;Pseudoxanthomonas spadix;Pseudoxanthomonas spadix BD-a59
542	GCF_000234095.1	0	1	679201	0.05	99.14	cellular organisms;Bacteria;Firmicutes;Bacillota;Negativicutes;Selenomonadales;Selenomonadaceae;Selenomonas;Selenomonas infelix;Selenomonas infelix ATCC 43532
543	GCF_000234135.1	0	0	702437	0.09	99.09	cellular organisms;Bacteria;Firmicutes;Bacillota;Negativicutes;Selenomonadales;Selenomonadaceae;Selenomonas;Selenomonas noxia;Selenomonas noxia F0398
544	GCF_000234355.1	0	1	1088869	0.45	98.74	cellular organisms;Bacteria;Alphaproteobacteria;Alphaproteobacteria;Rhodospirillales;Acetobacteraceae;Gluconobacter;Gluconobacter morbifer;Gluconobacter morbifer G707
545	GCF_000235405.2	0	1	771875	4.4	98.83	cellular organisms;Bacteria;Thermotogota;Thermotogae;Thermotogales;Fervidobacteriaceae;Fervidobacterium;Fervidobacterium pennivorans;Fervidobacterium pennivorans DSM 9078
546	GCF_000235425.2	0	1	298655	0.21	99.55	cellular organisms;Bacteria;Actinobacteriota;Actinomycetota;Actinomycetes;Frankiales;Frankiaceae;Frankia;Frankia saprophytica
547	GCF_000235585.1	1	0	985665	0.56	99.72	cellular organisms;Bacteria;Firmicutes;Bacillota;Bacilli;Bacillales;Paenibacillaceae;Paenibacillus;Paenibacillus terrae;Paenibacillus terrae HPL-003
548	GCF_000235605.1	0	1	768706	1.61	99.83	cellular organisms;Bacteria;Firmicutes;Bacillota;Clostridia;Eubacteriales;Desulfitobacteriaceae;Desulfosporosinus;Desulfosporosinus orientis;Desulfosporosinus orientis DSM 765
549	GCF_000235665.1	0	1	423471	0.93	96.83	cellular organisms;Bacteria;Cyanobacteriota/Melainabacteria group;Cyanobacteriota/Melainabacteria group;Cyanobacteriota;Cyanophyceae;Oscillatoriophycideae;Chroococcales;Aphanothecaceae;Crocosphaera;Crocosphaera watsonii;Crocosphaera watsonii WH 0003
550	GCF_000235885.1	0	1	1002367	0.89	98.32	cellular organisms;Bacteria;FCB group;Bacteroidetes/Chlorobi group;Bacteroidota;Bacteroidia;Bacteroidales;Prevotellaceae;Prevotella;Prevotella stercorea;Prevotella stercorea DSM 18206
551	GCF_000236035.1	1	0	1072583	1.05	99.83	cellular organisms;Bacteria;Gammaproteobacteria;Gammaproteobacteria;Oceanospirillales;Halomonadaceae;Halomonas;Halomonas boliviensis;Halomonas boliviensis LC1
552	GCF_000236085.2	1	0	570509	0.66	99.32	cellular organisms;Bacteria;Mycoplasmatota;Mycoplasmatota;Mollicutes;Entomoplasmatales;Spiroplasmataceae;Spiroplasma;Spiroplasma melliferum;Spiroplasma melliferum KC3
553	GCF_000236145.1	0	0	1094714	2.01	99.87	cellular organisms;Bacteria;Gammaproteobacteria;Gammaproteobacteria;Legionellales;Legionellaceae;Fluoribacter;Fluoribacter dumoffii;Fluoribacter dumoffii Tex-KL
554	GCF_000236565.1	0	1	1107882	3.22	94.04	cellular organisms;Bacteria;Alphaproteobacteria;Alphaproteobacteria;Hyphomicrobiales;Phyllobacteriaceae;Mesorhizobium;Mesorhizobium alhagi;Mesorhizobium alhagi CCNWXJ12-2
555	GCF_000236665.1	0	1	640081	0.46	98.51	cellular organisms;Bacteria;Betaproteobacteria;Betaproteobacteria;Rhodocyclales;Rhodocyclaceae;Azospira;Azospira oryzae;Azospira oryzae PS
556	GCF_000236705.1	0	1	926562	0.99	99.5	cellular organisms;Bacteria;FCB group;Bacteroidetes/Chlorobi group;Bacteroidota;Flavobacteriia;Flavobacteriales;Schleiferiaceae;Owenweeksia;Owenweeksia hongkongensis;Owenweeksia hongkongensis DSM 17368
557	GCF_000236785.1	0	1	477184	0.18	99.32	cellular organisms;Bacteria;Betaproteobacteria;Betaproteobacteria;Burkholderiales;Alcaligenaceae;Achromobacter;Achromobacter arsenitoxydans;Achromobacter arsenitoxydans SY8
558	GCF_000236805.1	1	0	1087481	0.56	98.98	cellular organisms;Bacteria;Firmicutes;Bacillota;Bacilli;Bacillales;Paenibacillaceae;Paenibacillus;Paenibacillus peoriae;Paenibacillus peoriae KCTC 3763
559	GCF_000236865.1	0	1	1034345	0.13	99.68	cellular organisms;Bacteria;Actinobacteriota;Actinomycetota;Coriobacteriia;Coriobacteriales;Coriobacteriaceae;Senegalimassilia;Senegalimassilia anaerobia;Senegalimassilia anaerobia JC110
560	GCF_000236925.1	1	0	985002	0.08	99.59	cellular organisms;Bacteria;Firmicutes;Bacillota;Bacilli;Bacillales;Staphylococcaceae;Staphylococcus;Staphylococcus argenteus
561	GCF_000237085.1	0	1	720554	2.06	98.46	cellular organisms;Bacteria;Firmicutes;Bacillota;Clostridia;Eubacteriales;Oscillospiraceae;Acetivibrio;Acetivibrio clariflavus;Acetivibrio clariflavus DSM 19732
562	GCF_000237205.1	0	1	331113	2.12	92.5	cellular organisms;Bacteria;PVC group;Chlamydiota;Chlamydiia;Parachlamydiales;Simkaniaceae;Simkania;Simkania negevensis;Simkania negevensis Z
563	GCF_000237305.1	0	1	1003195	1.81	97.47	cellular organisms;Bacteria;Actinobacteriota;Actinomycetota;Actinomycetes;Kitasatosporales;Streptomycetaceae;Streptantibioticus;Streptantibioticus cattleyicolor;Streptantibioticus cattleyicolor NRRL 8057 = DSM 46488
564	GCF_000237825.1	0	1	926567	1.8	97.72	cellular organisms;Bacteria;Synergistota;Synergistia;Synergistales;Synergistaceae;Thermanaerovibrio;Thermanaerovibrio velox;Thermanaerovibrio velox DSM 12556
565	GCF_000237845.1	0	1	941638	0.24	97.83	cellular organisms;Bacteria;Alphaproteobacteria;Alphaproteobacteria;Rickettsiales;Rickettsiaceae;Rickettsieae;Rickettsia;spotted fever group;Rickettsia slovaca;Rickettsia slovaca 13-B
566	GCF_000238055.2	0	1	796943	0.47	99.34	cellular organisms;Bacteria;Firmicutes;Bacillota;Clostridia;Eubacteriales;Lachnospiraceae;Oribacterium;Oribacterium parvum;Oribacterium parvum ACB1
567	GCF_000238075.1	0	1	796944	0.1	99.17	cellular organisms;Bacteria;Firmicutes;Bacillota;Clostridia;Eubacteriales;Lachnospiraceae;Oribacterium;Oribacterium asaccharolyticum;Oribacterium asaccharolyticum ACB7
568	GCF_000238135.1	0	0	796937	1.14	97.85	cellular organisms;Bacteria;Firmicutes;Bacillota;Clostridia;Eubacteriales;Peptostreptococcaceae;Peptoanaerobacter;Peptoanaerobacter stomatis
569	GCF_000238215.1	0	1	203275	0.91	99.33	cellular organisms;Bacteria;FCB group;Bacteroidetes/Chlorobi group;Bacteroidota;Bacteroidia;Bacteroidales;Tannerellaceae;Tannerella;Tannerella forsythia;Tannerella forsythia 92A2
570	GCF_000238255.3	1	0	1117319	0.38	99.94	cellular organisms;Bacteria;Gammaproteobacteria;Gammaproteobacteria;Alteromonadales;Pseudoalteromonadaceae;Pseudoalteromonas;Pseudoalteromonas spongiae;Pseudoalteromonas spongiae UST010723-006
571	GCF_000238275.3	2	0	43660	0.25	99.82	cellular organisms;Bacteria;Gammaproteobacteria;Gammaproteobacteria;Alteromonadales;Pseudoalteromonadaceae;Pseudoalteromonas;Pseudoalteromonas undina
572	GCF_000238295.3	1	0	43658	0.99	99.71	cellular organisms;Bacteria;Gammaproteobacteria;Gammaproteobacteria;Alteromonadales;Pseudoalteromonadaceae;Pseudoalteromonas;Pseudoalteromonas rubra
573	GCF_000238375.3	1	0	43655	0.13	99.75	cellular organisms;Bacteria;Gammaproteobacteria;Gammaproteobacteria;Alteromonadales;Pseudoalteromonadaceae;Pseudoalteromonas;Pseudoalteromonas citrea
574	GCF_000238395.3	2	0	1117313	0.38	99.75	cellular organisms;Bacteria;Gammaproteobacteria;Gammaproteobacteria;Alteromonadales;Pseudoalteromonadaceae;Pseudoalteromonas;Pseudoalteromonas arctica;Pseudoalteromonas arctica A 37-1-2
575	GCF_000238915.1	0	1	1077972	0.26	99.34	cellular organisms;Bacteria;Actinobacteriota;Actinomycetota;Actinomycetes;Micrococcales;Micrococcaceae;Arthrobacter;Arthrobacter globiformis;Arthrobacter globiformis NBRC 12137
576	GCF_000239155.1	0	1	1114962	1.09	99	cellular organisms;Bacteria;Actinobacteriota;Actinomycetota;Actinomycetes;Pseudonocardiales;Pseudonocardiaceae;Actinoalloteichus;Actinoalloteichus spitiensis;Actinoalloteichus spitiensis RMV-1378
577	GCF_000239275.1	0	1	861450	1.3	84.85	cellular organisms;Bacteria;Firmicutes;Bacillota;Negativicutes;Veillonellales;Veillonellaceae;Anaeroglobus;Anaeroglobus geminatus;Anaeroglobus geminatus F0357
578	GCF_000240185.1	0	1	1125630	0.79	97.3	cellular organisms;Bacteria;Gammaproteobacteria;Gammaproteobacteria;Enterobacterales;Enterobacteriaceae;Klebsiella/Raoultella group;Klebsiella;Klebsiella pneumoniae;Klebsiella pneumoniae subsp. pneumoniae;Klebsiella pneumoniae subsp. pneumoniae HS11286
579	GCF_000240225.1	0	1	1097667	9.93	80.08	cellular organisms;Bacteria;Actinobacteriota;Actinomycetota;Thermoleophilia;Solirubrobacterales;Patulibacteraceae;Patulibacter;Patulibacter medicamentivorans
580	GCF_000241055.1	0	1	1045004	0.07	98.02	cellular organisms;Bacteria;Firmicutes;Bacillota;Bacilli;Lactobacillales;Lactobacillaceae;Oenococcus;Oenococcus kitaharae;Oenococcus kitaharae DSM 17330
581	GCF_000241265.1	0	1	1073574	0.34	99.38	cellular organisms;Bacteria;Actinobacteriota;Actinomycetota;Actinomycetes;Mycobacteriales;Gordoniaceae;Gordonia;Gordonia araii;Gordonia araii NBRC 100433
582	GCF_000241305.1	0	1	1077974	0.34	98.49	cellular organisms;Bacteria;Actinobacteriota;Actinomycetota;Actinomycetes;Mycobacteriales;Gordoniaceae;Gordonia;Gordonia effusa;Gordonia effusa NBRC 100432
583	GCF_000241955.1	0	1	745277	1.94	99.15	cellular organisms;Bacteria;Gammaproteobacteria;Gammaproteobacteria;Enterobacterales;Yersiniaceae;Rahnella;Rahnella aquatilis;Rahnella aquatilis CIP 78.65 = ATCC 33071
584	GCF_000242235.1	0	1	796942	0.31	96.89	cellular organisms;Bacteria;Firmicutes;Bacillota;Clostridia;Eubacteriales;Lachnospiraceae;Stomatobaculum;Stomatobaculum longum
585	GCF_000242255.2	0	1	767434	0.76	99.05	cellular organisms;Bacteria;Gammaproteobacteria;Gammaproteobacteria;Xanthomonadales;Rhodanobacteraceae;Frateuria;Frateuria aurantia;Frateuria aurantia DSM 6220
586	GCF_000242335.1	0	1	908937	1.61	96.34	cellular organisms;Bacteria;FCB group;Bacteroidetes/Chlorobi group;Bacteroidota;Bacteroidia;Bacteroidales;Prevotellaceae;Prevotella;Prevotella dentalis;Prevotella dentalis DSM 3688
587	GCF_000242455.2	1	1	886293	6.25	98.11	cellular organisms;Bacteria;PVC group;Planctomycetota;Planctomycetia;Isosphaerales;Isosphaeraceae;Singulisphaera;Singulisphaera acidiphila;Singulisphaera acidiphila DSM 18658
588	GCF_000242595.2	0	1	889378	0.12	98.58	cellular organisms;Bacteria;Spirochaetota;Spirochaetia;Spirochaetales;Spirochaetaceae;Spirochaeta;Spirochaeta africana;Spirochaeta africana DSM 8902
589	GCF_000242615.2	0	1	903818	0.54	98.17	cellular organisms;Bacteria;Acidobacteriota;Holophagae;Holophagales;Holophagaceae;Holophaga;Holophaga foetida;Holophaga foetida DSM 6591
590	GCF_000242635.2	0	1	929556	0.15	100	cellular organisms;Bacteria;FCB group;Bacteroidetes/Chlorobi group;Bacteroidota;Sphingobacteriia;Sphingobacteriales;Sphingobacteriaceae;Solitalea;Solitalea canadensis;Solitalea canadensis DSM 3403
591	GCF_000242915.1	0	1	929558	2.45	99.37	cellular organisms;Bacteria;Aquificota + Campylobacterota + Deferribacterota;Epsilonproteobacteria;Campylobacterales;Thiovulaceae;Sulfurimonas;Sulfurimonas gotlandica;Sulfurimonas gotlandica GD1
592	GCF_000243015.1	0	1	999422	1.64	98.99	cellular organisms;Bacteria;FCB group;Bacteroidetes/Chlorobi group;Bacteroidota;Bacteroidia;Bacteroidales;Prevotellaceae;Prevotella;Prevotella maculosa;Prevotella maculosa OT 289
593	GCF_000243035.1	0	1	883158	0.52	96.98	cellular organisms;Bacteria;FCB group;Bacteroidetes/Chlorobi group;Bacteroidota;Bacteroidia;Bacteroidales;Prevotellaceae;Prevotella;Prevotella micans;Prevotella micans F0438
594	GCF_000243115.2	0	1	929713	1.05	98.69	cellular organisms;Bacteria;FCB group;Bacteroidetes/Chlorobi group;Bacteroidota;Chitinophagia;Chitinophagales;Chitinophagaceae;Niabella;Niabella soli;Niabella soli DSM 19437
595	GCF_000243135.2	0	1	871963	0.88	99.12	cellular organisms;Bacteria;Firmicutes;Bacillota;Clostridia;Eubacteriales;Desulfitobacteriaceae;Desulfitobacterium;Desulfitobacterium dichloroeliminans;Desulfitobacterium dichloroeliminans LMG P-21439
596	GCF_000243155.2	0	1	756499	1.75	99.12	cellular organisms;Bacteria;Firmicutes;Bacillota;Clostridia;Eubacteriales;Desulfitobacteriaceae;Desulfitobacterium;Desulfitobacterium dehalogenans;Desulfitobacterium dehalogenans ATCC 51507
597	GCF_000243215.1	0	1	742817	0.7	98.7	cellular organisms;Bacteria;FCB group;Bacteroidetes/Chlorobi group;Bacteroidota;Bacteroidia;Bacteroidales;Odoribacteraceae;Odoribacter;Odoribacter laneus;Odoribacter laneus YIT 12061
598	GCF_000243235.1	0	1	865937	0.36	98.17	cellular organisms;Bacteria;FCB group;Bacteroidetes/Chlorobi group;Bacteroidota;Flavobacteriia;Flavobacteriales;Flavobacteriaceae;Gillisia;Gillisia limnaea;Gillisia limnaea DSM 15749
599	GCF_000243335.1	0	1	929563	0.3	98.49	cellular organisms;Bacteria;Spirochaetota;Spirochaetia;Leptospirales;Leptospiraceae;Leptonema;Leptonema illini;Leptonema illini DSM 21528
600	GCF_000243395.2	0	1	928724	0.15	99.4	cellular organisms;Bacteria;Actinobacteriota;Actinomycetota;Actinomycetes;Pseudonocardiales;Pseudonocardiaceae;Saccharomonospora;Saccharomonospora glauca;Saccharomonospora glauca K62
601	GCF_000243675.2	0	1	1049790	7.22	81.75	cellular organisms;Bacteria;Spirochaetota;Spirochaetia;Leptospirales;Leptospiraceae;Leptospira;Leptospira inadai;Leptospira inadai serovar Lyme;Leptospira inadai serovar Lyme str. 10
602	GCF_000243715.2	0	1	1049789	8.49	82.58	cellular organisms;Bacteria;Spirochaetota;Spirochaetia;Leptospirales;Leptospiraceae;Leptospira;Leptospira broomii;Leptospira broomii serovar Hurstbridge;Leptospira broomii serovar Hurstbridge str. 5399
603	GCF_000244895.1	0	1	768710	0.8	99.1	cellular organisms;Bacteria;Firmicutes;Bacillota;Clostridia;Eubacteriales;Desulfitobacteriaceae;Desulfosporosinus;Desulfosporosinus youngiae;Desulfosporosinus youngiae DSM 17734
604	GCF_000244955.1	0	1	882083	0.15	99.41	cellular organisms;Bacteria;Actinobacteriota;Actinomycetota;Actinomycetes;Pseudonocardiales;Pseudonocardiaceae;Saccharomonospora;Saccharomonospora marina;Saccharomonospora marina XMU15
605	GCF_000244975.1	0	1	882082	0.77	99.42	cellular organisms;Bacteria;Actinobacteriota;Actinomycetota;Actinomycetes;Pseudonocardiales;Pseudonocardiaceae;Saccharomonospora;Saccharomonospora cyanea;Saccharomonospora cyanea NA-134
606	GCF_000245735.1	0	2	1129374	0.3	98.18	cellular organisms;Bacteria;Gammaproteobacteria;Gammaproteobacteria;Alteromonadales;Alteromonadaceae;Alishewanella;Alishewanella jeotgali;Alishewanella jeotgali KCTC 22429
607	GCF_000245755.1	1	0	883114	1.01	98.99	cellular organisms;Bacteria;Firmicutes;Bacillota;Tissierellia;Tissierellales;Peptoniphilaceae;Helcococcus;Helcococcus kunzii;Helcococcus kunzii ATCC 51366
608	GCF_000245795.1	1	1	883113	0.18	99.25	cellular organisms;Bacteria;Firmicutes;Bacillota;Bacilli;Lactobacillales;Aerococcaceae;Facklamia;Facklamia languida;Facklamia languida CCUG 37842
609	GCF_000246755.1	0	0	491078	0.98	99.66	cellular organisms;Bacteria;Spirochaetota;Spirochaetia;Spirochaetales;Treponemataceae;Treponema;Treponema pallidum;Treponema pallidum subsp. pertenue;Treponema pallidum subsp. pertenue str. SamoaD
610	GCF_000246855.1	0	1	700598	0.18	99.63	cellular organisms;Bacteria;FCB group;Bacteroidetes/Chlorobi group;Bacteroidota;Chitinophagia;Chitinophagales;Chitinophagaceae;Niastella;Niastella koreensis;Niastella koreensis GR20-10
611	GCF_000246895.1	0	1	545243	1.4	98.55	cellular organisms;Bacteria;Firmicutes;Bacillota;Clostridia;Eubacteriales;Clostridiaceae;Clostridium;Clostridium arbusti;Clostridium arbusti SL206
612	GCF_000246925.1	0	1	875454	4.45	96.32	cellular organisms;Bacteria;Firmicutes;Bacillota;Tissierellia;Tissierellales;Peptoniphilaceae;Peptoniphilus;Peptoniphilus rhinitidis;Peptoniphilus rhinitidis 1-13
613	GCF_000246945.1	0	1	1008457	0.05	98.62	cellular organisms;Bacteria;FCB group;Bacteroidetes/Chlorobi group;Bacteroidota;Flavobacteriia;Flavobacteriales;Flavobacteriaceae;Myroides;Myroides injenensis;Myroides injenensis M09-0166
614	GCF_000246965.1	0	1	1123284	0.24	98.92	cellular organisms;Bacteria;Firmicutes;Bacillota;Bacilli;Bacillales;Sporolactobacillaceae;Sporolactobacillus;Sporolactobacillus vineae;Sporolactobacillus vineae DSM 21990 = SL153
615	GCF_000247565.1	0	0	1142511	0.59	99.11	cellular organisms;Bacteria;Gammaproteobacteria;Gammaproteobacteria;Enterobacterales;Erwiniaceae;Wigglesworthia;Wigglesworthia glossinidia;Wigglesworthia glossinidia endosymbiont of Glossina morsitans;Wigglesworthia glossinidia endosymbiont of Glossina morsitans morsitans (Yale colony)
616	GCF_000247605.1	0	1	931626	1.43	100	cellular organisms;Bacteria;Firmicutes;Bacillota;Clostridia;Eubacteriales;Eubacteriaceae;Acetobacterium;Acetobacterium woodii;Acetobacterium woodii DSM 1030
617	GCF_000247715.1	0	1	1112204	0.94	96.82	cellular organisms;Bacteria;Actinobacteriota;Actinomycetota;Actinomycetes;Mycobacteriales;Gordoniaceae;Gordonia;Gordonia polyisoprenivorans;Gordonia polyisoprenivorans VH2
618	GCF_000247995.1	0	1	1089455	0.53	98.85	cellular organisms;Bacteria;Actinobacteriota;Actinomycetota;Actinomycetes;Micrococcales;Dermatophilaceae;Mobilicoccus;Mobilicoccus pelagius;Mobilicoccus pelagius NBRC 104925
619	GCF_000250635.1	0	1	984262	0.82	99.11	cellular organisms;Bacteria;FCB group;Bacteroidetes/Chlorobi group;Bacteroidota;Saprospiria;Saprospirales;Saprospiraceae;Saprospira;Saprospira grandis;Saprospira grandis str. Lewin
620	GCF_000250875.1	0	1	762967	5.39	82.31	cellular organisms;Bacteria;Betaproteobacteria;Betaproteobacteria;Burkholderiales;Sutterellaceae;Sutterella;Sutterella parvirubra;Sutterella parvirubra YIT 11816
621	GCF_000252445.1	0	1	745776	0.35	99.77	cellular organisms;Bacteria;Deinococcota;Deinococcota;Deinococci;Deinococcales;Deinococcaceae;Deinococcus;Deinococcus gobiensis;Deinococcus gobiensis I-0
622	GCF_000253015.1	0	1	696125	0.41	98.07	cellular organisms;Bacteria;Alphaproteobacteria;Alphaproteobacteria;Hyphomicrobiales;Bartonellaceae;Bartonella;Bartonella clarridgeiae;Bartonella clarridgeiae 73
623	GCF_000253035.1	0	1	765952	1.18	97.45	cellular organisms;Bacteria;PVC group;Chlamydiota;Chlamydiia;Parachlamydiales;Parachlamydiaceae;Parachlamydia;Parachlamydia acanthamoebae;Parachlamydia acanthamoebae UV-7
624	GCF_000253095.1	0	0	866629	0.1	96.54	cellular organisms;Bacteria;Mycoplasmatota;Mycoplasmatota;Mollicutes;Mycoplasmatales;Mycoplasmataceae;Mycoplasma;Mycoplasma mycoides group;Mycoplasma leachii;Mycoplasma leachii 99/014/6
625	GCF_000253115.1	0	1	426114	0.27	99.39	cellular organisms;Bacteria;Betaproteobacteria;Betaproteobacteria;Burkholderiales;Burkholderiales genera incertae sedis;Thiomonas;Thiomonas arsenitoxydans
626	GCF_000253275.1	0	1	1034807	0.94	98.28	cellular organisms;Bacteria;FCB group;Bacteroidetes/Chlorobi group;Bacteroidota;Flavobacteriia;Flavobacteriales;Flavobacteriaceae;Flavobacterium;Flavobacterium branchiophilum;Flavobacterium branchiophilum FL-15
627	GCF_000253375.1	0	1	1048245	0.11	99.03	cellular organisms;Bacteria;Actinobacteriota;Actinomycetota;Actinomycetes;Mycobacteriales;Mycobacteriaceae;Mycobacterium;Mycobacterium tuberculosis complex;Mycobacterium canettii;Mycobacterium canettii CIPT 140010059
628	GCF_000255135.1	0	1	443254	2.37	95.38	cellular organisms;Bacteria;Thermotogota;Thermotogae;Petrotogales;Petrotogaceae;Marinitoga;Marinitoga piezophila;Marinitoga piezophila KA3
629	GCF_000255295.1	0	1	1144275	0.23	99.11	cellular organisms;Bacteria;Myxococcota;Myxococcia;Myxococcales;Cystobacterineae;Myxococcaceae;Corallococcus;Corallococcus coralloides;Corallococcus coralloides DSM 2259
630	GCF_000255355.1	0	0	1144888	0.38	94.63	cellular organisms;Bacteria;Alphaproteobacteria;Alphaproteobacteria;Rickettsiales;Rickettsiaceae;Rickettsieae;Rickettsia;spotted fever group;Rickettsia helvetica;Rickettsia helvetica C9P9
631	GCF_000255655.1	0	1	1123242	3.77	99.43	cellular organisms;Bacteria;PVC group;Planctomycetota;Planctomycetia;Planctomycetales;Planctomycetaceae;Schlesneria;Schlesneria paludicola;Schlesneria paludicola DSM 18645
632	GCF_000255705.1	0	1	1123508	2.93	97.72	cellular organisms;Bacteria;PVC group;Planctomycetota;Planctomycetia;Gemmatales;Gemmataceae;Zavarzinella;Zavarzinella formosa;Zavarzinella formosa DSM 19928
633	GCF_000258175.1	0	1	882086	0.15	99.31	cellular organisms;Bacteria;Actinobacteriota;Actinomycetota;Actinomycetes;Pseudonocardiales;Pseudonocardiaceae;Saccharomonospora;Saccharomonospora xinjiangensis;Saccharomonospora xinjiangensis XJ-54
634	GCF_000258405.1	0	1	945713	1.35	99.11	cellular organisms;Bacteria;FCB group;Bacteroidetes/Chlorobi group;Ignavibacteriota;Ignavibacteria;Ignavibacteriales;Ignavibacteriaceae;Ignavibacterium;Ignavibacterium album;Ignavibacterium album JCM 16511
635	GCF_000258535.2	1	0	997761	5.16	97.6	cellular organisms;Bacteria;Firmicutes;Bacillota;Bacilli;Bacillales;Paenibacillaceae;Paenibacillus;Paenibacillus mucilaginosus;Paenibacillus mucilaginosus K02
636	GCF_000259075.1	0	2	1168289	3.01	99.24	cellular organisms;Bacteria;FCB group;Bacteroidetes/Chlorobi group;Bacteroidota;Bacteroidia;Marinilabiliales;Marinilabiliaceae;Marinilabilia;Marinilabilia salmonicolor;Marinilabilia salmonicolor JCM 21150
637	GCF_000259275.1	0	1	1163745	0.21	96.96	cellular organisms;Bacteria;Aquificota + Campylobacterota + Deferribacterota;Epsilonproteobacteria;Campylobacterales;Helicobacteraceae;Helicobacter;Helicobacter cetorum;Helicobacter cetorum MIT 99-5656
638	GCF_000260965.1	0	1	754477	0.34	99.46	cellular organisms;Bacteria;Gammaproteobacteria;Gammaproteobacteria;Thiotrichales;Piscirickettsiaceae;Methylophaga;Methylophaga frappieri
639	GCF_000260985.4	0	1	754476	2.06	98.84	cellular organisms;Bacteria;Gammaproteobacteria;Gammaproteobacteria;Thiotrichales;Piscirickettsiaceae;Methylophaga;Methylophaga nitratireducenticrescens
640	GCF_000261045.2	0	0	1154756	0.46	99.89	cellular organisms;Bacteria;Gammaproteobacteria;Gammaproteobacteria;Enterobacterales;Yersiniaceae;Serratia;Serratia inhibens;Serratia inhibens PRI-2C
641	GCF_000261645.1	0	0	1128287	1.41	98.02	cellular organisms;Bacteria;Alphaproteobacteria;Alphaproteobacteria;Hyphomicrobiales;Nitrobacteraceae;Bradyrhizobium;Bradyrhizobium liaoningense;Bradyrhizobium liaoningense CCBAU 05525
642	GCF_000262245.1	0	1	1095749	1.86	93.22	cellular organisms;Bacteria;Gammaproteobacteria;Gammaproteobacteria;Pasteurellales;Pasteurellaceae;Pasteurella;Pasteurella bettyae;Pasteurella bettyae CCUG 2042
643	GCF_000262345.1	0	1	1565415	0.63	99.07	cellular organisms;Bacteria;Actinobacteriota;Actinomycetota;Actinomycetes;Kitasatosporales;Streptomycetaceae;Streptomyces;Streptomyces xiaopingdaonensis
644	GCF_000262405.1	0	0	864069	0.03	97.16	cellular organisms;Bacteria;Alphaproteobacteria;Alphaproteobacteria;Hyphomicrobiales;Methylobacteriaceae;Microvirga;Microvirga lotononidis
645	GCF_000262445.1	0	1	880478	0.76	85.02	cellular organisms;Bacteria;Firmicutes;Bacillota;Clostridia;Thermoanaerobacterales;Thermoanaerobacteraceae;Thermoanaerobacter;Thermoanaerobacter siderophilus;Thermoanaerobacter siderophilus SR4
646	GCF_000262545.1	0	1	868129	1.14	96.53	cellular organisms;Bacteria;FCB group;Bacteroidetes/Chlorobi group;Bacteroidota;Bacteroidia;Bacteroidales;Prevotellaceae;Prevotella;Prevotella bivia;Prevotella bivia DSM 20514
647	GCF_000262755.1	0	1	997296	1.67	96.43	cellular organisms;Bacteria;Firmicutes;Bacillota;Bacilli;Bacillales;Bacillaceae;Bacillus;Bacillus methanolicus;Bacillus methanolicus PB1
648	GCF_000263055.1	0	1	1175313	0.21	99.31	cellular organisms;Bacteria;Alphaproteobacteria;Alphaproteobacteria;Rickettsiales;Rickettsiaceae;Rickettsieae;Rickettsia;spotted fever group;Rickettsia honei;Rickettsia honei RB
649	GCF_000263195.1	0	1	929562	0.3	99.98	cellular organisms;Bacteria;FCB group;Bacteroidetes/Chlorobi group;Bacteroidota;Cytophagia;Cytophagales;Spirosomaceae;Emticicia;Emticicia oligotrophica;Emticicia oligotrophica DSM 17448
650	GCF_000263675.1	0	0	1615674	0.59	99.89	cellular organisms;Bacteria;Gammaproteobacteria;Gammaproteobacteria;Pseudomonadales;Pseudomonadaceae;Pseudomonas;Pseudomonas lactis
651	GCF_000264295.1	0	1	1163407	6.55	82.45	cellular organisms;Bacteria;Gammaproteobacteria;Gammaproteobacteria;Xanthomonadales;Rhodanobacteraceae;Rhodanobacter;Rhodanobacter spathiphylli;Rhodanobacter spathiphylli B39
652	GCF_000264315.1	0	1	1163408	8.42	80.17	cellular organisms;Bacteria;Gammaproteobacteria;Gammaproteobacteria;Xanthomonadales;Rhodanobacteraceae;Rhodanobacter;Rhodanobacter fulvus;Rhodanobacter fulvus Jip2
653	GCF_000264455.2	0	0	1110502	1.35	98.34	cellular organisms;Bacteria;Alphaproteobacteria;Alphaproteobacteria;Rhodospirillales;Geminicoccaceae;Tistrella;Tistrella mobilis;Tistrella mobilis KA081020-065
654	GCF_000264945.2	0	1	861109	1.58	97.13	cellular organisms;Bacteria;Alphaproteobacteria;Alphaproteobacteria;Sphingomonadales;Sphingomonadaceae;Sphingobium;Sphingobium indicum;Sphingobium indicum B90A
655	GCF_000265245.1	0	2	339656	1.33	97.78	cellular organisms;Bacteria;Gammaproteobacteria;Gammaproteobacteria;Oceanospirillales;Halomonadaceae;Halomonas;Halomonas smyrnensis;Halomonas smyrnensis AAD6
656	GCF_000265295.1	0	1	760154	0.08	99.67	cellular organisms;Bacteria;Aquificota + Campylobacterota + Deferribacterota;Epsilonproteobacteria;Campylobacterales;Sulfurospirillaceae;Sulfurospirillum;Sulfurospirillum barnesii;Sulfurospirillum barnesii SES-3
657	GCF_000265385.1	0	1	746697	0.88	96.51	cellular organisms;Bacteria;FCB group;Bacteroidetes/Chlorobi group;Bacteroidota;Flavobacteriia;Flavobacteriales;Flavobacteriaceae;Aequorivita;Aequorivita sublithincola;Aequorivita sublithincola DSM 14238
658	GCF_000265405.1	0	1	866536	0.15	99.42	cellular organisms;Bacteria;FCB group;Bacteroidetes/Chlorobi group;Bacteroidota;Cytophagia;Cytophagales;Cyclobacteriaceae;Belliella;Belliella baltica;Belliella baltica DSM 15883
659	GCF_000265425.1	0	1	926566	9.47	98.61	cellular organisms;Bacteria;Acidobacteriota;Terriglobia;Terriglobales;Acidobacteriaceae;Terriglobus;Terriglobus roseus;Terriglobus roseus DSM 18391
660	GCF_000265505.1	0	1	880071	0.91	99.09	cellular organisms;Bacteria;FCB group;Bacteroidetes/Chlorobi group;Bacteroidota;Cytophagia;Cytophagales;Bernardetiaceae;Bernardetia;Bernardetia litoralis;Bernardetia litoralis DSM 6794
661	GCF_000266885.1	0	1	869212	7.96	84.38	cellular organisms;Bacteria;Spirochaetota;Spirochaetia;Leptospirales;Leptospiraceae;Turneriella;Turneriella parva;Turneriella parva DSM 21527
662	GCF_000269565.1	1	0	100884	0.3	99.05	cellular organisms;Bacteria;Firmicutes;Bacillota;Erysipelotrichia;Erysipelotrichales;Coprobacillaceae;Coprobacillus;Coprobacillus cateniformis
663	GCF_000269805.1	0	1	1167628	0.35	99.93	cellular organisms;Bacteria;Actinobacteriota;Actinomycetota;Actinomycetes;Actinomycetales;Actinomycetaceae;Actinomyces;Actinomyces massiliensis;Actinomyces massiliensis 4401292
664	GCF_000269985.1	0	1	452652	1.66	97.58	cellular organisms;Bacteria;Actinobacteriota;Actinomycetota;Actinomycetes;Kitasatosporales;Streptomycetaceae;Kitasatospora;Kitasatospora setae;Kitasatospora setae KM-6054
665	GCF_000270085.1	1	0	650150	1.05	96.99	cellular organisms;Bacteria;Firmicutes;Bacillota;Erysipelotrichia;Erysipelotrichales;Erysipelotrichaceae;Erysipelothrix;Erysipelothrix rhusiopathiae;Erysipelothrix rhusiopathiae str. Fujisawa
666	GCF_000270245.1	0	1	1032480	2.31	97.28	cellular organisms;Bacteria;Actinobacteriota;Actinomycetota;Actinomycetes;Propionibacteriales;Propionibacteriaceae;Microlunatus;Microlunatus phosphovorus;Microlunatus phosphovorus NM-1
667	GCF_000271305.1	0	1	1172194	1.02	99.34	cellular organisms;Bacteria;Gammaproteobacteria;Gammaproteobacteria;Nevskiales;Sinobacteraceae;Hydrocarboniphaga;Hydrocarboniphaga effusa;Hydrocarboniphaga effusa AP103
668	GCF_000272005.1	0	1	1195246	3.01	91.65	cellular organisms;Bacteria;Gammaproteobacteria;Gammaproteobacteria;Alteromonadales;Alteromonadaceae;Alishewanella;Alishewanella agri;Alishewanella agri BL06
669	GCF_000273525.1	0	0	398513	0.3	98.5	cellular organisms;Bacteria;Actinobacteriota;Actinomycetota;Actinomycetes;Bifidobacteriales;Bifidobacteriaceae;Bifidobacterium;Bifidobacterium bifidum;Bifidobacterium bifidum NCIMB 41171
670	GCF_000275725.1	1	0	1177117	0.75	99.67	cellular organisms;Bacteria;Gammaproteobacteria;Gammaproteobacteria;Oceanospirillales;Halomonadaceae;Halomonas;Halomonas stevensii;Halomonas stevensii S18214
671	GCF_000275805.1	0	1	857290	0.14	93.55	cellular organisms;Bacteria;Actinobacteriota;Actinomycetota;Actinomycetes;Bifidobacteriales;Bifidobacteriaceae;Scardovia;Scardovia wiggsiae;Scardovia wiggsiae F0424
672	GCF_000276805.1	1	0	1201293	1.22	99.04	cellular organisms;Bacteria;Gammaproteobacteria;Gammaproteobacteria;Alteromonadales;Moritellaceae;Moritella;Moritella dasanensis;Moritella dasanensis ArB 0140
673	GCF_000277165.1	0	1	1105094	0.33	97.25	cellular organisms;Bacteria;Alphaproteobacteria;Alphaproteobacteria;Rickettsiales;Rickettsiaceae;Rickettsieae;Rickettsia;typhus group;Rickettsia prowazekii;Rickettsia prowazekii str. Chernikova
674	GCF_000277285.1	0	0	1003201	0.11	98.44	cellular organisms;Bacteria;Alphaproteobacteria;Alphaproteobacteria;Rickettsiales;Rickettsiaceae;Rickettsieae;Rickettsia;typhus group;Rickettsia typhi;Rickettsia typhi str. TH1527
675	GCF_000277895.2	0	1	1094184	0.46	97.34	cellular organisms;Bacteria;Gammaproteobacteria;Gammaproteobacteria;Xanthomonadales;Xanthomonadaceae;Xanthomonas;Xanthomonas vasicola;Xanthomonas vasicola pv. musacearum;Xanthomonas campestris pv. musacearum NCPPB 4379
676	GCF_000278135.1	0	1	1094563	1.56	95.11	cellular organisms;Bacteria;Alphaproteobacteria;Alphaproteobacteria;Hyphomicrobiales;Bartonellaceae;Bartonella;Bartonella washoeensis;Bartonella washoeensis Sb944nv
677	GCF_000278215.1	0	1	1094556	0.66	98.78	cellular organisms;Bacteria;Alphaproteobacteria;Alphaproteobacteria;Hyphomicrobiales;Bartonellaceae;Bartonella;Bartonella rattimassiliensis;Bartonella rattimassiliensis 15908
678	GCF_000279145.1	0	1	1191523	0.57	98.78	cellular organisms;Bacteria;FCB group;Bacteroidetes/Chlorobi group;Ignavibacteriota;Ignavibacteria;Ignavibacteriales;Melioribacteraceae;Melioribacter;Melioribacter roseus;Melioribacter roseus P3M-2
679	GCF_000279995.1	0	1	1094559	0.3	96.34	cellular organisms;Bacteria;Alphaproteobacteria;Alphaproteobacteria;Hyphomicrobiales;Bartonellaceae;Bartonella;Bartonella tamiae;Bartonella tamiae Th307
680	GCF_000280055.1	0	2	1197174	0.78	97.87	cellular organisms;Bacteria;Gammaproteobacteria;Gammaproteobacteria;Alteromonadales;Alteromonadaceae;Alishewanella;Alishewanella aestuarii;Alishewanella aestuarii B11
681	GCF_000280865.2	0	0	1160718	0.79	99.91	cellular organisms;Bacteria;Actinobacteriota;Actinomycetota;Actinomycetes;Kitasatosporales;Streptomycetaceae;Streptomyces;Streptomyces auratus;Streptomyces auratus AGR0001
682	GCF_000280925.3	0	1	1297742	2.39	96.11	cellular organisms;Bacteria;Myxococcota;Myxococcia;Myxococcales;Cystobacterineae;Myxococcaceae;Myxococcus;Myxococcus hansupus
683	GCF_000281085.1	1	0	659495	1.08	98.9	cellular organisms;Bacteria;Gammaproteobacteria;Gammaproteobacteria;Alteromonadales;Alteromonadaceae;Catenovulum;Catenovulum agarivorans;Catenovulum agarivorans YM01
684	GCF_000283915.1	0	1	1105107	0.18	96.66	cellular organisms;Bacteria;Alphaproteobacteria;Alphaproteobacteria;Rickettsiales;Rickettsiaceae;Rickettsieae;Rickettsia;belli group;Rickettsia canadensis;Rickettsia canadensis str. CA410
685	GCF_000284115.1	0	1	1142394	1.17	93.39	cellular organisms;Bacteria;PVC group;Planctomycetota;Phycisphaerae;Phycisphaerales;Phycisphaeraceae;Phycisphaera;Phycisphaera mikurensis;Phycisphaera mikurensis NBRC 102666
686	GCF_000284155.1	0	1	1105110	0.38	98.01	cellular organisms;Bacteria;Alphaproteobacteria;Alphaproteobacteria;Rickettsiales;Rickettsiaceae;Rickettsieae;Rickettsia;spotted fever group;Rickettsia australis;Rickettsia australis str. Cutlack
687	GCF_000284275.1	0	1	1404864	0.52	99.96	cellular organisms;Bacteria;Alphaproteobacteria;Alphaproteobacteria;Hyphomicrobiales;Nitrobacteraceae;Bradyrhizobium;Bradyrhizobium cosmicum
688	GCF_000284295.1	0	1	512565	0.63	98.5	cellular organisms;Bacteria;Actinobacteriota;Actinomycetota;Actinomycetes;Micromonosporales;Micromonosporaceae;Actinoplanes;Actinoplanes missouriensis;Actinoplanes missouriensis 431
689	GCF_000284315.1	0	1	1162668	2.91	80.95	cellular organisms;Bacteria;Nitrospirota;Nitrospiria;Nitrospirales;Nitrospiraceae;Leptospirillum;Leptospirillum sp. Group I;Leptospirillum ferrooxidans;Leptospirillum ferrooxidans C2-3
690	GCF_000284355.1	0	0	944546	0.35	98.97	cellular organisms;Bacteria;Aquificota + Campylobacterota + Deferribacterota;Epsilonproteobacteria;Campylobacterales;Arcobacteraceae;Aliarcobacter;Aliarcobacter butzleri;Aliarcobacter butzleri ED-1
691	GCF_000284515.1	0	1	866895	0.7	99.21	cellular organisms;Bacteria;Firmicutes;Bacillota;Bacilli;Bacillales;Bacillaceae;Halobacillus;Halobacillus halophilus;Halobacillus halophilus DSM 2266
692	GCF_000284615.1	0	1	1163748	0.04	99.98	cellular organisms;Bacteria;Gammaproteobacteria;Gammaproteobacteria;Pseudomonadales;Marinobacteraceae;Marinobacter;Marinobacter nauticus;Marinobacter nauticus ATCC 49840
693	GCF_000284635.1	0	1	1172562	0.43	98.42	cellular organisms;Bacteria;Aquificota + Campylobacterota + Deferribacterota;Epsilonproteobacteria;Campylobacterales;Helicobacteraceae;Helicobacter;Helicobacter cinaedi;Helicobacter cinaedi PAGU611
694	GCF_000285515.1	1	0	1033743	1.22	96.72	cellular organisms;Bacteria;Firmicutes;Bacillota;Bacilli;Bacillales;Paenibacillaceae;Paenibacillus;Paenibacillus senegalensis;Paenibacillus senegalensis JC66
695	GCF_000285555.1	1	0	1033739	5.74	85.47	cellular organisms;Bacteria;Firmicutes;Bacillota;Bacilli;Bacillales;Planococcaceae;Kurthia;Kurthia massiliensis
696	GCF_000285835.1	0	1	1033736	8.86	91.83	cellular organisms;Bacteria;Actinobacteriota;Actinomycetota;Actinomycetes;Micrococcales;Brevibacteriaceae;Brevibacterium;Brevibacterium senegalense
697	GCF_000286675.1	0	0	1159197	0.38	96.54	cellular organisms;Bacteria;Mycoplasmatota;Mycoplasmatota;Mycoplasmoidales;Metamycoplasmataceae;Mycoplasmoides;Mycoplasmoides gallisepticum;Mycoplasmoides gallisepticum VA94_7994-1-7P
698	GCF_000287155.2	1	0	617133	0.84	98.99	cellular organisms;Bacteria;Gammaproteobacteria;Gammaproteobacteria;Vibrionales;Vibrionaceae;Vibrio;Vibrio ordalii;Vibrio ordalii FS-238
699	GCF_000294655.1	0	1	1150626	7.29	85.49	cellular organisms;Bacteria;Alphaproteobacteria;Alphaproteobacteria;Rhodospirillales;Rhodospirillaceae;Magnetospirillum;Magnetospirillum molischianum;Magnetospirillum molischianum DSM 120
700	GCF_000295935.2	0	1	1189612	0.15	99.27	cellular organisms;Bacteria;FCB group;Bacteroidetes/Chlorobi group;Bacteroidota;Cytophagia;Cytophagales;Cyclobacteriaceae;Indibacter;Indibacter alkaliphilus;Indibacter alkaliphilus LW1
701	GCF_000296405.1	0	1	883169	0.1	96.44	cellular organisms;Bacteria;Actinobacteriota;Actinomycetota;Actinomycetes;Mycobacteriales;Corynebacteriaceae;Corynebacterium;Corynebacterium otitidis;Corynebacterium otitidis ATCC 51513
702	GCF_000296465.1	0	1	742726	3.48	98.13	cellular organisms;Bacteria;FCB group;Bacteroidetes/Chlorobi group;Bacteroidota;Bacteroidia;Bacteroidales;Barnesiellaceae;Barnesiella;Barnesiella intestinihominis;Barnesiella intestinihominis YIT 11860
703	GCF_000296505.1	0	1	883077	0.47	100	cellular organisms;Bacteria;Actinobacteriota;Actinomycetota;Actinomycetes;Actinomycetales;Actinomycetaceae;Schaalia;Schaalia turicensis;Schaalia turicensis ACS-279-V-Col4
704	GCF_000296695.1	0	2	562729	0.38	99.3	cellular organisms;Bacteria;Gammaproteobacteria;Gammaproteobacteria;Chromatiales;Chromatiaceae;Rheinheimera;Rheinheimera nanhaiensis;Rheinheimera nanhaiensis E407-8
705	GCF_000296815.2	0	1	1185876	0.3	99.39	cellular organisms;Bacteria;FCB group;Bacteroidetes/Chlorobi group;Bacteroidota;Cytophagia;Cytophagales;Spirosomaceae;Fibrisoma;Fibrisoma limi;Fibrisoma limi BUZ 3
706	GCF_000296835.1	0	1	1423758	0.16	96.43	cellular organisms;Bacteria;Firmicutes;Bacillota;Bacilli;Lactobacillales;Lactobacillaceae;Lactobacillus;Lactobacillus hominis;Lactobacillus hominis DSM 23910 = CRBIP 24.179
707	GCF_000297025.1	0	1	1423790	0.16	98.39	cellular organisms;Bacteria;Firmicutes;Bacillota;Bacilli;Lactobacillales;Lactobacillaceae;Lactobacillus;Lactobacillus pasteurii;Lactobacillus pasteurii DSM 23907 = CRBIP 24.76
708	GCF_000297055.2	0	1	1163617	5.66	87.54	cellular organisms;Bacteria;Betaproteobacteria;Betaproteobacteria;Nitrosomonadales;Sulfuricellaceae;Sulfuricella;Sulfuricella denitrificans;Sulfuricella denitrificans skB26
709	GCF_000297075.2	0	1	1182590	1.32	98.56	cellular organisms;Bacteria;Gammaproteobacteria;Gammaproteobacteria;Pseudomonadales;Pseudomonadaceae;Pseudomonas;Pseudomonas aeruginosa group;Pseudomonas oleovorans/pseudoalcaligenes group;Pseudomonas oleovorans;Pseudomonas oleovorans CECT 5344
710	GCF_000297115.1	0	1	857293	1.59	98.55	cellular organisms;Bacteria;Firmicutes;Bacillota;Clostridia;Eubacteriales;Clostridiaceae;Caloramator;Caloramator australicus;Caloramator australicus RC3
711	GCF_000297395.2	0	1	1150864	0.61	98.74	cellular organisms;Bacteria;Actinobacteriota;Actinomycetota;Actinomycetes;Micromonosporales;Micromonosporaceae;Micromonospora;Micromonospora lupini;Micromonospora lupini str. Lupac 08
712	GCF_000298075.1	1	0	1189613	0.74	94.79	cellular organisms;Bacteria;Firmicutes;Bacillota;Bacilli;Bacillales;Staphylococcaceae;Staphylococcus;Staphylococcus massiliensis;Staphylococcus massiliensis CCUG 55927
713	GCF_000298195.1	0	1	1108045	0.34	98.08	cellular organisms;Bacteria;Actinobacteriota;Actinomycetota;Actinomycetes;Mycobacteriales;Gordoniaceae;Gordonia;Gordonia rhizosphera;Gordonia rhizosphera NBRC 16068
714	GCF_000298255.1	1	0	1224748	7.36	93.07	cellular organisms;Bacteria;Firmicutes;Bacillota;Bacilli;Bacillales;Planococcaceae;Solibacillus;Solibacillus isronensis;Solibacillus isronensis B3W22
715	GCF_000298295.1	0	1	1225176	2.06	98.03	cellular organisms;Bacteria;FCB group;Bacteroidetes/Chlorobi group;Bacteroidota;Cytophagia;Cytophagales;Cyclobacteriaceae;Cecembia;Cecembia lonarensis;Cecembia lonarensis LW9
716	GCF_000298875.1	1	1	1229756	0.31	97.6	cellular organisms;Bacteria;Firmicutes;Bacillota;Bacilli;Lactobacillales;Lactobacillaceae;Leuconostoc;Leuconostoc gelidum group;Leuconostoc gelidum;Leuconostoc gelidum JB7
717	GCF_000299035.1	1	0	1150157	0.59	99.31	cellular organisms;Bacteria;Firmicutes;Bacillota;Bacilli;Bacillales;Bacillaceae;Bacillus;Bacillus bingmayongensis
718	GCF_000299335.2	1	1	391936	4.12	96.83	cellular organisms;Bacteria;Gammaproteobacteria;Gammaproteobacteria;Oceanospirillales;Alcanivoracaceae;Isoalcanivorax;Isoalcanivorax pacificus;Isoalcanivorax pacificus W11-5
719	GCF_000299575.1	0	1	1231392	0.15	98.85	cellular organisms;Bacteria;Alphaproteobacteria;Alphaproteobacteria;Rhodobacterales;Roseobacteraceae;Oceaniovalibus;Oceaniovalibus guishaninsula;Oceaniovalibus guishaninsula JLT2003
720	GCF_000299895.1	1	1	740709	0.27	99.09	cellular organisms;Bacteria;Gammaproteobacteria;Gammaproteobacteria;Alteromonadales;Idiomarinaceae;Idiomarina;Idiomarina xiamenensis;Idiomarina xiamenensis 10-D-4
721	GCF_000299915.1	1	0	745411	3.1	94.83	cellular organisms;Bacteria;Gammaproteobacteria;Gammaproteobacteria;Gammaproteobacteria incertae sedis;Gallaecimonas;Gallaecimonas xiamenensis;Gallaecimonas xiamenensis 3-C-1
722	GCF_000300005.1	0	1	930169	0.43	99.54	cellular organisms;Bacteria;Gammaproteobacteria;Gammaproteobacteria;Oceanospirillales;Alcanivoracaceae;Alloalcanivorax;Alloalcanivorax dieselolei;Alloalcanivorax dieselolei B5
723	GCF_000300195.1	0	1	1233099	5.42	97.52	cellular organisms;Bacteria;Firmicutes;Bacillota;Clostridia;Eubacteriales;Clostridiaceae;Clostridium;Clostridium tunisiense;Clostridium tunisiense TJ
724	GCF_000300235.2	0	1	1123366	0.35	99.85	cellular organisms;Bacteria;Alphaproteobacteria;Alphaproteobacteria;Rhodospirillales;Thalassospiraceae;Thalassospira;Thalassospira xiamenensis;Thalassospira xiamenensis M-5 = DSM 17429
725	GCF_000300275.1	0	1	1177928	0.22	99.84	cellular organisms;Bacteria;Alphaproteobacteria;Alphaproteobacteria;Rhodospirillales;Thalassospiraceae;Thalassospira;Thalassospira profundimaris;Thalassospira profundimaris WP0211
726	GCF_000300335.1	0	1	391937	0.25	99.46	cellular organisms;Bacteria;Alphaproteobacteria;Alphaproteobacteria;Hyphomicrobiales;Phyllobacteriaceae;Nitratireductor;Nitratireductor pacificus;Nitratireductor pacificus pht-3B
727	GCF_000300815.1	1	1	1046714	0.74	98.9	cellular organisms;Bacteria;Gammaproteobacteria;Gammaproteobacteria;Alteromonadales;Alteromonadaceae;Gayadomonas;Gayadomonas joobiniege;Gayadomonas joobiniege G7
728	GCF_000300855.1	0	1	1156935	0.29	99.62	cellular organisms;Bacteria;Alphaproteobacteria;Alphaproteobacteria;Hyphomicrobiales;Rhizobiaceae;Rhizobium/Agrobacterium group;Agrobacterium;Agrobacterium albertimagni;Agrobacterium albertimagni AOL15
729	GCF_000300875.1	0	1	555500	0.32	99.03	cellular organisms;Bacteria;FCB group;Bacteroidetes/Chlorobi group;Bacteroidota;Flavobacteriia;Flavobacteriales;Flavobacteriaceae;Galbibacter;Galbibacter marinus
730	GCF_000300975.2	0	1	864073	4.46	98.25	cellular organisms;Bacteria;Betaproteobacteria;Betaproteobacteria;Burkholderiales;Oxalobacteraceae;Herbaspirillum;Herbaspirillum frisingense;Herbaspirillum frisingense GSF30
731	GCF_000300995.1	1	1	1177179	0.03	98.93	cellular organisms;Bacteria;Gammaproteobacteria;Gammaproteobacteria;Oceanospirillales;Alcanivoracaceae;Alcanivorax;Alcanivorax hongdengensis;Alcanivorax hongdengensis A-11-3
732	GCF_000301035.1	1	1	883111	0.17	97.46	cellular organisms;Bacteria;Firmicutes;Bacillota;Bacilli;Lactobacillales;Aerococcaceae;Facklamia;Facklamia hominis;Facklamia hominis CCUG 36813
733	GCF_000302595.1	0	1	1206103	2.68	98.28	cellular organisms;Bacteria;FCB group;Bacteroidetes/Chlorobi group;Bacteroidota;Sphingobacteriia;Sphingobacteriales;Sphingobacteriaceae;Pedobacter;Pedobacter arcticus;Pedobacter arcticus A12
734	GCF_000304215.1	0	0	1147128	1.55	96.18	cellular organisms;Bacteria;Actinobacteriota;Actinomycetota;Actinomycetes;Bifidobacteriales;Bifidobacteriaceae;Bifidobacterium;Bifidobacterium asteroides;Bifidobacterium asteroides PRL2011
735	GCF_000305935.1	0	1	1089553	0.28	96.72	cellular organisms;Bacteria;Firmicutes;Bacillota;Clostridia;Thermoanaerobacterales;Thermoanaerobacteraceae;Thermacetogenium;Thermacetogenium phaeum;Thermacetogenium phaeum DSM 12270
736	GCF_000306235.2	0	1	1193011	9.81	83.86	cellular organisms;Bacteria;Spirochaetota;Spirochaetia;Leptospirales;Leptospiraceae;Leptospira;Leptospira fainei;Leptospira fainei serovar Hurstbridge;Leptospira fainei serovar Hurstbridge str. BUT 6
737	GCF_000306965.1	1	1	562743	1.61	91.57	cellular organisms;Bacteria;Firmicutes;Bacillota;Bacilli;Bacillales;Bacillaceae;Amphibacillus;Amphibacillus jilinensis;Amphibacillus jilinensis Y1
738	GCF_000307105.1	0	1	651182	0.46	99.54	cellular organisms;Bacteria;Desulfuromonadota + Desulfobacterota;Desulfobacteria;Desulfobacterales;Desulfobacteraceae;Desulfobacula;Desulfobacula toluolica;Desulfobacula toluolica Tol2
739	GCF_000307165.1	0	1	698758	0.65	88.01	cellular organisms;Bacteria;Firmicutes;Bacillota;Bacilli;Bacillales;Bacillaceae;Amphibacillus;Amphibacillus xylanus;Amphibacillus xylanus NBRC 15112
740	GCF_000307265.1	0	1	1007096	1.14	98.76	cellular organisms;Bacteria;Firmicutes;Bacillota;Clostridia;Eubacteriales;Oscillospiraceae;Oscillibacter;Oscillibacter ruminantium;Oscillibacter ruminantium GH1
741	GCF_000307585.2	0	1	1094508	1.51	98.94	cellular organisms;Bacteria;Firmicutes;Bacillota;Clostridia;Thermoanaerobacterales;Thermoanaerobacterales Family III. Incertae Sedis;Thermoanaerobacterium;Thermoanaerobacterium saccharolyticum;Thermoanaerobacterium saccharolyticum JW/SL-YS485
742	GCF_000307875.1	1	0	1117379	1.95	99.35	cellular organisms;Bacteria;Firmicutes;Bacillota;Bacilli;Bacillales;Bacillaceae;Neobacillus;Neobacillus bataviensis;Neobacillus bataviensis LMG 21833
743	GCF_000308275.2	0	1	938289	0.88	98	cellular organisms;Bacteria;Firmicutes;Bacillota;Clostridia;Eubacteriales;Eubacteriales incertae sedis;Levyella;Levyella massiliensis
744	GCF_000308375.1	0	1	1206720	2.06	98.49	cellular organisms;Bacteria;Actinobacteriota;Actinomycetota;Actinomycetes;Mycobacteriales;Nocardiaceae;Nocardia;Nocardia aobensis;Nocardia aobensis NBRC 100429
745	GCF_000308415.1	0	1	1206721	6.55	98.26	cellular organisms;Bacteria;Actinobacteriota;Actinomycetota;Actinomycetes;Mycobacteriales;Nocardiaceae;Nocardia;Nocardia asiatica;Nocardia asiatica NBRC 100129
746	GCF_000308435.1	0	1	1206722	2.46	97.34	cellular organisms;Bacteria;Actinobacteriota;Actinomycetota;Actinomycetes;Mycobacteriales;Nocardiaceae;Nocardia;Nocardia araoensis;Nocardia araoensis NBRC 100135
747	GCF_000308495.1	0	1	1206725	3.25	96.05	cellular organisms;Bacteria;Actinobacteriota;Actinomycetota;Actinomycetes;Mycobacteriales;Nocardiaceae;Nocardia;Nocardia brevicatena;Nocardia brevicatena NBRC 12119
748	GCF_000308575.1	0	1	1206729	3.33	97.81	cellular organisms;Bacteria;Actinobacteriota;Actinomycetota;Actinomycetes;Mycobacteriales;Nocardiaceae;Nocardia;Nocardia exalbida;Nocardia exalbida NBRC 100660
749	GCF_000308595.1	0	1	1206730	3.5	97.57	cellular organisms;Bacteria;Actinobacteriota;Actinomycetota;Actinomycetes;Mycobacteriales;Nocardiaceae;Nocardia;Nocardia higoensis;Nocardia higoensis NBRC 100133
750	GCF_000308615.1	0	1	1206731	6.4	97.97	cellular organisms;Bacteria;Actinobacteriota;Actinomycetota;Actinomycetes;Mycobacteriales;Nocardiaceae;Nocardia;Nocardia jiangxiensis;Nocardia jiangxiensis NBRC 101359
751	GCF_000308655.1	0	1	1206733	3.25	96.75	cellular organisms;Bacteria;Actinobacteriota;Actinomycetota;Actinomycetes;Mycobacteriales;Nocardiaceae;Nocardia;Nocardia niigatensis;Nocardia niigatensis NBRC 100131
752	GCF_000308675.1	0	1	1206734	1.86	94.98	cellular organisms;Bacteria;Actinobacteriota;Actinomycetota;Actinomycetes;Mycobacteriales;Nocardiaceae;Nocardia;Nocardia paucivorans;Nocardia paucivorans NBRC 100373
753	GCF_000308695.1	0	1	1206735	5.63	97.47	cellular organisms;Bacteria;Actinobacteriota;Actinomycetota;Actinomycetes;Mycobacteriales;Nocardiaceae;Nocardia;Nocardia takedensis;Nocardia takedensis NBRC 100417
754	GCF_000308755.1	0	1	1206737	4.41	98.46	cellular organisms;Bacteria;Actinobacteriota;Actinomycetota;Actinomycetes;Mycobacteriales;Nocardiaceae;Nocardia;Nocardia pneumoniae;Nocardia pneumoniae NBRC 100136
755	GCF_000308775.1	0	1	1206739	1.96	96.22	cellular organisms;Bacteria;Actinobacteriota;Actinomycetota;Actinomycetes;Mycobacteriales;Nocardiaceae;Nocardia;Nocardia testacea;Nocardia testacea NBRC 100365
756	GCF_000308795.1	0	1	1206740	4.1	96.87	cellular organisms;Bacteria;Actinobacteriota;Actinomycetota;Actinomycetes;Mycobacteriales;Nocardiaceae;Nocardia;Nocardia thailandica;Nocardia thailandica NBRC 100428
757	GCF_000308815.1	0	1	1206741	5.49	96.7	cellular organisms;Bacteria;Actinobacteriota;Actinomycetota;Actinomycetes;Mycobacteriales;Nocardiaceae;Nocardia;Nocardia concava;Nocardia concava NBRC 100430
758	GCF_000308835.1	0	0	1206742	6.46	97.88	cellular organisms;Bacteria;Actinobacteriota;Actinomycetota;Actinomycetes;Mycobacteriales;Nocardiaceae;Nocardia;Nocardia vinacea;Nocardia vinacea NBRC 16497
759	GCF_000308855.1	0	1	1206743	1.79	98.36	cellular organisms;Bacteria;Actinobacteriota;Actinomycetota;Actinomycetes;Mycobacteriales;Nocardiaceae;Nocardia;Nocardia veterana;Nocardia veterana NBRC 100344
760	GCF_000309385.1	0	1	118166	4.08	98.73	cellular organisms;Bacteria;Cyanobacteriota/Melainabacteria group;Cyanobacteriota/Melainabacteria group;Cyanobacteriota;Cyanophyceae;Pseudanabaenales;Prochlorotrichaceae;Nodosilinea;Nodosilinea nodulosa;Nodosilinea nodulosa PCC 7104
761	GCF_000309885.1	0	1	751945	0.33	98.67	cellular organisms;Bacteria;Deinococcota;Deinococcota;Deinococci;Thermales;Thermaceae;Thermus;Thermus oshimai;Thermus oshimai JL-2
762	GCF_000310225.1	0	1	1234382	6.84	96.53	cellular organisms;Bacteria;Betaproteobacteria;Betaproteobacteria;Rhodocyclales;Zoogloeaceae;Thauera;Thauera phenylacetica;Thauera phenylacetica B4P
763	GCF_000311725.1	1	0	1034347	3.28	97.74	cellular organisms;Bacteria;Firmicutes;Bacillota;Bacilli;Bacillales;Bacillaceae;Robertmurraya;Robertmurraya massiliosenegalensis;Robertmurraya massiliosenegalensis JC6
764	GCF_000311825.1	0	1	1118057	2.09	98.48	cellular organisms;Bacteria;Firmicutes;Bacillota;Tissierellia;Tissierellales;Peptoniphilaceae;Peptoniphilus;Peptoniphilus grossensis;Peptoniphilus grossensis ph5
765	GCF_000311845.1	0	1	1118060	0.65	99.35	cellular organisms;Bacteria;Actinobacteriota;Actinomycetota;Coriobacteriia;Coriobacteriales;Coriobacteriaceae;Enorma;Enorma massiliensis;Enorma massiliensis phI
766	GCF_000311865.1	0	1	1118062	3.61	93.2	cellular organisms;Bacteria;Firmicutes;Bacillota;Tissierellia;Tissierellales;Peptoniphilaceae;Peptoniphilus;Peptoniphilus obesi;Peptoniphilus obesi ph1
767	GCF_000312025.1	0	1	1095770	4.23	83.4	cellular organisms;Bacteria;Firmicutes;Bacillota;Tissierellia;Tissierellales;Peptoniphilaceae;Peptoniphilus;Peptoniphilus timonensis;Peptoniphilus timonensis JC401
768	GCF_000312045.1	0	1	1095769	2.98	99	cellular organisms;Bacteria;Betaproteobacteria;Betaproteobacteria;Burkholderiales;Oxalobacteraceae;Noviherbaspirillum;Noviherbaspirillum massiliense;Noviherbaspirillum massiliense JC206
769	GCF_000312105.1	0	1	1033730	1.72	96.37	cellular organisms;Bacteria;Actinobacteriota;Actinomycetota;Actinomycetes;Propionibacteriales;Nocardioidaceae;Aeromicrobium;Aeromicrobium massiliense;Aeromicrobium massiliense JC14
770	GCF_000312125.1	0	1	1095772	0.42	98.54	cellular organisms;Bacteria;Actinobacteriota;Actinomycetota;Actinomycetes;Micrococcales;Micrococcales incertae sedis;Timonella;Timonella senegalensis;Timonella senegalensis JC301
771	GCF_000312305.1	0	1	1197728	0.8	96.2	cellular organisms;Bacteria;FCB group;Bacteroidetes/Chlorobi group;Bacteroidota;Bacteroidia;Bacteroidales;Prevotellaceae;Prevotella;Prevotella conceptionensis;Prevotella conceptionensis 9403948
772	GCF_000312345.1	0	1	1203190	1.06	98.43	cellular organisms;Bacteria;Actinobacteriota;Actinomycetota;Actinomycetes;Mycobacteriales;Corynebacteriaceae;Corynebacterium;Corynebacterium timonense;Corynebacterium timonense 5401744
773	GCF_000312365.2	0	1	938293	8.7	94.29	cellular organisms;Bacteria;Firmicutes;Bacillota;Tissierellia;Tissierellales;Peptoniphilaceae;Anaerococcus;Anaerococcus provencensis
774	GCF_000312405.1	0	1	1203076	1.06	98.37	cellular organisms;Bacteria;Firmicutes;Bacillota;Bacilli;Lactobacillales;Lactobacillaceae;Limosilactobacillus;Limosilactobacillus ingluviei;Limosilactobacillus ingluviei str. Autruche 4
775	GCF_000312425.1	0	1	1205680	1.61	93.25	cellular organisms;Bacteria;Alphaproteobacteria;Alphaproteobacteria;Hyphomicrobiales;Reyranellaceae;Reyranella;Reyranella massiliensis;Reyranella massiliensis 521
776	GCF_000312445.1	0	1	1204719	0.71	91.61	cellular organisms;Bacteria;FCB group;Bacteroidetes/Chlorobi group;Bacteroidota;Bacteroidia;Bacteroidales;Bacteroidaceae;Phocaeicola;Phocaeicola abscessus;Phocaeicola abscessus CCUG 55929
777	GCF_000312485.1	0	1	1205683	2.63	99.65	cellular organisms;Bacteria;Gammaproteobacteria;Gammaproteobacteria;Enterobacterales;Yersiniaceae;Yersinia;Yersinia massiliensis;Yersinia massiliensis CCUG 53443
778	GCF_000312545.1	0	1	929794	0.27	96.67	cellular organisms;Bacteria;Alphaproteobacteria;Alphaproteobacteria;Hyphomicrobiales;Bartonellaceae;Bartonella;Bartonella senegalensis;Bartonella senegalensis OS02
779	GCF_000312565.1	0	1	1205681	0.75	97.84	cellular organisms;Bacteria;Alphaproteobacteria;Alphaproteobacteria;Hyphomicrobiales;Bartonellaceae;Bartonella;Bartonella rattaustraliani;Bartonella rattaustraliani AUST/NH4
780	GCF_000312665.1	0	1	1211777	0.44	99.88	cellular organisms;Bacteria;Alphaproteobacteria;Alphaproteobacteria;Hyphomicrobiales;Rhizobiaceae;Rhizobium/Agrobacterium group;Rhizobium;Rhizobium mesoamericanum;Rhizobium mesoamericanum STM3625
781	GCF_000313915.1	1	1	1234409	0.59	86.68	cellular organisms;Bacteria;Firmicutes;Bacillota;Bacilli;Lactobacillales;Enterococcaceae;Catellicoccus;Catellicoccus marimammalium;Catellicoccus marimammalium M35/04/3
782	GCF_000314005.1	0	1	1173029	0.63	98.64	cellular organisms;Bacteria;Cyanobacteriota/Melainabacteria group;Cyanobacteriota/Melainabacteria group;Cyanobacteriota;Cyanophyceae;Spirulinales;Spirulinaceae;Spirulina;Spirulina subsalsa;Spirulina subsalsa PCC 9445
783	GCF_000314855.2	0	1	1141662	0.36	99.86	cellular organisms;Bacteria;Gammaproteobacteria;Gammaproteobacteria;Enterobacterales;Morganellaceae;Providencia;Providencia burhodogranariea;Providencia burhodogranariea DSM 19968
784	GCF_000314895.2	0	1	1141660	2.15	86.37	cellular organisms;Bacteria;Gammaproteobacteria;Gammaproteobacteria;Enterobacterales;Morganellaceae;Providencia;Providencia sneebia;Providencia sneebia DSM 19967
785	GCF_000314975.1	1	0	1127673	1.35	99.94	cellular organisms;Bacteria;Gammaproteobacteria;Gammaproteobacteria;Alteromonadales;Alteromonadaceae;Aliiglaciecola;Aliiglaciecola lipolytica;Aliiglaciecola lipolytica E3
786	GCF_000314995.1	1	0	493475	1.71	99.24	cellular organisms;Bacteria;Gammaproteobacteria;Gammaproteobacteria;Alteromonadales;Alteromonadaceae;Paraglaciecola;Paraglaciecola arctica;Paraglaciecola arctica BSs20135
787	GCF_000315015.1	1	0	1128912	0.51	100	cellular organisms;Bacteria;Gammaproteobacteria;Gammaproteobacteria;Alteromonadales;Alteromonadaceae;Paraglaciecola;Paraglaciecola mesophila;Paraglaciecola mesophila KMM 241
788	GCF_000315055.1	1	0	1129793	0.34	98.99	cellular organisms;Bacteria;Gammaproteobacteria;Gammaproteobacteria;Alteromonadales;Alteromonadaceae;Paraglaciecola;Paraglaciecola polaris;Paraglaciecola polaris LMG 21857
789	GCF_000315075.1	1	0	1129794	2.03	99.16	cellular organisms;Bacteria;Gammaproteobacteria;Gammaproteobacteria;Alteromonadales;Alteromonadaceae;Paraglaciecola;Paraglaciecola psychrophila;Paraglaciecola psychrophila 170
790	GCF_000315235.1	1	0	1212764	0.39	94.53	cellular organisms;Bacteria;Firmicutes;Bacillota;Bacilli;Bacillales;Paenibacillaceae;Paenibacillus;Paenibacillus popilliae;Paenibacillus popilliae ATCC 14706
791	GCF_000315445.1	0	1	883081	1.57	96.79	cellular organisms;Bacteria;Firmicutes;Bacillota;Bacilli;Lactobacillales;Carnobacteriaceae;Alloiococcus;Alloiococcus otitis;Alloiococcus otitis ATCC 51267
792	GCF_000315465.1	0	1	883066	0.45	99.1	cellular organisms;Bacteria;Actinobacteriota;Actinomycetota;Actinomycetes;Actinomycetales;Actinomycetaceae;Actinobaculum;Actinobaculum massiliense;Actinobaculum massiliense ACS-171-V-Col2
793	GCF_000315565.1	0	1	221288	1.89	98.95	cellular organisms;Bacteria;Cyanobacteriota/Melainabacteria group;Cyanobacteriota/Melainabacteria group;Cyanobacteriota;Cyanophyceae;Nostocales;Symphyonemataceae;Mastigocladopsis;Mastigocladopsis repens;Mastigocladopsis repens PCC 10914
794	GCF_000315795.1	0	1	1238182	0.8	99.56	cellular organisms;Bacteria;Alphaproteobacteria;Alphaproteobacteria;Rhodospirillales;Rhodospirillaceae;Caenispirillum;Caenispirillum salinarum;Caenispirillum salinarum AK4
795	GCF_000316195.1	0	1	1289135	0.07	98.47	cellular organisms;Bacteria;Spirochaetota;Spirochaetia;Brachyspirales;Brachyspiraceae;Brachyspira;Brachyspira hampsonii;Brachyspira hampsonii bv. II;Brachyspira hampsonii 30446
796	GCF_000316515.1	0	1	292564	1.3	97.73	cellular organisms;Bacteria;Cyanobacteriota/Melainabacteria group;Cyanobacteriota/Melainabacteria group;Cyanobacteriota;Cyanophyceae;Synechococcales;Prochlorococcaceae;Cyanobium;Cyanobium gracile;Cyanobium gracile PCC 6307
797	GCF_000317105.1	0	1	56110	4.57	93.21	cellular organisms;Bacteria;Cyanobacteriota/Melainabacteria group;Cyanobacteriota/Melainabacteria group;Cyanobacteriota;Cyanophyceae;Oscillatoriophycideae;Oscillatoriales;Oscillatoriaceae;Oscillatoria;Oscillatoria acuminata;Oscillatoria acuminata PCC 6304
798	GCF_000317125.1	0	1	251229	0.76	99.08	cellular organisms;Bacteria;Cyanobacteriota/Melainabacteria group;Cyanobacteriota/Melainabacteria group;Cyanobacteriota;Cyanophyceae;Chroococcidiopsidales;Chroococcidiopsidaceae;Chroococcidiopsis;Chroococcidiopsis thermalis;Chroococcidiopsis thermalis PCC 7203
799	GCF_000317145.1	0	1	1173020	2.04	99.37	cellular organisms;Bacteria;Cyanobacteriota/Melainabacteria group;Cyanobacteriota/Melainabacteria group;Cyanobacteriota;Cyanophyceae;Synechococcales;Chamaesiphonaceae;Chamaesiphon;Chamaesiphon minutus;Chamaesiphon minutus PCC 6605
800	GCF_000317205.1	0	1	306281	3.77	98.43	cellular organisms;Bacteria;Cyanobacteriota/Melainabacteria group;Cyanobacteriota/Melainabacteria group;Cyanobacteriota;Cyanophyceae;Nostocales;Hapalosiphonaceae;Fischerella;Fischerella muscicola;Fischerella muscicola PCC 7414
801	GCF_000317285.1	0	1	211165	2.18	98.97	cellular organisms;Bacteria;Cyanobacteriota/Melainabacteria group;Cyanobacteriota/Melainabacteria group;Cyanobacteriota;Cyanophyceae;Nostocales;Chlorogloeopsidaceae;Chlorogloeopsis;Chlorogloeopsis fritschii;Chlorogloeopsis fritschii PCC 6912
802	GCF_000317475.1	0	1	179408	0.89	99.16	cellular organisms;Bacteria;Cyanobacteriota/Melainabacteria group;Cyanobacteriota/Melainabacteria group;Cyanobacteriota;Cyanophyceae;Oscillatoriophycideae;Oscillatoriales;Oscillatoriaceae;Oscillatoria;Oscillatoria nigro-viridis;Oscillatoria nigro-viridis PCC 7112
803	GCF_000317515.1	0	1	1173027	0.41	99.73	cellular organisms;Bacteria;Cyanobacteriota/Melainabacteria group;Cyanobacteriota/Melainabacteria group;Cyanobacteriota;Cyanophyceae;Oscillatoriophycideae;Oscillatoriales;Coleofasciculaceae;Allocoleopsis;Allocoleopsis franciscana;Allocoleopsis franciscana PCC 7113
804	GCF_000317535.1	0	1	56107	0.36	99.44	cellular organisms;Bacteria;Cyanobacteriota/Melainabacteria group;Cyanobacteriota/Melainabacteria group;Cyanobacteriota;Cyanophyceae;Nostocales;Nostocaceae;Cylindrospermum;Cylindrospermum stagnale;Cylindrospermum stagnale PCC 7417
805	GCF_000317575.1	0	1	111780	0.64	99.04	cellular organisms;Bacteria;Cyanobacteriota/Melainabacteria group;Cyanobacteriota/Melainabacteria group;Cyanobacteriota;Cyanophyceae;Pleurocapsales;Dermocarpellaceae;Stanieria;Stanieria cyanosphaera;Stanieria cyanosphaera PCC 7437
806	GCF_000317615.1	0	1	13035	0.36	98.23	cellular organisms;Bacteria;Cyanobacteriota/Melainabacteria group;Cyanobacteriota/Melainabacteria group;Cyanobacteriota;Cyanophyceae;Synechococcales;Synechococcaceae;Dactylococcopsis;Dactylococcopsis salina;Dactylococcopsis salina PCC 8305
807	GCF_000317675.1	0	1	755178	0.73	99.37	cellular organisms;Bacteria;Cyanobacteriota/Melainabacteria group;Cyanobacteriota/Melainabacteria group;Cyanobacteriota;Cyanophyceae;Oscillatoriophycideae;Chroococcales;Geminocystaceae;Cyanobacterium;Cyanobacterium aponinum;Cyanobacterium aponinum PCC 10605
808	GCF_000317695.1	0	1	272123	0.33	99.12	cellular organisms;Bacteria;Cyanobacteriota/Melainabacteria group;Cyanobacteriota/Melainabacteria group;Cyanobacteriota;Cyanophyceae;Nostocales;Nostocaceae;Anabaena;Anabaena cylindrica;Anabaena cylindrica PCC 7122
809	GCF_000317835.1	0	1	937777	0.35	99.77	cellular organisms;Bacteria;Deinococcota;Deinococcota;Deinococci;Deinococcales;Deinococcaceae;Deinococcus;Deinococcus peraridilitoris;Deinococcus peraridilitoris DSM 19664
810	GCF_000318195.2	0	1	1127699	0.11	99.02	cellular organisms;Bacteria;FCB group;Bacteroidetes/Chlorobi group;Bacteroidota;Bacteroidia;Bacteroidales;Prevotellaceae;Hoylesella;Hoylesella saccharolytica;Prevotella saccharolytica F0055
811	GCF_000318215.2	0	0	1127696	0.58	95.63	cellular organisms;Bacteria;FCB group;Bacteroidetes/Chlorobi group;Bacteroidota;Bacteroidia;Bacteroidales;Porphyromonadaceae;Porphyromonas;Porphyromonas catoniae;Porphyromonas catoniae F0037
812	GCF_000319305.2	0	2	1005395	1.07	89.65	cellular organisms;Bacteria;Gammaproteobacteria;Gammaproteobacteria;Pseudomonadales;Pseudomonadaceae;Pseudomonas;Pseudomonas bharatica;Pseudomonas bharatica CSV86
813	GCF_000319575.2	0	1	1260251	1.16	84.1	cellular organisms;Bacteria;Gammaproteobacteria;Gammaproteobacteria;Chromatiales;Ectothiorhodospiraceae;Spiribacter;Spiribacter salinus;Spiribacter salinus M19-40
814	GCF_000320365.1	0	1	1230338	0.34	95.22	cellular organisms;Bacteria;Gammaproteobacteria;Gammaproteobacteria;Moraxellales;Moraxellaceae;Moraxella;Moraxella macacae;Moraxella macacae 0408225
815	GCF_000321005.1	0	1	1033733	1.12	97.92	cellular organisms;Bacteria;Firmicutes;Bacillota;Tissierellia;Tissierellales;Peptoniphilaceae;Anaerococcus;Anaerococcus senegalensis;Anaerococcus senegalensis JC48
816	GCF_000321025.1	0	1	1033744	2.16	95.9	cellular organisms;Bacteria;Firmicutes;Bacillota;Tissierellia;Tissierellales;Peptoniphilaceae;Peptoniphilus;Peptoniphilus senegalensis;Peptoniphilus senegalensis JC140
817	GCF_000321165.1	0	1	1232436	0.22	99.78	cellular organisms;Bacteria;Actinobacteriota;Actinomycetota;Coriobacteriia;Coriobacteriales;Coriobacteriaceae;Enorma;Enorma timonensis
818	GCF_000321415.2	0	1	1255043	4.05	92.82	cellular organisms;Bacteria;Gammaproteobacteria;Gammaproteobacteria;Chromatiales;Ectothiorhodospiraceae;Thioalkalivibrio;Thioalkalivibrio nitratireducens;Thioalkalivibrio nitratireducens DSM 14787
819	GCF_000325705.1	0	1	926556	1.04	97.62	cellular organisms;Bacteria;FCB group;Bacteroidetes/Chlorobi group;Bacteroidota;Cytophagia;Cytophagales;Cyclobacteriaceae;Echinicola;Echinicola vietnamensis;Echinicola vietnamensis DSM 17526
820	GCF_000327045.1	0	1	765912	0.11	99.75	cellular organisms;Bacteria;Gammaproteobacteria;Gammaproteobacteria;Chromatiales;Chromatiaceae;Thioflavicoccus;Thioflavicoccus mobilis;Thioflavicoccus mobilis 8321
821	GCF_000327285.1	1	0	1211819	1.57	100	cellular organisms;Bacteria;Firmicutes;Bacillota;Erysipelotrichia;Erysipelotrichales;Erysipelotrichaceae;Holdemania;Holdemania massiliensis;Holdemania massiliensis AP2
822	GCF_000328545.1	0	0	698948	0.05	96.62	cellular organisms;Bacteria;Firmicutes;Bacillota;Clostridia;Thermoanaerobacterales;Thermoanaerobacterales Family III. Incertae Sedis;Thermoanaerobacterium;Thermoanaerobacterium thermosaccharolyticum;Thermoanaerobacterium thermosaccharolyticum M0795
823	GCF_000328705.1	0	1	1179773	1.12	99.5	cellular organisms;Bacteria;Actinobacteriota;Actinomycetota;Actinomycetes;Pseudonocardiales;Pseudonocardiaceae;Saccharothrix;Saccharothrix espanaensis;Saccharothrix espanaensis DSM 44229
824	GCF_000330705.1	1	0	1235755	0.27	97.94	cellular organisms;Bacteria;Firmicutes;Bacillota;Bacilli;Bacillales;Staphylococcaceae;Salinicoccus;Salinicoccus carnicancri;Salinicoccus carnicancri Crm
825	GCF_000330725.2	0	1	1239962	0.15	100	cellular organisms;Bacteria;FCB group;Bacteroidetes/Chlorobi group;Bacteroidota;Cytophagia;Cytophagales;Cyclobacteriaceae;Mariniradius;Mariniradius saccharolyticus;Mariniradius saccharolyticus AK6
826	GCF_000330885.1	0	1	698761	0.32	99.56	cellular organisms;Bacteria;Alphaproteobacteria;Alphaproteobacteria;Hyphomicrobiales;Rhizobiaceae;Rhizobium/Agrobacterium group;Rhizobium;Rhizobium tropici;Rhizobium tropici CIAT 899
827	GCF_000331025.1	0	1	1121451	0.37	100	cellular organisms;Bacteria;Desulfuromonadota + Desulfobacterota;Desulfovibrionia;Desulfovibrionales;Desulfovibrionaceae;Maridesulfovibrio;Maridesulfovibrio hydrothermalis;Maridesulfovibrio hydrothermalis AM13 = DSM 14728
828	GCF_000331065.1	0	0	1240471	0.22	98.1	cellular organisms;Bacteria;Gammaproteobacteria;Gammaproteobacteria;Enterobacterales;Enterobacteriaceae;Enterobacteriaceae incertae sedis;ant
829	GCF_000331105.1	0	1	1166018	1.22	100	cellular organisms;Bacteria;FCB group;Bacteroidetes/Chlorobi group;Bacteroidota;Cytophagia;Cytophagales;Spirosomaceae;Fibrella;Fibrella aestuarina;Fibrella aestuarina BUZ 2
830	GCF_000331185.2	0	1	1265868	1.86	99.62	cellular organisms;Bacteria;Actinobacteriota;Actinomycetota;Actinomycetes;Kitasatosporales;Streptomycetaceae;Streptomyces;Streptomyces rimosus;Streptomyces rimosus subsp. rimosus;Streptomyces rimosus subsp. rimosus ATCC 10970
831	GCF_000331515.1	1	1	1056511	5.41	94.85	cellular organisms;Bacteria;Gammaproteobacteria;Gammaproteobacteria;Vibrionales;Vibrionaceae;Photobacterium;Photobacterium marinum
832	GCF_000331535.1	0	2	1237149	0.77	99.85	cellular organisms;Bacteria;FCB group;Bacteroidetes/Chlorobi group;Bacteroidota;Cytophagia;Cytophagales;Fulvivirgaceae;Fulvivirga;Fulvivirga imtechensis;Fulvivirga imtechensis AK7
833	GCF_000331575.1	1	0	1191699	0.63	97.74	cellular organisms;Bacteria;Firmicutes;Bacillota;Bacilli;Bacillales;Bacillaceae;Calidifontibacillus/Schinkia group;Calidifontibacillus;Calidifontibacillus oryziterrae
834	GCF_000331735.1	0	1	1278073	0.03	98.74	cellular organisms;Bacteria;Myxococcota;Myxococcia;Myxococcales;Cystobacterineae;Myxococcaceae;Myxococcus;Myxococcus stipitatus;Myxococcus stipitatus DSM 14675
835	GCF_000331995.1	0	1	1121335	1.79	96.89	cellular organisms;Bacteria;Firmicutes;Bacillota;Clostridia;Eubacteriales;Oscillospiraceae;Thermoclostridium;Thermoclostridium stercorarium;Thermoclostridium stercorarium subsp. stercorarium;Thermoclostridium stercorarium subsp. stercorarium DSM 8532
836	GCF_000332215.1	0	0	927668	8.11	90.03	cellular organisms;Bacteria;Cyanobacteriota/Melainabacteria group;Cyanobacteriota/Melainabacteria group;Cyanobacteriota;Cyanophyceae;Pseudanabaenales;Pseudanabaenaceae;Pseudanabaena;Pseudanabaena biceps;Pseudanabaena biceps PCC 7429
837	GCF_000332235.1	0	1	113355	0.4	99.6	cellular organisms;Bacteria;Cyanobacteriota/Melainabacteria group;Cyanobacteriota/Melainabacteria group;Cyanobacteriota;Cyanophyceae;Oscillatoriophycideae;Chroococcales;Chroococcaceae;Geminocystis;Geminocystis herdmanii;Geminocystis herdmanii PCC 6308
838	GCF_000332295.1	0	1	643473	0.31	99.41	cellular organisms;Bacteria;Cyanobacteriota/Melainabacteria group;Cyanobacteriota/Melainabacteria group;Cyanobacteriota;Cyanophyceae;Nostocales;Fortieaceae;Fortiea;Fortiea contorta;Fortiea contorta PCC 7126
839	GCF_000332315.1	0	1	317619	0.86	98.64	cellular organisms;Bacteria;Cyanobacteriota/Melainabacteria group;Cyanobacteriota/Melainabacteria group;Cyanobacteriota;Cyanophyceae;Pseudanabaenales;Prochlorotrichaceae;Prochlorothrix;Prochlorothrix hollandica;Prochlorothrix hollandica PCC 9006 = CALU 1027
840	GCF_000332355.1	0	1	102127	0.96	93.25	cellular organisms;Bacteria;Cyanobacteriota/Melainabacteria group;Cyanobacteriota/Melainabacteria group;Cyanobacteriota;Cyanophyceae;Oscillatoriophycideae;Oscillatoriales;Microcoleaceae;Baaleninema;Baaleninema simplex;Baaleninema simplex PCC 7105
841	GCF_000332495.1	0	1	1257025	1.38	98.95	cellular organisms;Bacteria;Spirochaetota;Spirochaetia;Leptospirales;Leptospiraceae;Leptospira;Leptospira terpstrae;Leptospira terpstrae serovar Hualin;Leptospira terpstrae serovar Hualin str. LT 11-33 = ATCC 700639
842	GCF_000332515.2	0	1	1218599	1.21	99.06	cellular organisms;Bacteria;Spirochaetota;Spirochaetia;Leptospirales;Leptospiraceae;Leptospira;Leptospira wolbachii;Leptospira wolbachii serovar Codice;Leptospira wolbachii serovar Codice str. CDC
843	GCF_000333015.1	0	1	1121927	0.34	99.5	cellular organisms;Bacteria;Actinobacteriota;Actinomycetota;Actinomycetes;Mycobacteriales;Gordoniaceae;Gordonia;Gordonia hirsuta;Gordonia hirsuta DSM 44140 = NBRC 16056
844	GCF_000333895.2	1	1	1056512	0.91	99.94	cellular organisms;Bacteria;Gammaproteobacteria;Gammaproteobacteria;Vibrionales;Vibrionaceae;Grimontia;Grimontia indica
845	GCF_000334155.1	1	0	1134413	6.55	99.35	cellular organisms;Bacteria;Firmicutes;Bacillota;Bacilli;Bacillales;Bacillaceae;Halalkalibacterium (ex Joshi et al. 2022);Halalkalibacterium ligniniphilum
846	GCF_000334215.1	1	0	1238190	0.41	99.88	cellular organisms;Bacteria;Gammaproteobacteria;Gammaproteobacteria;Oceanospirillales;Halomonadaceae;Halomonas;Halomonas jeotgali;Halomonas jeotgali Hwa
847	GCF_000334915.1	0	1	1234364	1.12	98.99	cellular organisms;Bacteria;Gammaproteobacteria;Gammaproteobacteria;Xanthomonadales;Rhodanobacteraceae;Dyella;Dyella ginsengisoli;Dyella ginsengisoli LA-4
848	GCF_000335475.2	0	3	1242864	4.61	97.56	cellular organisms;Bacteria;Myxococcota;Myxococcia;Myxococcales;Cystobacterineae;Archangiaceae;Cystobacter;Cystobacter fuscus;Cystobacter fuscus DSM 2262
849	GCF_000340435.2	0	1	1202450	1.44	98.14	cellular organisms;Bacteria;Actinobacteriota;Actinomycetota;Actinomycetes;Mycobacteriales;Mycobacteriaceae;Mycobacterium;Mycobacterium haemophilum;Mycobacterium haemophilum DSM 44634
850	GCF_000340475.1	0	1	1238184	1.07	97.79	cellular organisms;Bacteria;Firmicutes;Bacillota;Bacilli;Bacillales;Bacillaceae;Oceanobacillus;Oceanobacillus kimchii;Oceanobacillus kimchii X50
851	GCF_000340885.1	0	1	931276	2.8	99.38	cellular organisms;Bacteria;Firmicutes;Bacillota;Clostridia;Eubacteriales;Clostridiaceae;Clostridium;Clostridium saccharoperbutylacetonicum;Clostridium saccharoperbutylacetonicum N1-4;Clostridium saccharoperbutylacetonicum N1-4(HMT)
852	GCF_000340965.1	0	1	1246445	4.24	91.6	cellular organisms;Bacteria;Actinobacteriota;Actinomycetota;Actinomycetes;Streptosporangiales;Nocardiopsaceae;Nocardiopsis;Nocardiopsis kunsanensis;Nocardiopsis kunsanensis DSM 44524
853	GCF_000340985.1	0	1	1246448	7.72	96.98	cellular organisms;Bacteria;Actinobacteriota;Actinomycetota;Actinomycetes;Streptosporangiales;Nocardiopsaceae;Nocardiopsis;Nocardiopsis valliformis;Nocardiopsis valliformis DSM 45023
854	GCF_000341005.1	0	1	1246461	3.37	92.32	cellular organisms;Bacteria;Actinobacteriota;Actinomycetota;Actinomycetes;Streptosporangiales;Nocardiopsaceae;Nocardiopsis;Nocardiopsis alkaliphila;Nocardiopsis alkaliphila YIM 80379
855	GCF_000341025.1	0	1	1246485	6.73	88.45	cellular organisms;Bacteria;Actinobacteriota;Actinomycetota;Actinomycetes;Streptosporangiales;Nocardiopsaceae;Nocardiopsis;Nocardiopsis salina;Nocardiopsis salina YIM 90010
856	GCF_000341045.1	0	1	1268285	1.32	98.83	cellular organisms;Bacteria;Betaproteobacteria;Betaproteobacteria;Burkholderiales;Burkholderiaceae;Paraburkholderia;Paraburkholderia kururiensis;Paraburkholderia kururiensis M130
857	GCF_000341065.1	0	1	1246444	5.21	92.88	cellular organisms;Bacteria;Actinobacteriota;Actinomycetota;Actinomycetes;Streptosporangiales;Nocardiopsaceae;Nocardiopsis;Nocardiopsis halotolerans;Nocardiopsis halotolerans DSM 44410
858	GCF_000341085.1	0	1	1237500	7.16	98	cellular organisms;Bacteria;Actinobacteriota;Actinomycetota;Actinomycetes;Streptosporangiales;Nocardiopsaceae;Nocardiopsis;Nocardiopsis ganjiahuensis;Nocardiopsis ganjiahuensis DSM 45031
859	GCF_000341105.1	0	1	570268	8.82	92.33	cellular organisms;Bacteria;Actinobacteriota;Actinomycetota;Actinomycetes;Streptosporangiales;Nocardiopsaceae;Nocardiopsis;Nocardiopsis potens;Nocardiopsis potens DSM 45234
860	GCF_000341125.1	0	1	1246460	6.47	90.15	cellular organisms;Bacteria;Actinobacteriota;Actinomycetota;Actinomycetes;Streptosporangiales;Nocardiopsaceae;Nocardiopsis;Nocardiopsis lucentensis;Nocardiopsis lucentensis DSM 44048
861	GCF_000341145.1	0	1	1246474	4.93	88.17	cellular organisms;Bacteria;Actinobacteriota;Actinomycetota;Actinomycetes;Streptosporangiales;Nocardiopsaceae;Nocardiopsis;Nocardiopsis xinjiangensis;Nocardiopsis xinjiangensis YIM 90004
862	GCF_000341185.1	0	1	1246475	9.75	92.84	cellular organisms;Bacteria;Actinobacteriota;Actinomycetota;Actinomycetes;Streptosporangiales;Nocardiopsaceae;Nocardiopsis;Nocardiopsis chromatogenes;Nocardiopsis chromatogenes YIM 90109
863	GCF_000341205.1	0	1	1236902	9.15	92.64	cellular organisms;Bacteria;Actinobacteriota;Actinomycetota;Actinomycetes;Streptosporangiales;Nocardiopsaceae;Nocardiopsis;Nocardiopsis baichengensis;Nocardiopsis baichengensis YIM 90130
864	GCF_000341245.1	0	1	1245472	8.51	89.52	cellular organisms;Bacteria;Actinobacteriota;Actinomycetota;Actinomycetes;Streptosporangiales;Nocardiopsaceae;Nocardiopsis;Nocardiopsis halophila;Nocardiopsis halophila DSM 44494
865	GCF_000341265.1	0	1	1245475	4.87	94.04	cellular organisms;Bacteria;Actinobacteriota;Actinomycetota;Actinomycetes;Streptosporangiales;Nocardiopsaceae;Nocardiopsis;Nocardiopsis prasina;Nocardiopsis prasina DSM 43845
866	GCF_000341345.1	0	1	1121362	0.48	97.94	cellular organisms;Bacteria;Actinobacteriota;Actinomycetota;Actinomycetes;Mycobacteriales;Corynebacteriaceae;Corynebacterium;Corynebacterium halotolerans;Corynebacterium halotolerans YIM 70093 = DSM 44683
867	GCF_000341545.2	0	1	1266370	1.72	95.27	cellular organisms;Bacteria;Nitrospinae/Tectomicrobia group;Nitrospinota;Nitrospinia;Nitrospinales;Nitrospinaceae;Nitrospina;Nitrospina gracilis;Nitrospina gracilis 3/211
868	GCF_000341895.1	0	1	1322246	0.19	99.26	cellular organisms;Bacteria;Desulfuromonadota + Desulfobacterota;Desulfovibrionia;Desulfovibrionales;Desulfovibrionaceae;Pseudodesulfovibrio;Pseudodesulfovibrio piezophilus;Pseudodesulfovibrio piezophilus C1TLV30
869	GCF_000342005.1	0	1	1284240	0.58	98.5	cellular organisms;Bacteria;Actinobacteriota;Actinomycetota;Actinomycetes;Pseudonocardiales;Pseudonocardiaceae;Amycolatopsis;Amycolatopsis decaplanina;Amycolatopsis decaplanina DSM 44594
870	GCF_000342045.1	0	1	1244869	0.44	98.68	cellular organisms;Bacteria;Alphaproteobacteria;Alphaproteobacteria;Rhodospirillales;Rhodospirillaceae;Magnetospirillum;Magnetospirillum caucaseum
871	GCF_000342105.1	0	0	1274524	0.21	99.41	cellular organisms;Bacteria;Firmicutes;Bacillota;Bacilli;Bacillales;Bacillaceae;Bacillus;Bacillus subtilis group;Bacillus sonorensis;Bacillus sonorensis L12
872	GCF_000342165.1	0	1	1234595	0.37	98.3	cellular organisms;Bacteria;Alphaproteobacteria;Alphaproteobacteria;Sphingomonadales;Sphingosinicellaceae;Pacificimonas;Pacificimonas flava
873	GCF_000344785.1	0	1	1121353	0.41	99.49	cellular organisms;Bacteria;Actinobacteriota;Actinomycetota;Actinomycetes;Mycobacteriales;Corynebacteriaceae;Corynebacterium;Corynebacterium callunae;Corynebacterium callunae DSM 20147
874	GCF_000344805.1	0	1	1245469	0.42	98.76	cellular organisms;Bacteria;Alphaproteobacteria;Alphaproteobacteria;Hyphomicrobiales;Nitrobacteraceae;Bradyrhizobium;Bradyrhizobium oligotrophicum;Bradyrhizobium oligotrophicum S58
875	GCF_000346315.1	0	1	1263868	1.77	98.02	cellular organisms;Bacteria;PVC group;Planctomycetota;Planctomycetia;Pirellulales;Pirellulaceae;Rhodopirellula;Rhodopirellula europaea;Rhodopirellula europaea SH398
876	GCF_000346485.2	0	1	128403	5.26	99.08	cellular organisms;Bacteria;Cyanobacteriota/Melainabacteria group;Cyanobacteriota/Melainabacteria group;Cyanobacteriota;Cyanophyceae;Nostocales;Scytonemataceae;Scytonema;Scytonema hofmannii;Scytonema hofmannii PCC 7110
877	GCF_000346505.1	1	1	1263870	3.14	95.12	cellular organisms;Bacteria;PVC group;Planctomycetota;Planctomycetia;Pirellulales;Pirellulaceae;Rhodopirellula;Rhodopirellula sallentina;Rhodopirellula sallentina SM41
878	GCF_000346615.1	0	2	1124780	1.22	99.39	cellular organisms;Bacteria;FCB group;Bacteroidetes/Chlorobi group;Bacteroidota;Cytophagia;Cytophagales;Cesiribacteraceae;Nafulsella;Nafulsella turpanensis;Nafulsella turpanensis ZLM-10
879	GCF_000347775.1	1	1	1288826	1.19	99.4	cellular organisms;Bacteria;Gammaproteobacteria;Gammaproteobacteria;Pseudomonadales;Marinobacteraceae;Marinobacter;Marinobacter santoriniensis;Marinobacter santoriniensis NKSG1
880	GCF_000348685.1	0	1	1137281	0.49	100	cellular organisms;Bacteria;FCB group;Bacteroidetes/Chlorobi group;Bacteroidota;Flavobacteriia;Flavobacteriales;Flavobacteriaceae;Xanthomarina;Xanthomarina gelatinilytica
881	GCF_000348725.1	0	1	1184267	0.34	99.7	cellular organisms;Bacteria;Bdellovibrionota;Bdellovibrionia;Bdellovibrionales;Pseudobdellovibrionaceae;Pseudobdellovibrio;Pseudobdellovibrio exovorus;Pseudobdellovibrio exovorus JSS
882	GCF_000348785.1	0	1	1313172	1.68	97.06	cellular organisms;Bacteria;Actinobacteriota;Actinomycetota;Acidimicrobiia;Acidimicrobiales;Ilumatobacteraceae;Ilumatobacter;Ilumatobacter coccineus;Ilumatobacter coccineus YM16-304
883	GCF_000348905.1	1	0	1235279	1.92	91.45	cellular organisms;Bacteria;Firmicutes;Bacillota;Bacilli;Bacillales;Planococcaceae;Bhargavaea;Bhargavaea cecembensis;Bhargavaea cecembensis DSE10
884	GCF_000348925.1	0	1	1279009	0.91	93.55	cellular organisms;Bacteria;FCB group;Bacteroidetes/Chlorobi group;Bacteroidota;Cytophagia;Cytophagales;Cesiribacteraceae;Cesiribacter;Cesiribacter andamanensis;Cesiribacter andamanensis AMV16
885	GCF_000348945.1	0	1	1276920	1.77	99.24	cellular organisms;Bacteria;Actinobacteriota;Actinomycetota;Actinomycetes;Micrococcales;Micrococcaceae;Paeniglutamicibacter;Paeniglutamicibacter gangotriensis;Paeniglutamicibacter gangotriensis Lz1y
886	GCF_000349205.1	0	1	1286106	1.23	98.07	cellular organisms;Bacteria;Gammaproteobacteria;Gammaproteobacteria;Thiotrichales;Piscirickettsiaceae;Methylophaga;Methylophaga lonarensis;Methylophaga lonarensis MPL
887	GCF_000349325.1	0	1	1214101	0.88	99.27	cellular organisms;Bacteria;Actinobacteriota;Actinomycetota;Actinomycetes;Kitasatosporales;Streptomycetaceae;Streptomyces;Streptomyces davaonensis;Streptomyces davaonensis JCM 4913
888	GCF_000350085.1	0	1	1297569	2.05	97.9	cellular organisms;Bacteria;Alphaproteobacteria;Alphaproteobacteria;Hyphomicrobiales;Phyllobacteriaceae;Mesorhizobium;Mesorhizobium metallidurans;Mesorhizobium metallidurans STM 2683
889	GCF_000350105.1	0	1	1165094	0.37	82.94	cellular organisms;Bacteria;Cyanobacteriota/Melainabacteria group;Cyanobacteriota/Melainabacteria group;Cyanobacteriota;Cyanophyceae;Nostocales;Nostocaceae;Richelia;Richelia intracellularis;Richelia intracellularis HH01
890	GCF_000350145.1	0	1	1313171	2.1	96.8	cellular organisms;Bacteria;Actinobacteriota;Actinomycetota;Acidimicrobiia;Acidimicrobiales;Ilumatobacteraceae;Ilumatobacter;Ilumatobacter nonamiensis;Ilumatobacter nonamiensis YM16-303
891	GCF_000350525.1	0	1	1238186	1.69	98.45	cellular organisms;Bacteria;Actinobacteriota;Actinomycetota;Actinomycetes;Micrococcales;Microbacteriaceae;Leucobacter;Leucobacter salsicius;Leucobacter salsicius M1-8
892	GCF_000350545.1	0	1	1286635	2.06	98.14	cellular organisms;Bacteria;Desulfuromonadota + Desulfobacterota;Desulfobacteria;Desulfobacterales;Desulfobacteraceae;Desulfotignum;Desulfotignum phosphitoxidans;Desulfotignum phosphitoxidans DSM 13687
893	GCF_000355675.1	1	0	1298593	1.93	98.39	cellular organisms;Bacteria;Gammaproteobacteria;Gammaproteobacteria;Oceanospirillales;Oceanospirillaceae;Thalassolituus;Thalassolituus oleivorans;Thalassolituus oleivorans MIL-1
894	GCF_000355765.4	0	1	1288494	8.39	86.98	cellular organisms;Bacteria;Betaproteobacteria;Betaproteobacteria;Nitrosomonadales;Nitrosomonadaceae;Nitrosospira;Nitrosospira lacus
895	GCF_000355905.1	0	2	1189619	1.07	98.66	cellular organisms;Bacteria;FCB group;Bacteroidetes/Chlorobi group;Bacteroidota;Flavobacteriia;Flavobacteriales;Flavobacteriaceae;Psychroflexus;Psychroflexus gondwanensis;Psychroflexus gondwanensis ACAM 44
896	GCF_000359525.1	0	1	1886	1.42	99.53	cellular organisms;Bacteria;Actinobacteriota;Actinomycetota;Actinomycetes;Kitasatosporales;Streptomycetaceae;Streptomyces;Streptomyces albidoflavus group;Streptomyces albidoflavus
897	GCF_000359605.1	0	1	1308866	0.81	90.88	cellular organisms;Bacteria;Firmicutes;Bacillota;Bacilli;Bacillales;Bacillaceae;Gracilibacillus;Gracilibacillus halophilus;Gracilibacillus halophilus YIM-C55.5
898	GCF_000359745.1	0	1	363754	1.26	99.8	cellular organisms;Bacteria;Alphaproteobacteria;Alphaproteobacteria;Hyphomicrobiales;Rhizobiaceae;Rhizobium/Agrobacterium group;Rhizobium;Rhizobium freirei;Rhizobium freirei PRF 81
899	GCF_000364285.1	0	1	1235804	0.48	95.56	cellular organisms;Bacteria;Aquificota + Campylobacterota + Deferribacterota;Epsilonproteobacteria;Campylobacterales;Helicobacteraceae;Helicobacter;Helicobacter bilis;Helicobacter bilis WiWa
900	GCF_000364845.1	1	1	626887	5.02	97.97	cellular organisms;Bacteria;Gammaproteobacteria;Gammaproteobacteria;Pseudomonadales;Marinobacteraceae;Marinobacter;Marinobacter nanhaiticus;Marinobacter nanhaiticus D15-8W
901	GCF_000365025.1	0	1	1123059	0.68	98.31	cellular organisms;Bacteria;Alphaproteobacteria;Alphaproteobacteria;Maricaulales;Robiginitomaculaceae;Robiginitomaculum;Robiginitomaculum antarcticum;Robiginitomaculum antarcticum DSM 21748
902	GCF_000367205.1	0	1	1170318	1.85	96.89	cellular organisms;Bacteria;Actinobacteriota;Actinomycetota;Actinomycetes;Propionibacteriales;Propionibacteriaceae;Cutibacterium;Cutibacterium avidum;Cutibacterium avidum 44067
903	GCF_000367525.1	0	1	1193181	2.65	94.14	cellular organisms;Bacteria;Actinobacteriota;Actinomycetota;Actinomycetes;Micrococcales;Intrasporangiaceae;Phycicoccus;Phycicoccus elongatus;Phycicoccus elongatus Lp2
904	GCF_000367925.1	0	1	1217715	1.3	99.93	cellular organisms;Bacteria;Gammaproteobacteria;Gammaproteobacteria;Moraxellales;Moraxellaceae;Acinetobacter;Acinetobacter bohemicus;Acinetobacter bohemicus ANC 3994
905	GCF_000367945.1	0	1	1776741	0.91	99.87	cellular organisms;Bacteria;Gammaproteobacteria;Gammaproteobacteria;Moraxellales;Moraxellaceae;Acinetobacter;Acinetobacter proteolyticus
906	GCF_000368025.1	0	1	981333	0.3	99.03	cellular organisms;Bacteria;Gammaproteobacteria;Gammaproteobacteria;Moraxellales;Moraxellaceae;Acinetobacter;Acinetobacter parvus;Acinetobacter parvus DSM 16617 = CIP 108168
907	GCF_000368565.1	0	1	1120926	0.63	99.79	cellular organisms;Bacteria;Gammaproteobacteria;Gammaproteobacteria;Moraxellales;Moraxellaceae;Acinetobacter;Acinetobacter gerneri;Acinetobacter gerneri DSM 14967 = CIP 107464 = MTCC 9824
908	GCF_000368585.1	0	1	1191460	0.16	99.99	cellular organisms;Bacteria;Gammaproteobacteria;Gammaproteobacteria;Moraxellales;Moraxellaceae;Acinetobacter;Acinetobacter venetianus;Acinetobacter venetianus RAG-1 = CIP 110063
909	GCF_000368805.1	0	1	1217662	0.32	99.06	cellular organisms;Bacteria;Gammaproteobacteria;Gammaproteobacteria;Moraxellales;Moraxellaceae;Acinetobacter;Acinetobacter johnsonii;Acinetobacter johnsonii ANC 3681
910	GCF_000369005.1	0	1	1217648	0.36	99.96	cellular organisms;Bacteria;Gammaproteobacteria;Gammaproteobacteria;Moraxellales;Moraxellaceae;Acinetobacter;Acinetobacter beijerinckii;Acinetobacter beijerinckii CIP 110307
911	GCF_000369565.1	0	0	1776740	1.17	99.59	cellular organisms;Bacteria;Gammaproteobacteria;Gammaproteobacteria;Moraxellales;Moraxellaceae;Acinetobacter;Acinetobacter modestus
912	GCF_000369845.1	0	1	70347	0.67	99.87	cellular organisms;Bacteria;Gammaproteobacteria;Gammaproteobacteria;Moraxellales;Moraxellaceae;Acinetobacter;Acinetobacter genomosp. 16BJ
913	GCF_000369885.1	0	1	1217716	0.04	99.71	cellular organisms;Bacteria;Gammaproteobacteria;Gammaproteobacteria;Moraxellales;Moraxellaceae;Acinetobacter;Acinetobacter ursingii;Acinetobacter ursingii NIPH 706
914	GCF_000371465.1	0	1	29372	0.62	99.07	cellular organisms;Bacteria;Firmicutes;Bacillota;Clostridia;Eubacteriales;Clostridiaceae;Clostridium;Clostridium thermobutyricum
915	GCF_000371705.1	0	1	997894	0.54	98.12	cellular organisms;Bacteria;Firmicutes;Bacillota;Clostridia;Eubacteriales;Lachnospiraceae;Enterocloster;Enterocloster bolteae;Enterocloster bolteae 90A9
916	GCF_000371765.1	0	0	1090316	1.35	97.97	cellular organisms;Bacteria;Alphaproteobacteria;Alphaproteobacteria;Sphingomonadales;Sphingomonadaceae;Sphingomonas;Sphingomonas melonis;Sphingomonas melonis C3
917	GCF_000371785.1	0	1	1089546	0.35	98.9	cellular organisms;Bacteria;Actinobacteriota;Actinomycetota;Actinomycetes;Actinopolysporales;Actinopolysporaceae;Actinopolyspora;Actinopolyspora halophila;Actinopolyspora halophila DSM 43834
918	GCF_000371885.1	0	0	1068978	0.33	98.66	cellular organisms;Bacteria;Actinobacteriota;Actinomycetota;Actinomycetes;Pseudonocardiales;Pseudonocardiaceae;Amycolatopsis;Amycolatopsis methanolica group;Amycolatopsis methanolica;Amycolatopsis methanolica 239
919	GCF_000371925.1	0	1	1123399	0.4	100	cellular organisms;Bacteria;Gammaproteobacteria;Gammaproteobacteria;Thiotrichales;Thiolinaceae;Thiolinea;Thiolinea disciformis;Thiolinea disciformis DSM 14473
920	GCF_000372085.1	0	0	1121354	0.41	98.63	cellular organisms;Bacteria;Actinobacteriota;Actinomycetota;Actinomycetes;Mycobacteriales;Corynebacteriaceae;Corynebacterium;Corynebacterium capitovis;Corynebacterium capitovis DSM 44611
921	GCF_000372385.1	0	0	1121356	0.21	98.96	cellular organisms;Bacteria;Actinobacteriota;Actinomycetota;Actinomycetes;Mycobacteriales;Corynebacteriaceae;Corynebacterium;Corynebacterium ciconiae;Corynebacterium ciconiae DSM 44920
922	GCF_000372445.1	0	1	1121370	0.56	99.27	cellular organisms;Bacteria;Actinobacteriota;Actinomycetota;Actinomycetes;Mycobacteriales;Corynebacteriaceae;Corynebacterium;Corynebacterium ulceribovis;Corynebacterium ulceribovis DSM 45146
923	GCF_000372465.1	0	1	1122138	5.46	98.01	cellular organisms;Bacteria;Actinobacteriota;Actinomycetota;Actinomycetes;Propionibacteriales;Kribbellaceae;Kribbella;Kribbella catacumbae;Kribbella catacumbae DSM 19601
924	GCF_000372745.1	0	1	1123320	5.59	94.68	cellular organisms;Bacteria;Actinobacteriota;Actinomycetota;Actinomycetes;Kitasatosporales;Streptomycetaceae;Embleya;Embleya scabrispora;Embleya scabrispora DSM 41855
925	GCF_000372805.1	0	1	2739064	0.03	97.14	cellular organisms;Bacteria;Gammaproteobacteria;Gammaproteobacteria;Pseudomonadales;Marinobacteraceae;Marinobacter;Marinobacter gelidimuriae
926	GCF_000372845.1	0	1	1132444	0.6	99.29	cellular organisms;Bacteria;Alphaproteobacteria;Alphaproteobacteria;Hyphomicrobiales;Methylocystaceae;Methylocystis;Methylocystis rosea;Methylocystis rosea SV97
927	GCF_000372865.1	1	1	1132443	1.06	98.82	cellular organisms;Bacteria;Gammaproteobacteria;Gammaproteobacteria;Methylococcales;Methylococcaceae;Methylosarcina;Methylosarcina fibrata;Methylosarcina fibrata AML-C10
928	GCF_000373105.1	0	1	1122179	0.51	98.7	cellular organisms;Bacteria;FCB group;Bacteroidetes/Chlorobi group;Bacteroidota;Saprospiria;Saprospirales;Lewinellaceae;Neolewinella;Neolewinella persica;Neolewinella persica DSM 23188
929	GCF_000373185.1	0	1	1122990	0.17	98.83	cellular organisms;Bacteria;FCB group;Bacteroidetes/Chlorobi group;Bacteroidota;Bacteroidia;Bacteroidales;Prevotellaceae;Prevotella;Prevotella paludivivens;Prevotella paludivivens DSM 17968 = JCM 13650
930	GCF_000373265.1	0	1	1122967	0.21	99.23	cellular organisms;Bacteria;FCB group;Bacteroidetes/Chlorobi group;Bacteroidota;Cytophagia;Cytophagales;Hymenobacteraceae;Pontibacter;Pontibacter roseus;Pontibacter roseus DSM 17521
931	GCF_000373485.1	1	1	1121374	2.25	100	cellular organisms;Bacteria;Gammaproteobacteria;Gammaproteobacteria;Cellvibrionales;Spongiibacteraceae;Dasania;Dasania marina;Dasania marina DSM 21967
932	GCF_000373545.1	0	1	942938	2.42	97.58	cellular organisms;Bacteria;Spirochaetota;Spirochaetia;Spirochaetales;Spirochaetaceae;Alkalispirochaeta;Alkalispirochaeta alkalica;Alkalispirochaeta alkalica DSM 8900
933	GCF_000373785.1	1	0	1121874	2.26	94.98	cellular organisms;Bacteria;Firmicutes;Bacillota;Erysipelotrichia;Erysipelotrichales;Erysipelotrichaceae;Erysipelothrix;Erysipelothrix tonsillarum;Erysipelothrix tonsillarum DSM 14972
934	GCF_000373925.1	0	1	1120950	4.06	97.48	cellular organisms;Bacteria;Actinobacteriota;Actinomycetota;Actinomycetes;Propionibacteriales;Actinopolymorphaceae;Actinopolymorpha;Actinopolymorpha alba;Actinopolymorpha alba DSM 45243
935	GCF_000374005.1	0	1	1122135	1.75	99.89	cellular organisms;Bacteria;Alphaproteobacteria;Alphaproteobacteria;Rhodospirillales;Kiloniellaceae;Kiloniella;Kiloniella laminariae;Kiloniella laminariae DSM 19542
936	GCF_000374025.1	0	1	1123277	0.51	99.78	cellular organisms;Bacteria;FCB group;Bacteroidetes/Chlorobi group;Bacteroidota;Cytophagia;Cytophagales;Cytophagaceae;Spirosoma;Spirosoma panaciterrae;Spirosoma panaciterrae DSM 21099
937	GCF_000374045.1	0	1	1123248	0.21	99.66	cellular organisms;Bacteria;FCB group;Bacteroidetes/Chlorobi group;Bacteroidota;Chitinophagia;Chitinophagales;Chitinophagaceae;Segetibacter;Segetibacter koreensis;Segetibacter koreensis DSM 18137
938	GCF_000374065.1	0	1	1123276	0.47	99.54	cellular organisms;Bacteria;FCB group;Bacteroidetes/Chlorobi group;Bacteroidota;Cytophagia;Cytophagales;Cytophagaceae;Spirosoma;Spirosoma luteum;Spirosoma luteum DSM 19990
939	GCF_000374085.1	0	1	1123278	0.03	99.5	cellular organisms;Bacteria;FCB group;Bacteroidetes/Chlorobi group;Bacteroidota;Cytophagia;Cytophagales;Cytophagaceae;Spirosoma;Spirosoma spitsbergense;Spirosoma spitsbergense DSM 19989
940	GCF_000374105.1	1	1	1122134	1.01	99.51	cellular organisms;Bacteria;Gammaproteobacteria;Gammaproteobacteria;Kangiellales;Kangiellaceae;Kangiella;Kangiella aquimarina;Kangiella aquimarina DSM 16071
941	GCF_000374125.1	0	1	1122605	0.76	98.93	cellular organisms;Bacteria;FCB group;Bacteroidetes/Chlorobi group;Bacteroidota;Chitinophagia;Chitinophagales;Chitinophagaceae;Niabella;Niabella aurantiaca;Niabella aurantiaca DSM 17617
942	GCF_000374145.1	0	1	1122218	0.69	97.51	cellular organisms;Bacteria;Alphaproteobacteria;Alphaproteobacteria;Rhodobacterales;Neomegalonemataceae;Neomegalonema;Neomegalonema perideroedes;Neomegalonema perideroedes DSM 15528
943	GCF_000374285.1	0	1	1120931	0.2	98.71	cellular organisms;Bacteria;Gammaproteobacteria;Gammaproteobacteria;Pasteurellales;Pasteurellaceae;Actinobacillus;Actinobacillus capsulatus;Actinobacillus capsulatus DSM 19761
944	GCF_000374305.1	0	1	561175	4.92	94.6	cellular organisms;Bacteria;Actinobacteriota;Actinomycetota;Actinomycetes;Streptosporangiales;Thermomonosporaceae;Actinomadura;Actinomadura flavalba;Actinomadura flavalba DSM 45200
945	GCF_000374325.1	0	1	1120978	0.25	97.84	cellular organisms;Bacteria;Firmicutes;Bacillota;Bacilli;Lactobacillales;Carnobacteriaceae;Allofustis;Allofustis seminis;Allofustis seminis DSM 15817
946	GCF_000374365.1	0	1	1121096	0.71	99.88	cellular organisms;Bacteria;FCB group;Bacteroidetes/Chlorobi group;Bacteroidota;Bacteroidia;Bacteroidales;Bacteroidaceae;Bacteroides;Bacteroides gallinarum;Bacteroides gallinarum DSM 18171 = JCM 13658
947	GCF_000374405.1	0	1	1123058	0.13	98.85	cellular organisms;Bacteria;FCB group;Bacteroidetes/Chlorobi group;Bacteroidota;Flavobacteriia;Flavobacteriales;Weeksellaceae;Riemerella;Riemerella columbina;Riemerella columbina DSM 16469
948	GCF_000374445.1	0	1	1120934	2.82	99	cellular organisms;Bacteria;Actinobacteriota;Actinomycetota;Actinomycetes;Pseudonocardiales;Pseudonocardiaceae;Actinokineospora;Actinokineospora enzanensis;Actinokineospora enzanensis DSM 44649
949	GCF_000374465.1	0	1	1120961	5.85	95.39	cellular organisms;Bacteria;Alphaproteobacteria;Alphaproteobacteria;Hyphomicrobiales;Ahrensiaceae;Ahrensia;Ahrensia kielensis;Ahrensia kielensis DSM 5890
950	GCF_000374485.1	0	1	1120963	0.16	99.91	cellular organisms;Bacteria;Gammaproteobacteria;Gammaproteobacteria;Alteromonadales;Pseudoalteromonadaceae;Algicola;Algicola sagamiensis;Algicola sagamiensis DSM 14643
951	GCF_000374525.1	0	1	1120983	0.82	98.21	cellular organisms;Bacteria;Alphaproteobacteria;Alphaproteobacteria;Hyphomicrobiales;Amorphaceae;Amorphus;Amorphus coralli;Amorphus coralli DSM 19760
952	GCF_000374545.1	0	1	1120992	0.9	100	cellular organisms;Bacteria;Firmicutes;Bacillota;Negativicutes;Selenomonadales;Sporomusaceae;Anaeromusa;Anaeromusa acidaminophila;Anaeromusa acidaminophila DSM 3853
953	GCF_000374565.1	0	1	1121090	1.13	97.1	cellular organisms;Bacteria;Firmicutes;Bacillota;Bacilli;Bacillales;Bacillaceae;Siminovitchia;Siminovitchia fordii;Siminovitchia fordii DSM 16014 = CIP 108821
954	GCF_000374585.1	0	1	1121094	0.24	99.47	cellular organisms;Bacteria;FCB group;Bacteroidetes/Chlorobi group;Bacteroidota;Bacteroidia;Bacteroidales;Bacteroidaceae;Phocaeicola;Phocaeicola barnesiae;Phocaeicola barnesiae DSM 18169 = JCM 13652
955	GCF_000374625.1	0	1	1121116	0.67	97.51	cellular organisms;Bacteria;Betaproteobacteria;Betaproteobacteria;Burkholderiales;Comamonadaceae;Brachymonas;Brachymonas chironomi;Brachymonas chironomi DSM 19884
956	GCF_000374645.1	0	1	1121016	3.55	95.5	cellular organisms;Bacteria;Gammaproteobacteria;Gammaproteobacteria;Chromatiales;Ectothiorhodospiraceae;Arhodomonas;Arhodomonas aquaeolei;Arhodomonas aquaeolei DSM 8974
957	GCF_000374805.1	0	1	1121280	3.29	98.13	cellular organisms;Bacteria;Betaproteobacteria;Betaproteobacteria;Neisseriales;Chromobacteriaceae;Chitiniphilus;Chitiniphilus shinanonensis;Chitiniphilus shinanonensis DSM 23277
958	GCF_000375365.1	0	1	1121365	0.1	99.55	cellular organisms;Bacteria;Actinobacteriota;Actinomycetota;Actinomycetes;Mycobacteriales;Corynebacteriaceae;Corynebacterium;Corynebacterium mastitidis;Corynebacterium mastitidis DSM 44356
959	GCF_000375405.1	0	1	1121099	0.71	99.08	cellular organisms;Bacteria;FCB group;Bacteroidetes/Chlorobi group;Bacteroidota;Bacteroidia;Bacteroidales;Bacteroidaceae;Bacteroides;Bacteroides propionicifaciens;Bacteroides propionicifaciens DSM 19291 = JCM 14649
960	GCF_000375545.1	0	1	1122137	0.68	98.58	cellular organisms;Bacteria;Alphaproteobacteria;Alphaproteobacteria;Kordiimonadales;Kordiimonadaceae;Kordiimonas;Kordiimonas gwangyangensis;Kordiimonas gwangyangensis DSM 19435 = JCM 12864
961	GCF_000376105.1	0	1	1121022	1.16	99.92	cellular organisms;Bacteria;Alphaproteobacteria;Alphaproteobacteria;Caulobacterales;Caulobacteraceae;Asticcacaulis;Asticcacaulis benevestitus;Asticcacaulis benevestitus DSM 16100 = ATCC BAA-896
962	GCF_000376265.1	0	1	1123388	0.37	99.2	cellular organisms;Bacteria;Deinococcota;Deinococcota;Deinococci;Thermales;Thermaceae;Thermus;Thermus igniterrae;Thermus igniterrae ATCC 700962
963	GCF_000376425.1	0	1	1123392	1.21	98.87	cellular organisms;Bacteria;Betaproteobacteria;Betaproteobacteria;Nitrosomonadales;Thiobacillaceae;Thiobacillus;Thiobacillus denitrificans;Thiobacillus denitrificans DSM 12475
964	GCF_000376545.2	0	1	1265309	0.29	99.12	cellular organisms;Bacteria;Alphaproteobacteria;Alphaproteobacteria;Rhodobacterales;Paracoccaceae;Tritonibacter;Tritonibacter mobilis;Tritonibacter mobilis F1926
965	GCF_000376565.1	0	1	1306990	1.26	99.62	cellular organisms;Bacteria;Actinobacteriota;Actinomycetota;Actinomycetes;Kitasatosporales;Streptomycetaceae;Streptomyces;Streptomyces hokutonensis
966	GCF_000376605.1	0	1	1236909	0.55	99.45	cellular organisms;Bacteria;Alphaproteobacteria;Alphaproteobacteria;Rickettsiales;Anaplasmataceae;Wolbachieae;Wolbachia;unclassified Wolbachia;Wolbachia endosymbiont of Drosophila simulans;Wolbachia endosymbiont of Drosophila simulans wHa
967	GCF_000376665.1	0	0	504728	0.7	99.2	cellular organisms;Bacteria;Deinococcota;Deinococcota;Deinococci;Thermales;Thermaceae;Meiothermus;Meiothermus ruber;Meiothermus ruber DSM 1279
968	GCF_000376705.1	0	0	1134454	0.5	97.17	cellular organisms;Bacteria;Actinobacteriota;Actinomycetota;Actinomycetes;Propionibacteriales;Propionibacteriaceae;Cutibacterium;Cutibacterium acnes;Cutibacterium acnes HL096PA1
969	GCF_000376785.1	1	1	1121935	0.26	98.71	cellular organisms;Bacteria;Gammaproteobacteria;Gammaproteobacteria;Oceanospirillales;Hahellaceae;Hahella;Hahella ganghwensis;Hahella ganghwensis DSM 17046
970	GCF_000376805.1	0	1	1121949	0.08	99.62	cellular organisms;Bacteria;Alphaproteobacteria;Alphaproteobacteria;Hyphomonadales;Hyphomonadaceae;Henriciella;Henriciella marina;Henriciella marina DSM 19595
971	GCF_000376825.1	0	1	1121385	0.32	99.65	cellular organisms;Bacteria;Actinobacteriota;Actinomycetota;Actinomycetes;Micrococcales;Dermacoccaceae;Demetria;Demetria terragena;Demetria terragena DSM 11295
972	GCF_000376885.1	0	1	1122228	8.74	83.6	cellular organisms;Bacteria;Actinobacteriota;Actinomycetota;Actinomycetes;Bifidobacteriales;Bifidobacteriaceae;Alloscardovia;Alloscardovia criceti;Alloscardovia criceti DSM 17774
973	GCF_000376945.1	0	1	1122158	1.23	99.39	cellular organisms;Bacteria;Betaproteobacteria;Betaproteobacteria;Neisseriales;Chromobacteriaceae;Leeia;Leeia oryzae;Leeia oryzae DSM 17879
974	GCF_000377005.1	1	0	1123309	0.39	99.49	cellular organisms;Bacteria;Firmicutes;Bacillota;Bacilli;Lactobacillales;Streptococcaceae;Streptococcus;Streptococcus minor;Streptococcus minor DSM 17118
975	GCF_000377665.1	1	0	574966	0.41	99.88	cellular organisms;Bacteria;Gammaproteobacteria;Gammaproteobacteria;Oceanospirillales;Halomonadaceae;Halomonas;Halomonas zhanjiangensis;Halomonas zhanjiangensis DSM 21076
976	GCF_000377705.1	1	1	1123239	0.16	98.17	cellular organisms;Bacteria;Firmicutes;Bacillota;Bacilli;Bacillales;Bacillaceae;Salsuginibacillus;Salsuginibacillus kocurii;Salsuginibacillus kocurii DSM 18087
977	GCF_000377745.1	1	1	1121921	0.67	100	cellular organisms;Bacteria;Gammaproteobacteria;Gammaproteobacteria;Cellvibrionales;Cellvibrionaceae;Gilvimarinus;Gilvimarinus chinensis;Gilvimarinus chinensis DSM 19667
978	GCF_000377765.1	0	1	1121929	0.81	98.71	cellular organisms;Bacteria;Firmicutes;Bacillota;Bacilli;Bacillales;Bacillaceae;Gracilibacillus;Gracilibacillus lacisalsi;Gracilibacillus lacisalsi DSM 19029
979	GCF_000378005.1	0	1	1259795	0.09	97.36	cellular organisms;Bacteria;Coprothermobacterota;Coprothermobacteria;Coprothermobacterales;Coprothermobacteraceae;Coprothermobacter;Coprothermobacter platensis;Coprothermobacter platensis DSM 11748
980	GCF_000378045.1	1	1	1122202	0.29	99.31	cellular organisms;Bacteria;Gammaproteobacteria;Gammaproteobacteria;Oceanospirillales;Oceanospirillaceae;Marinobacterium;Marinobacterium rhizophilum;Marinobacterium rhizophilum DSM 18822
981	GCF_000378105.1	0	1	1123070	0.35	99.82	cellular organisms;Bacteria;PVC group;Verrucomicrobiota;Verrucomicrobiae;Verrucomicrobiales;Rubritaleaceae;Rubritalea;Rubritalea marina;Rubritalea marina DSM 17716
982	GCF_000378125.1	0	1	1123073	0.95	99.49	cellular organisms;Bacteria;Gammaproteobacteria;Gammaproteobacteria;Xanthomonadales;Rhodanobacteraceae;Rudaea;Rudaea cellulosilytica;Rudaea cellulosilytica DSM 22992
983	GCF_000378145.1	1	0	1123226	1.01	97.47	cellular organisms;Bacteria;Firmicutes;Bacillota;Bacilli;Bacillales;Paenibacillaceae;Saccharibacillus;Saccharibacillus kuerlensis;Saccharibacillus kuerlensis DSM 22868
984	GCF_000378185.1	1	0	1123236	0.34	100	cellular organisms;Bacteria;Gammaproteobacteria;Gammaproteobacteria;Alteromonadales;Alteromonadaceae;Alteromonas/Salinimonas group;Salinimonas;Salinimonas chungwhensis;Salinimonas chungwhensis DSM 16280
985	GCF_000378205.1	0	1	1123274	0.27	100	cellular organisms;Bacteria;Spirochaetota;Spirochaetia;Spirochaetales;Spirochaetaceae;Sediminispirochaeta;Sediminispirochaeta bajacaliforniensis;Sediminispirochaeta bajacaliforniensis DSM 16054
986	GCF_000378225.1	0	1	1122236	0.83	99.8	cellular organisms;Bacteria;Betaproteobacteria;Betaproteobacteria;Nitrosomonadales;Methylophilaceae;Methylophilus;Methylophilus methylotrophus;Methylophilus methylotrophus DSM 46235 = ATCC 53528
987	GCF_000378345.1	0	1	551275	0.12	96.87	cellular organisms;Bacteria;Alphaproteobacteria;Alphaproteobacteria;Hyphomonadales;Hyphomonadaceae;Hirschia;Hirschia maritima;Hirschia maritima DSM 19733
988	GCF_000378365.1	0	1	1122217	0.39	99.53	cellular organisms;Bacteria;Firmicutes;Bacillota;Negativicutes;Selenomonadales;Selenomonadaceae;Megamonas;Megamonas rupellensis;Megamonas rupellensis DSM 19944
989	GCF_000378405.1	0	1	1265507	0.32	99.34	cellular organisms;Bacteria;Gammaproteobacteria;Gammaproteobacteria;Aeromonadales;Succinivibrionaceae;Succinimonas;Succinimonas amylolytica;Succinimonas amylolytica DSM 2873
990	GCF_000378425.1	1	0	1121346	1.37	98.66	cellular organisms;Bacteria;Firmicutes;Bacillota;Bacilli;Bacillales;Paenibacillaceae;Cohnella;Cohnella laeviribosi;Cohnella laeviribosi DSM 21336
991	GCF_000378445.1	0	1	1121378	0.47	99.77	cellular organisms;Bacteria;Deinococcota;Deinococcota;Deinococci;Deinococcales;Deinococcaceae;Deinococcus;Deinococcus aquatilis;Deinococcus aquatilis DSM 23025
992	GCF_000378485.1	0	1	1121895	0.16	99.43	cellular organisms;Bacteria;FCB group;Bacteroidetes/Chlorobi group;Bacteroidota;Flavobacteriia;Flavobacteriales;Flavobacteriaceae;Flavobacterium;Flavobacterium rivuli;Flavobacterium rivuli WB 3.3-2 = DSM 21788
993	GCF_000378505.1	1	1	1121943	0.41	99.88	cellular organisms;Bacteria;Gammaproteobacteria;Gammaproteobacteria;Oceanospirillales;Halomonadaceae;Halomonas;Halomonas lutea;Halomonas lutea DSM 23508
994	GCF_000378625.1	1	0	1265503	0.57	99.75	cellular organisms;Bacteria;Gammaproteobacteria;Gammaproteobacteria;Alteromonadales;Colwelliaceae;Colwellia;Colwellia piezophila;Colwellia piezophila ATCC BAA-637
995	GCF_000378765.1	0	2	1123035	0.54	98.25	cellular organisms;Bacteria;FCB group;Bacteroidetes/Chlorobi group;Bacteroidota;Flavobacteriia;Flavobacteriales;Flavobacteriaceae;Psychroflexus;Psychroflexus tropicus;Psychroflexus tropicus DSM 15496
996	GCF_000378825.1	0	1	999544	0.68	98.72	cellular organisms;Bacteria;Actinobacteriota;Actinomycetota;Actinomycetes;Micromonosporales;Micromonosporaceae;Salinispora;Salinispora vitiensis
997	GCF_000378845.1	0	1	999543	0.3	99.51	cellular organisms;Bacteria;Actinobacteriota;Actinomycetota;Actinomycetes;Micromonosporales;Micromonosporaceae;Salinispora;Salinispora pacifica;Salinispora pacifica DSM 45544
998	GCF_000378965.1	0	1	713586	7.22	88.28	cellular organisms;Bacteria;Gammaproteobacteria;Gammaproteobacteria;Chromatiales;Ectothiorhodospiraceae;Thioalkalivibrio;Thioalkalivibrio thiocyanodenitrificans;Thioalkalivibrio thiocyanodenitrificans ARhD 1
999	GCF_000379065.1	0	1	999545	0.69	98.35	cellular organisms;Bacteria;Actinobacteriota;Actinomycetota;Actinomycetes;Micromonosporales;Micromonosporaceae;Salinispora;Salinispora mooreana
1000	GCF_000379425.1	0	1	1121363	0.46	99.9	cellular organisms;Bacteria;Actinobacteriota;Actinomycetota;Actinomycetes;Mycobacteriales;Corynebacteriaceae;Corynebacterium;Corynebacterium lubricantis;Corynebacterium lubricantis DSM 45231
1001	GCF_000379445.1	0	1	1089439	0.62	95.04	cellular organisms;Bacteria;Gammaproteobacteria;Gammaproteobacteria;Thiotrichales;Fastidiosibacteraceae;Fangia;Fangia hongkongensis;Fangia hongkongensis FSC776 = DSM 21703
1002	GCF_000379525.1	0	1	765909	0.11	99.58	cellular organisms;Bacteria;Gammaproteobacteria;Gammaproteobacteria;Chromatiales;Chromatiaceae;Lamprocystis;Lamprocystis purpurea;Lamprocystis purpurea DSM 4197
1003	GCF_000379545.1	0	1	663932	0.63	99.8	cellular organisms;Bacteria;Alphaproteobacteria;Alphaproteobacteria;Rhodospirillales;Acetobacteraceae;Acetobacter;Acetobacter subgen. Acetobacter;Acetobacter aceti;Acetobacter aceti ATCC 23746
1004	GCF_000379625.1	0	1	1120948	0.17	98.24	cellular organisms;Bacteria;Actinobacteriota;Actinomycetota;Actinomycetes;Pseudonocardiales;Pseudonocardiaceae;Actinomycetospora;Actinomycetospora chiangmaiensis;Actinomycetospora chiangmaiensis DSM 45062
1005	GCF_000379645.1	0	1	1120949	0.13	98.21	cellular organisms;Bacteria;Actinobacteriota;Actinomycetota;Actinomycetes;Micromonosporales;Micromonosporaceae;Actinoplanes;Actinoplanes globisporus;Actinoplanes globisporus DSM 43857
1006	GCF_000379665.1	0	1	1121129	0.49	98.13	cellular organisms;Bacteria;FCB group;Bacteroidetes/Chlorobi group;Bacteroidota;Bacteroidia;Bacteroidales;Odoribacteraceae;Butyricimonas;Butyricimonas synergistica;Butyricimonas synergistica DSM 23225
1007	GCF_000379685.1	0	1	1121272	6.28	92.06	cellular organisms;Bacteria;Actinobacteriota;Actinomycetota;Actinomycetes;Micromonosporales;Micromonosporaceae;Catelliglobosispora;Catelliglobosispora koreensis;Catelliglobosispora koreensis DSM 44566
1008	GCF_000379705.1	0	0	1121355	0.04	97.5	cellular organisms;Bacteria;Actinobacteriota;Actinomycetota;Actinomycetes;Mycobacteriales;Corynebacteriaceae;Corynebacterium;Corynebacterium caspium;Corynebacterium caspium DSM 44850
1009	GCF_000379725.1	0	1	1121373	0.22	99.03	cellular organisms;Bacteria;FCB group;Bacteroidetes/Chlorobi group;Bacteroidota;Cytophagia;Cytophagales;Cytophagaceae;Cytophaga;Cytophaga aurantiaca;Cytophaga aurantiaca DSM 3654
1010	GCF_000379765.1	0	1	1121904	0.23	99.43	cellular organisms;Bacteria;FCB group;Bacteroidetes/Chlorobi group;Bacteroidota;Cytophagia;Cytophagales;Flammeovirgaceae;Flexithrix;Flexithrix dorotheae;Flexithrix dorotheae DSM 6795
1011	GCF_000379805.1	0	1	1122176	0.62	98.62	cellular organisms;Bacteria;FCB group;Bacteroidetes/Chlorobi group;Bacteroidota;Saprospiria;Saprospirales;Lewinellaceae;Lewinella;Lewinella cohaerens;Lewinella cohaerens DSM 23179
1012	GCF_000379825.1	0	1	1122182	3.75	93.53	cellular organisms;Bacteria;Actinobacteriota;Actinomycetota;Actinomycetes;Micromonosporales;Micromonosporaceae;Longispora;Longispora albida;Longispora albida DSM 44784
1013	GCF_000379845.1	0	1	1122243	0.1	99.28	cellular organisms;Bacteria;Gammaproteobacteria;Gammaproteobacteria;Moraxellales;Moraxellaceae;Moraxella;Moraxella boevrei;Moraxella boevrei DSM 14165
1014	GCF_000379985.1	1	1	1123298	0.77	99.36	cellular organisms;Bacteria;Firmicutes;Bacillota;Bacilli;Lactobacillales;Streptococcaceae;Streptococcus;Streptococcus caballi;Streptococcus caballi DSM 19004
1015	GCF_000380005.1	1	0	1123301	0.58	99.49	cellular organisms;Bacteria;Firmicutes;Bacillota;Bacilli;Lactobacillales;Streptococcaceae;Streptococcus;Streptococcus didelphis;Streptococcus didelphis DSM 15616
1016	GCF_000380025.1	1	0	1123302	0.66	98.23	cellular organisms;Bacteria;Firmicutes;Bacillota;Bacilli;Lactobacillales;Streptococcaceae;Streptococcus;Streptococcus entericus;Streptococcus entericus DSM 14446
1017	GCF_000380045.1	1	0	1123306	0.64	98.13	cellular organisms;Bacteria;Firmicutes;Bacillota;Bacilli;Lactobacillales;Streptococcaceae;Streptococcus;Streptococcus marimammalium;Streptococcus marimammalium DSM 18627
1018	GCF_000380105.1	1	0	1123311	0.4	99.87	cellular organisms;Bacteria;Firmicutes;Bacillota;Bacilli;Lactobacillales;Streptococcaceae;Streptococcus;Streptococcus orisratti;Streptococcus orisratti DSM 15617
1019	GCF_000380125.1	1	0	1123312	0.45	99.87	cellular organisms;Bacteria;Firmicutes;Bacillota;Bacilli;Lactobacillales;Streptococcaceae;Streptococcus;Streptococcus ovis;Streptococcus ovis DSM 16829
1020	GCF_000380145.1	1	0	1123318	0.45	99.03	cellular organisms;Bacteria;Firmicutes;Bacillota;Bacilli;Lactobacillales;Streptococcaceae;Streptococcus;Streptococcus thoraltensis;Streptococcus thoraltensis DSM 12221
1021	GCF_000380165.1	0	1	1123322	1.26	96.21	cellular organisms;Bacteria;Actinobacteriota;Actinomycetota;Actinomycetes;Kitasatosporales;Streptomycetaceae;Wenjunlia;Wenjunlia vitaminophila;Wenjunlia vitaminophila DSM 41686
1022	GCF_000380185.1	0	1	1123400	0.46	98.8	cellular organisms;Bacteria;Gammaproteobacteria;Gammaproteobacteria;Thiotrichales;Thiofilaceae;Thiofilum;Thiofilum flexile;Thiofilum flexile DSM 14609
1023	GCF_000380245.2	1	0	1243664	2.06	98.76	cellular organisms;Bacteria;Firmicutes;Bacillota;Bacilli;Bacillales;Bacillaceae;Bacillus;Bacillus massiliigorillae
1024	GCF_000380485.1	0	1	468556	0.34	99.83	cellular organisms;Bacteria;Actinobacteriota;Actinomycetota;Actinomycetes;Mycobacteriales;Gordoniaceae;Jongsikchunia;Jongsikchunia kroppenstedtii;Jongsikchunia kroppenstedtii DSM 45133
1025	GCF_000380505.1	0	1	1122132	1.08	98	cellular organisms;Bacteria;Alphaproteobacteria;Alphaproteobacteria;Hyphomicrobiales;Kaistiaceae;Kaistia;Kaistia granuli;Kaistia granuli DSM 23481
1026	GCF_000380565.1	0	1	1279017	0.84	100	cellular organisms;Bacteria;Gammaproteobacteria;Gammaproteobacteria;Cellvibrionales;Microbulbiferaceae;Microbulbifer;Microbulbifer variabilis;Microbulbifer variabilis ATCC 700307
1027	GCF_000380645.1	0	1	1123258	0.37	98.48	cellular organisms;Bacteria;Actinobacteriota;Actinomycetota;Actinomycetes;Mycobacteriales;Nocardiaceae;Smaragdicoccus;Smaragdicoccus niigatensis;Smaragdicoccus niigatensis DSM 44881 = NBRC 103563
1028	GCF_000380985.1	0	1	1123008	2	98.12	cellular organisms;Bacteria;FCB group;Bacteroidetes/Chlorobi group;Bacteroidota;Bacteroidia;Bacteroidales;Dysgonomonadaceae;Proteiniphilum;Proteiniphilum acetatigenes;Proteiniphilum acetatigenes DSM 18083
1029	GCF_000381005.1	0	1	1123250	3.83	99.11	cellular organisms;Bacteria;Firmicutes;Bacillota;Negativicutes;Selenomonadales;Selenomonadaceae;Selenomonas;Selenomonas bovis;Selenomonas bovis DSM 23594
1030	GCF_000381025.1	0	1	1123321	0.23	99.62	cellular organisms;Bacteria;Actinobacteriota;Actinomycetota;Actinomycetes;Kitasatosporales;Streptomycetaceae;Streptomyces;Streptomyces sulphureus;Streptomyces sulphureus DSM 40104
1031	GCF_000381065.1	0	1	1123511	4.69	100	cellular organisms;Bacteria;Firmicutes;Bacillota;Negativicutes;Selenomonadales;Selenomonadaceae;Propionispira;Propionispira raffinosivorans;Propionispira raffinosivorans DSM 20765
1032	GCF_000381125.1	0	1	1265502	0.46	100	cellular organisms;Bacteria;Betaproteobacteria;Betaproteobacteria;Burkholderiales;Sphaerotilaceae;Caldimonas;Caldimonas manganoxidans;Caldimonas manganoxidans ATCC BAA-369
1033	GCF_000381265.1	0	2	1265504	0.45	98.17	cellular organisms;Bacteria;Betaproteobacteria;Betaproteobacteria;Burkholderiales;Comamonadaceae;Curvibacter;Curvibacter lanceolatus;Curvibacter lanceolatus ATCC 14669
1034	GCF_000381345.1	0	1	1121377	0.12	99.77	cellular organisms;Bacteria;Deinococcota;Deinococcota;Deinococci;Deinococcales;Deinococcaceae;Deinococcus;Deinococcus apachensis;Deinococcus apachensis DSM 19763
1035	GCF_000381725.1	0	1	1278306	0.03	99.37	cellular organisms;Bacteria;Fusobacteriota;Fusobacteriia;Fusobacteriales;Fusobacteriaceae;Fusobacterium;Fusobacterium russii;Fusobacterium russii ATCC 25533
1036	GCF_000381745.1	1	1	1278307	0.33	99.76	cellular organisms;Bacteria;Gammaproteobacteria;Gammaproteobacteria;Alteromonadales;Psychromonadaceae;Psychromonas;Psychromonas ossibalaenae;Psychromonas ossibalaenae ATCC BAA-1528
1037	GCF_000381885.1	0	1	1120936	0.07	99.12	cellular organisms;Bacteria;Actinobacteriota;Actinomycetota;Actinomycetes;Streptosporangiales;Thermomonosporaceae;Actinomadura;Actinomadura atramentaria;Actinomadura atramentaria DSM 43919
1038	GCF_000381965.1	1	1	1279015	0.24	99.45	cellular organisms;Bacteria;Gammaproteobacteria;Gammaproteobacteria;Aeromonadales;Aeromonadaceae;Oceanimonas;Oceanimonas smirnovii;Oceanimonas smirnovii ATCC BAA-899
1039	GCF_000381985.1	0	1	1279038	0.22	99.56	cellular organisms;Bacteria;Alphaproteobacteria;Alphaproteobacteria;Rhodospirillales;Rhodospirillaceae;Novispirillum;Novispirillum itersonii;Novispirillum itersonii subsp. itersonii;Novispirillum itersonii subsp. itersonii ATCC 12639
1040	GCF_000382065.1	0	1	1279018	0.04	99.44	cellular organisms;Bacteria;Gammaproteobacteria;Gammaproteobacteria;Xanthomonadales;Xanthomonadaceae;Stenotrophomonas;Stenotrophomonas maltophilia group;[Pseudomonas] hibiscicola;[Pseudomonas] hibiscicola ATCC 19867
1041	GCF_000382125.1	0	1	1121875	1.46	99.83	cellular organisms;Bacteria;FCB group;Bacteroidetes/Chlorobi group;Bacteroidota;Flavobacteriia;Flavobacteriales;Flavobacteriaceae;Eudoraea;Eudoraea adriatica;Eudoraea adriatica DSM 19308
1042	GCF_000382205.1	0	1	1121482	0.38	99.52	cellular organisms;Bacteria;FCB group;Bacteroidetes/Chlorobi group;Bacteroidota;Cytophagia;Cytophagales;Spirosomaceae;Dyadobacter;Dyadobacter beijingensis;Dyadobacter beijingensis DSM 21582
1043	GCF_000382225.1	0	1	1121953	0.34	98.79	cellular organisms;Bacteria;FCB group;Bacteroidetes/Chlorobi group;Bacteroidota;Cytophagia;Cytophagales;Hymenobacteraceae;Hymenobacter;Hymenobacter aerophilus;Hymenobacter aerophilus DSM 13606
1044	GCF_000382245.1	0	1	1122139	0.41	99.92	cellular organisms;Bacteria;Gammaproteobacteria;Gammaproteobacteria;Oceanospirillales;Halomonadaceae;Kushneria;Kushneria aurantia;Kushneria aurantia DSM 21353
1045	GCF_000382265.1	0	1	1122181	0.65	98.38	cellular organisms;Bacteria;Alphaproteobacteria;Alphaproteobacteria;Rhodobacterales;Paracoccaceae;Yoonia;Yoonia vestfoldensis;Yoonia vestfoldensis DSM 16212
1046	GCF_000382285.1	0	1	1123256	0.02	99.75	cellular organisms;Bacteria;Gammaproteobacteria;Gammaproteobacteria;Nevskiales;Sinobacteraceae;Solimonas;Solimonas variicoloris;Solimonas variicoloris DSM 15731
1047	GCF_000382325.1	0	1	1123503	1.35	100	cellular organisms;Bacteria;Alphaproteobacteria;Alphaproteobacteria;Maricaulales;Maricaulaceae;Woodsholea;Woodsholea maritima;Woodsholea maritima DSM 17123
1048	GCF_000382345.1	0	1	1122215	1.18	99.31	cellular organisms;Bacteria;Betaproteobacteria;Betaproteobacteria;Burkholderiales;Oxalobacteraceae;Massilia group;Massilia;Massilia niastensis;Massilia niastensis DSM 21313
1049	GCF_000382425.1	0	1	1218108	0.99	99.26	cellular organisms;Bacteria;FCB group;Bacteroidetes/Chlorobi group;Bacteroidota;Flavobacteriia;Flavobacteriales;Weeksellaceae;Empedobacter;Empedobacter brevis;Empedobacter brevis NBRC 14943 = ATCC 43319
1050	GCF_000382445.1	0	1	1121098	1.71	97.54	cellular organisms;Bacteria;FCB group;Bacteroidetes/Chlorobi group;Bacteroidota;Bacteroidia;Bacteroidales;Bacteroidaceae;Phocaeicola;Phocaeicola massiliensis;Phocaeicola massiliensis B84634 = Timone 84634 = DSM 17679 = JCM 13223
1051	GCF_000383415.1	0	1	1267005	0.11	99.22	cellular organisms;Bacteria;Alphaproteobacteria;Alphaproteobacteria;Hyphomicrobiales;Hyphomicrobiaceae;Hyphomicrobium;Hyphomicrobium zavarzinii;Hyphomicrobium zavarzinii ATCC 27496
1052	GCF_000383575.1	0	1	1050199	0.77	98.71	cellular organisms;Bacteria;Actinobacteriota;Actinomycetota;Actinomycetes;Micromonosporales;Micromonosporaceae;Salinispora;Salinispora oceanensis
1053	GCF_000383595.1	0	1	1054862	1.59	100	cellular organisms;Bacteria;Actinobacteriota;Actinomycetota;Actinomycetes;Kitasatosporales;Streptomycetaceae;Streptomyces;Streptomyces bottropensis;Streptomyces bottropensis ATCC 25435
1054	GCF_000383795.1	0	1	882085	1.01	84.93	cellular organisms;Bacteria;Actinobacteriota;Actinomycetota;Actinomycetes;Pseudonocardiales;Pseudonocardiaceae;Saccharomonospora;Saccharomonospora saliphila;Saccharomonospora saliphila YIM 90502
1055	GCF_000383875.1	0	1	1121917	0.11	98.96	cellular organisms;Bacteria;Firmicutes;Bacillota;Bacilli;Bacillales;Bacillaceae;Caldibacillus;Caldibacillus debilis;Caldibacillus debilis DSM 16016
1056	GCF_000383915.1	0	1	1089544	0.17	99.06	cellular organisms;Bacteria;Actinobacteriota;Actinomycetota;Actinomycetes;Pseudonocardiales;Pseudonocardiaceae;Amycolatopsis;Amycolatopsis benzoatilytica;Amycolatopsis benzoatilytica AK 16/65
1057	GCF_000384035.1	0	1	1050202	0.35	98.94	cellular organisms;Bacteria;Actinobacteriota;Actinomycetota;Actinomycetes;Actinopolysporales;Actinopolysporaceae;Actinopolyspora;Actinopolyspora mortivallis;Actinopolyspora mortivallis DSM 44261
1058	GCF_000384135.1	0	1	1069080	0.59	99.41	cellular organisms;Bacteria;Firmicutes;Bacillota;Negativicutes;Acidaminococcales;Acidaminococcaceae;Succinispira;Succinispira mobilis;Succinispira mobilis DSM 6222
1059	GCF_000384195.1	1	0	1050201	1.94	95.26	cellular organisms;Bacteria;Firmicutes;Bacillota;Erysipelotrichia;Erysipelotrichales;Erysipelotrichaceae;Allobaculum;Allobaculum stercoricanis;Allobaculum stercoricanis DSM 13633
1060	GCF_000384275.1	0	0	999546	0.1	98.87	cellular organisms;Bacteria;Actinobacteriota;Actinomycetota;Actinomycetes;Micromonosporales;Micromonosporaceae;Salinispora;Salinispora arenicola;Salinispora arenicola DSM 45545
1061	GCF_000384295.1	0	1	1089545	0.17	98.98	cellular organisms;Bacteria;Actinobacteriota;Actinomycetota;Actinomycetes;Pseudonocardiales;Pseudonocardiaceae;Amycolatopsis;Amycolatopsis balhimycina;Amycolatopsis balhimycina FH 1894
1062	GCF_000384315.1	0	1	1068980	0.17	99.06	cellular organisms;Bacteria;Actinobacteriota;Actinomycetota;Actinomycetes;Pseudonocardiales;Pseudonocardiaceae;Amycolatopsis;Amycolatopsis nigrescens;Amycolatopsis nigrescens CSC17Ta-90
1063	GCF_000384395.1	0	1	1121918	0.04	99.29	cellular organisms;Bacteria;Desulfuromonadota + Desulfobacterota;Desulfuromonadia;Desulfuromonadales;Geopsychrobacteraceae;Geopsychrobacter;Geopsychrobacter electrodiphilus;Geopsychrobacter electrodiphilus DSM 16401
1064	GCF_000384415.1	1	1	655438	1.21	99.5	cellular organisms;Bacteria;Gammaproteobacteria;Gammaproteobacteria;Thiotrichales;Piscirickettsiaceae;Cycloclasticus;Cycloclasticus pugetii;Cycloclasticus pugetii PS-1
1065	GCF_000384455.1	0	0	1118158	0.84	99.51	cellular organisms;Bacteria;Alphaproteobacteria;Alphaproteobacteria;Pelagibacterales;Pelagibacteraceae;Candidatus Pelagibacter;Candidatus Pelagibacter ubique;Candidatus Pelagibacter ubique HTCC1040
1066	GCF_000384655.1	0	1	1267004	0.07	98.94	cellular organisms;Bacteria;Spirochaetota;Spirochaetia;Brachyspirales;Brachyspiraceae;Brachyspira;Brachyspira innocens;Brachyspira innocens ATCC 29796
1067	GCF_000384815.1	0	1	1121444	0.03	100	cellular organisms;Bacteria;Desulfuromonadota + Desulfobacterota;Desulfovibrionia;Desulfovibrionales;Desulfovibrionaceae;Halodesulfovibrio;Halodesulfovibrio aestuarii;Halodesulfovibrio aestuarii DSM 17919 = ATCC 29578
1068	GCF_000384965.1	0	1	1094491	0.13	99.98	cellular organisms;Bacteria;Alphaproteobacteria;Alphaproteobacteria;Hyphomicrobiales;Bartonellaceae;Bartonella;Bartonella bovis;Bartonella bovis 91-4
1069	GCF_000385175.1	1	0	1123230	1.55	97.89	cellular organisms;Bacteria;Firmicutes;Bacillota;Bacilli;Bacillales;Staphylococcaceae;Salinicoccus;Salinicoccus albus;Salinicoccus albus DSM 19776
1070	GCF_000385215.1	0	1	1279019	0.66	98.88	cellular organisms;Bacteria;Gammaproteobacteria;Gammaproteobacteria;Chromatiales;Ectothiorhodospiraceae;Thioalkalivibrio;Thioalkalivibrio thiocyanoxidans;Thioalkalivibrio thiocyanoxidans ARh2
1071	GCF_000385335.1	0	1	876269	0.05	99.18	cellular organisms;Bacteria;Alphaproteobacteria;Alphaproteobacteria;Hyphomicrobiales;Beijerinckiaceae;Methyloferula;Methyloferula stellata;Methyloferula stellata AR4
1072	GCF_000388115.1	0	1	1268236	1.44	89.35	cellular organisms;Bacteria;Gammaproteobacteria;Gammaproteobacteria;Aeromonadales;Aeromonadaceae;Aeromonas;Aeromonas molluscorum;Aeromonas molluscorum 848
1073	GCF_000388175.3	0	1	1321371	1.58	82.77	cellular organisms;Bacteria;Alphaproteobacteria;Alphaproteobacteria;Holosporales;Holosporaceae;Holospora;Holospora undulata;Holospora undulata HU1
1074	GCF_000389675.2	0	0	1314884	0.24	96.51	cellular organisms;Bacteria;Firmicutes;Bacillota;Bacilli;Lactobacillales;Lactobacillaceae;Lactobacillus;Lactobacillus acidophilus;Lactobacillus acidophilus La-14
1075	GCF_000390185.1	0	1	1232681	1.17	99.63	cellular organisms;Bacteria;FCB group;Bacteroidetes/Chlorobi group;Bacteroidota;Cytophagia;Cytophagales;Cyclobacteriaceae;Lunatimonas;Lunatimonas lonarensis
1076	GCF_000393015.1	1	1	1169293	0.38	99.66	cellular organisms;Bacteria;Firmicutes;Bacillota;Bacilli;Lactobacillales;Enterococcaceae;Enterococcus;Enterococcus faecalis;Enterococcus faecalis EnGen0336
1077	GCF_000393975.1	1	1	1158607	9.32	97.14	cellular organisms;Bacteria;Firmicutes;Bacillota;Bacilli;Lactobacillales;Enterococcaceae;Enterococcus;Enterococcus pallens;Enterococcus pallens ATCC BAA-351
1078	GCF_000393995.1	1	1	1158608	3.68	99.73	cellular organisms;Bacteria;Firmicutes;Bacillota;Bacilli;Lactobacillales;Enterococcaceae;Enterococcus;Enterococcus haemoperoxidus;Enterococcus haemoperoxidus ATCC BAA-382
1079	GCF_000394015.1	1	1	1158609	3.61	98.7	cellular organisms;Bacteria;Firmicutes;Bacillota;Bacilli;Lactobacillales;Enterococcaceae;Enterococcus;Enterococcus moraviensis;Enterococcus moraviensis ATCC BAA-383
1080	GCF_000394035.1	1	1	1158610	2.76	98.84	cellular organisms;Bacteria;Firmicutes;Bacillota;Bacilli;Lactobacillales;Enterococcaceae;Enterococcus;Enterococcus phoeniculicola;Enterococcus phoeniculicola ATCC BAA-412
1081	GCF_000394055.1	1	1	1158612	2.1	98.75	cellular organisms;Bacteria;Firmicutes;Bacillota;Bacilli;Lactobacillales;Enterococcaceae;Enterococcus;Enterococcus caccae;Enterococcus caccae ATCC BAA-1240
1082	GCF_000397065.2	1	0	1318628	1.65	98.51	cellular organisms;Bacteria;Gammaproteobacteria;Gammaproteobacteria;Pseudomonadales;Marinobacteraceae;Marinobacter;Marinobacter lipolyticus;Marinobacter lipolyticus SM19
1083	GCF_000397185.1	0	0	980422	1.06	99.22	cellular organisms;Bacteria;Mycoplasmatota;Mycoplasmatota;Mollicutes;Acholeplasmatales;Acholeplasmataceae;Candidatus Phytoplasma;16SrXII (Stolbur group);Candidatus Phytoplasma australiense;Strawberry lethal yellows phytoplasma (CPA);Strawberry lethal yellows phytoplasma (CPA) str. NZSb11
1084	GCF_000400485.1	0	1	1330458	0.84	99.89	cellular organisms;Bacteria;Actinobacteriota;Actinomycetota;Actinomycetes;Micrococcales;Microbacteriaceae;Agrococcus;Agrococcus pavilionensis;Agrococcus pavilionensis RW1
1085	GCF_000400635.2	0	1	129921	0.58	98.89	cellular organisms;Bacteria;Actinobacteriota;Actinomycetota;Actinomycetes;Pseudonocardiales;Pseudonocardiaceae;Amycolatopsis;Amycolatopsis japonica group;Amycolatopsis keratiniphila
1086	GCF_000400935.1	1	0	1276227	2.41	99.23	cellular organisms;Bacteria;Mycoplasmatota;Mycoplasmatota;Mollicutes;Entomoplasmatales;Spiroplasmataceae;Spiroplasma;Spiroplasma chrysopicola;Spiroplasma chrysopicola DF-1
1087	GCF_000400955.1	1	0	1276229	1.9	99.59	cellular organisms;Bacteria;Mycoplasmatota;Mycoplasmatota;Mollicutes;Entomoplasmatales;Spiroplasmataceae;Spiroplasma;Spiroplasma syrphidicola;Spiroplasma syrphidicola EA-1
1088	GCF_000402035.1	0	1	758793	1.32	99.01	cellular organisms;Bacteria;Betaproteobacteria;Betaproteobacteria;Burkholderiales;Burkholderiaceae;Caballeronia;Caballeronia insecticola
1089	GCF_000403135.1	0	1	1150600	0.87	99.56	cellular organisms;Bacteria;FCB group;Bacteroidetes/Chlorobi group;Bacteroidota;Sphingobacteriia;Sphingobacteriales;Sphingobacteriaceae;Arcticibacter;Arcticibacter svalbardensis;Arcticibacter svalbardensis MN12-7
1090	GCF_000403355.2	0	1	1235794	2.52	97.48	cellular organisms;Bacteria;Actinobacteriota;Actinomycetota;Coriobacteriia;Eggerthellales;Eggerthellaceae;Adlercreutzia;Adlercreutzia caecimuris;Adlercreutzia caecimuris B7
1091	GCF_000404185.1	0	0	1232383	0.02	99.13	cellular organisms;Bacteria;Actinobacteriota;Actinomycetota;Actinomycetes;Mycobacteriales;Corynebacteriaceae;Corynebacterium;Corynebacterium glutamicum;Corynebacterium glutamicum SCgG2
1092	GCF_000406945.1	1	1	1139219	1.98	97.91	cellular organisms;Bacteria;Firmicutes;Bacillota;Bacilli;Lactobacillales;Enterococcaceae;Enterococcus;Enterococcus dispar;Enterococcus dispar ATCC 51266
1093	GCF_000407205.1	1	0	1158604	0.19	97.63	cellular organisms;Bacteria;Firmicutes;Bacillota;Bacilli;Lactobacillales;Enterococcaceae;Enterococcus;Enterococcus villorum;Enterococcus villorum ATCC 700913
1094	GCF_000407285.1	0	0	1139996	3.8	96.64	cellular organisms;Bacteria;Firmicutes;Bacillota;Bacilli;Lactobacillales;Enterococcaceae;Enterococcus;Enterococcus saccharolyticus;Enterococcus saccharolyticus subsp. saccharolyticus;Enterococcus saccharolyticus subsp. saccharolyticus ATCC 43076
1095	GCF_000407365.1	1	1	1158606	2.3	95.69	cellular organisms;Bacteria;Firmicutes;Bacillota;Bacilli;Lactobacillales;Enterococcaceae;Enterococcus;Enterococcus asini;Enterococcus asini ATCC 700915
1096	GCF_000407605.1	1	0	1140003	0.9	96.25	cellular organisms;Bacteria;Firmicutes;Bacillota;Bacilli;Lactobacillales;Enterococcaceae;Enterococcus;Enterococcus sulfureus;Enterococcus sulfureus ATCC 49903
1097	GCF_000409775.1	1	1	1121939	0.81	99.13	cellular organisms;Bacteria;Gammaproteobacteria;Gammaproteobacteria;Oceanospirillales;Halomonadaceae;Halomonas;Halomonas anticariensis;Halomonas anticariensis FP35 = DSM 16096
1098	GCF_000410875.1	1	1	1323663	1.52	93	cellular organisms;Bacteria;Gammaproteobacteria;Gammaproteobacteria;Pseudomonadales;Pseudomonadaceae;Halopseudomonas;Halopseudomonas pelagia;Halopseudomonas pelagia CL-AP6
1099	GCF_000411155.1	0	0	883069	0.47	99.49	cellular organisms;Bacteria;Actinobacteriota;Actinomycetota;Actinomycetes;Actinomycetales;Actinomycetaceae;Gleimia;Gleimia europaea;Gleimia europaea ACS-120-V-Col10b
1100	GCF_000411175.1	0	1	883161	0.28	99.2	cellular organisms;Bacteria;Actinobacteriota;Actinomycetota;Actinomycetes;Propionibacteriales;Propionibacteriaceae;Propionimicrobium;Propionimicrobium lymphophilum;Propionimicrobium lymphophilum ACS-093-V-SCH5
1101	GCF_000411375.1	0	1	1125779	0.5	99.79	cellular organisms;Bacteria;Actinobacteriota;Actinomycetota;Actinomycetes;Mycobacteriales;Corynebacteriaceae;Corynebacterium;Corynebacterium pyruviciproducens;Corynebacterium pyruviciproducens ATCC BAA-1742
1102	GCF_000412185.1	0	1	1161401	0.34	98.65	cellular organisms;Bacteria;Alphaproteobacteria;Alphaproteobacteria;Maricaulales;Maricaulaceae;Euryhalocaulis;Euryhalocaulis caribicus
1103	GCF_000412635.1	0	1	1335760	5.85	94.47	cellular organisms;Bacteria;Alphaproteobacteria;Alphaproteobacteria;Sphingomonadales;Sphingomonadaceae;Sphingobium;Sphingobium bisphenolivorans
1104	GCF_000412675.1	0	1	1211579	1.33	99.47	cellular organisms;Bacteria;Gammaproteobacteria;Gammaproteobacteria;Pseudomonadales;Pseudomonadaceae;Pseudomonas;Pseudomonas putida group;Pseudomonas putida;Pseudomonas putida NBRC 14164
1105	GCF_000412995.1	0	1	1125702	0.1	98.76	cellular organisms;Bacteria;Spirochaetota;Spirochaetia;Spirochaetales;Treponemataceae;Treponema;Treponema vincentii;Treponema vincentii F0403
1106	GCF_000413895.1	0	1	421052	2.13	98.87	cellular organisms;Bacteria;Gammaproteobacteria;Gammaproteobacteria;Moraxellales;Moraxellaceae;Acinetobacter;Acinetobacter rudis;Acinetobacter rudis CIP 110305
1107	GCF_000413935.1	0	1	280145	1.07	99.63	cellular organisms;Bacteria;Gammaproteobacteria;Gammaproteobacteria;Moraxellales;Moraxellaceae;Acinetobacter;Acinetobacter colistiniresistens
1108	GCF_000415505.1	0	0	1283301	2.68	95.43	cellular organisms;Bacteria;Actinobacteriota;Actinomycetota;Actinomycetes;Kitasatosporales;Streptomycetaceae;Streptomyces;Streptomyces afghaniensis;Streptomyces afghaniensis 772
1109	GCF_000416965.1	1	0	1345023	1.32	99.02	cellular organisms;Bacteria;Firmicutes;Bacillota;Bacilli;Bacillales;Bacillales incertae sedis;Bacillales Family XII. Incertae Sedis;Exiguobacterium;Exiguobacterium chiriqhucha;Exiguobacterium chiriqhucha RW-2
1110	GCF_000416985.1	0	2	1346330	9.19	88.9	cellular organisms;Bacteria;FCB group;Bacteroidetes/Chlorobi group;Bacteroidota;Sphingobacteriia;Sphingobacteriales;Sphingobacteriaceae;Sphingobacterium;Sphingobacterium paucimobilis;Sphingobacterium paucimobilis HER1398
1111	GCF_000417735.2	0	1	1457141	0.1	98.11	cellular organisms;Bacteria;PVC group;Chlamydiota;Chlamydiia;Chlamydiales;Chlamydiaceae;Chlamydia/Chlamydophila group;Chlamydia;Chlamydia avium
1112	GCF_000418365.1	0	1	1200352	1.07	99.35	cellular organisms;Bacteria;Actinobacteriota;Actinomycetota;Actinomycetes;Mycobacteriales;Corynebacteriaceae;Corynebacterium;Corynebacterium terpenotabidum;Corynebacterium terpenotabidum Y-11
1113	GCF_000419525.1	1	0	998674	0.11	99.79	cellular organisms;Bacteria;Gammaproteobacteria;Gammaproteobacteria;Thiotrichales;Thiotrichaceae;Leucothrix;Leucothrix mucor;Leucothrix mucor DSM 2157
1114	GCF_000420025.1	0	1	1122939	0.42	98.31	cellular organisms;Bacteria;Actinobacteriota;Actinomycetota;Thermoleophilia;Solirubrobacterales;Patulibacteraceae;Patulibacter;Patulibacter americanus;Patulibacter americanus DSM 16676
1115	GCF_000420045.1	0	1	1122951	0.92	96.47	cellular organisms;Bacteria;Gammaproteobacteria;Gammaproteobacteria;Pseudomonadales;Perlucidibacaceae;Perlucidibaca;Perlucidibaca piscinae;Perlucidibaca piscinae DSM 21586
1116	GCF_000420065.1	0	1	1123488	0.95	99.05	cellular organisms;Bacteria;Actinobacteriota;Actinomycetota;Actinomycetes;Actinomycetales;Actinomycetaceae;Varibaculum;Varibaculum cambriense;Varibaculum cambriense DSM 15806
1117	GCF_000420125.1	0	1	987059	0.52	98.49	cellular organisms;Bacteria;Betaproteobacteria;Betaproteobacteria;Burkholderiales;Sphaerotilaceae;Rubrivivax;Rubrivivax benzoatilyticus;Rubrivivax benzoatilyticus JA2 = ATCC BAA-35
1118	GCF_000420245.1	1	0	1278302	3.42	98.05	cellular organisms;Bacteria;Gammaproteobacteria;Gammaproteobacteria;Alteromonadales;Psychromonadaceae;Psychromonas;Psychromonas hadalis;Psychromonas hadalis ATCC BAA-638
1119	GCF_000420265.1	0	1	1122613	2.57	98.03	cellular organisms;Bacteria;Alphaproteobacteria;Alphaproteobacteria;Maricaulales;Maricaulaceae;Oceanicaulis;Oceanicaulis alexandrii;Oceanicaulis alexandrii DSM 11625
1120	GCF_000420285.1	1	2	1117647	0.59	100	cellular organisms;Bacteria;Gammaproteobacteria;Gammaproteobacteria;Cellvibrionales;Cellvibrionaceae;Simiduia;Simiduia agarivorans;Simiduia agarivorans SA1 = DSM 21679
1121	GCF_000420305.1	0	1	1123270	0.12	99.61	cellular organisms;Bacteria;Alphaproteobacteria;Alphaproteobacteria;Sphingomonadales;Sphingomonadaceae;Novosphingopyxis;Novosphingopyxis baekryungensis;Novosphingopyxis baekryungensis DSM 16222
1122	GCF_000420325.1	1	1	1123279	0.84	100	cellular organisms;Bacteria;Gammaproteobacteria;Gammaproteobacteria;Cellvibrionales;Spongiibacteraceae;Spongiibacter;Spongiibacter tropicus;Spongiibacter tropicus DSM 19543
1123	GCF_000420385.1	0	1	944480	0.85	97.14	cellular organisms;Bacteria;Aquificota + Campylobacterota + Deferribacterota;Desulfurellia;Desulfurellales;Desulfurellaceae;Hippea;Hippea alviniae;Hippea alviniae EP5-r
1124	GCF_000420425.1	0	1	1120947	0.47	100	cellular organisms;Bacteria;Actinobacteriota;Actinomycetota;Actinomycetes;Actinomycetales;Actinomycetaceae;Schaalia;Schaalia vaccimaxillae;Schaalia vaccimaxillae DSM 15804
1125	GCF_000420485.1	0	1	1121456	0.26	98.52	cellular organisms;Bacteria;Desulfuromonadota + Desulfobacterota;Desulfovibrionia;Desulfovibrionales;Desulfovibrionaceae;Paucidesulfovibrio;Paucidesulfovibrio longus;Paucidesulfovibrio longus DSM 6739
1126	GCF_000420525.1	0	1	1121004	0.34	97.76	cellular organisms;Bacteria;Betaproteobacteria;Betaproteobacteria;Neisseriales;Chromobacteriaceae;Aquaspirillum;Aquaspirillum serpens;Aquaspirillum serpens DSM 68
1127	GCF_000420545.1	0	1	1121015	0.34	98.67	cellular organisms;Bacteria;Gammaproteobacteria;Gammaproteobacteria;Xanthomonadales;Xanthomonadaceae;Arenimonas;Arenimonas oryziterrae;Arenimonas oryziterrae DSM 21050 = YC6267
1128	GCF_000420565.1	0	1	1121108	1.06	96.23	cellular organisms;Bacteria;Actinobacteriota;Actinomycetota;Actinomycetes;Bifidobacteriales;Bifidobacteriaceae;Bifidobacterium;Bifidobacterium magnum;Bifidobacterium magnum DSM 20222
1129	GCF_000420645.1	0	1	1122603	0.18	99.15	cellular organisms;Bacteria;Gammaproteobacteria;Gammaproteobacteria;Nevskiales;Sinobacteraceae;Nevskia;Nevskia ramosa;Nevskia ramosa DSM 11499
1130	GCF_000420665.1	0	1	551789	0.13	99.37	cellular organisms;Bacteria;Alphaproteobacteria;Alphaproteobacteria;Hyphomonadales;Hyphomonadaceae;Ponticaulis;Ponticaulis koreensis;Ponticaulis koreensis DSM 19734
1131	GCF_000420705.1	0	1	1121957	0.11	98.55	cellular organisms;Bacteria;FCB group;Bacteroidetes/Chlorobi group;Bacteroidota;Cytophagia;Cytophagales;Hymenobacteraceae;Hymenobacter;Hymenobacter norwichensis;Hymenobacter norwichensis DSM 15439
1132	GCF_000420725.1	0	1	1122203	0.05	91.8	cellular organisms;Bacteria;Firmicutes;Bacillota;Bacilli;Bacillales;Bacillaceae;Marinococcus;Marinococcus halotolerans;Marinococcus halotolerans DSM 16375
1133	GCF_000420805.1	0	1	1123507	0.68	94.95	cellular organisms;Bacteria;Actinobacteriota;Actinomycetota;Actinomycetes;Micrococcales;Micrococcaceae;Yaniella;Yaniella halotolerans;Yaniella halotolerans DSM 15476
1134	GCF_000421105.1	0	1	1304888	0.29	99.12	cellular organisms;Bacteria;Aquificota + Campylobacterota + Deferribacterota;Deferribacteres;Deferribacterales;Geovibrionaceae;Limisalsivibrio;Limisalsivibrio acetivorans
1135	GCF_000421165.1	1	1	1122197	0.03	99.61	cellular organisms;Bacteria;Gammaproteobacteria;Gammaproteobacteria;Pseudomonadales;Marinobacteraceae;Marinobacter;Marinobacter daepoensis;Marinobacter daepoensis DSM 16072
1136	GCF_000421225.1	0	1	1123065	1.12	99.72	cellular organisms;Bacteria;Actinobacteriota;Actinomycetota;Actinomycetes;Micrococcales;Ruaniaceae;Ruania;Ruania albidiflava;Ruania albidiflava DSM 18029
1137	GCF_000421265.1	0	1	1123365	0.35	99.64	cellular organisms;Bacteria;Alphaproteobacteria;Alphaproteobacteria;Rhodospirillales;Thalassospiraceae;Thalassospira;Thalassospira lucentensis;Thalassospira lucentensis MCCC 1A00383 = DSM 14000
1138	GCF_000421285.1	0	1	1304886	2.12	97.58	cellular organisms;Bacteria;Desulfuromonadota + Desulfobacterota;Desulfobacteria;Desulfobacterales;Desulfobacteraceae;Desulfotignum;Desulfotignum balticum;Desulfotignum balticum DSM 7044
1139	GCF_000421505.1	0	0	1286820	3.21	98.06	cellular organisms;Bacteria;Firmicutes;Bacillota;Clostridia;Eubacteriales;Lachnospiraceae;Lachnoclostridium;[Clostridium] methoxybenzovorans;[Clostridium] methoxybenzovorans SR3
1140	GCF_000421525.1	0	1	1120954	1.02	98.89	cellular organisms;Bacteria;Actinobacteriota;Actinomycetota;Actinomycetes;Propionibacteriales;Propionibacteriaceae;Aestuariimicrobium;Aestuariimicrobium kwangyangense;Aestuariimicrobium kwangyangense DSM 21549
1141	GCF_000421545.1	0	1	1120959	0.33	98.34	cellular organisms;Bacteria;Actinobacteriota;Actinomycetota;Actinomycetes;Micrococcales;Microbacteriaceae;Agromyces;Agromyces italicus;Agromyces italicus DSM 16388
1142	GCF_000421565.1	0	1	1120960	0.6	98.55	cellular organisms;Bacteria;Actinobacteriota;Actinomycetota;Actinomycetes;Micrococcales;Microbacteriaceae;Agromyces;Agromyces subbeticus;Agromyces subbeticus DSM 16689
1143	GCF_000421585.1	0	1	1123371	0.97	97.55	cellular organisms;Bacteria;Desulfuromonadota + Desulfobacterota;Thermodesulfobacteria;Thermodesulfobacteriales;Thermodesulfatatoraceae;Thermodesulfatator;Thermodesulfatator atlanticus;Thermodesulfatator atlanticus DSM 21156
1144	GCF_000421605.1	0	1	1123373	0.28	98.25	cellular organisms;Bacteria;Desulfuromonadota + Desulfobacterota;Thermodesulfobacteria;Thermodesulfobacteriales;Thermodesulfobacteriaceae;Thermodesulfobacterium;Thermodesulfobacterium thermophilum;Thermodesulfobacterium thermophilum DSM 1276
1145	GCF_000421625.1	0	1	1123389	0.48	99.64	cellular organisms;Bacteria;Deinococcota;Deinococcota;Deinococci;Thermales;Thermaceae;Thermus;Thermus islandicus;Thermus islandicus DSM 21543
1146	GCF_000421645.1	0	1	1121027	1.64	98.33	cellular organisms;Bacteria;Alphaproteobacteria;Alphaproteobacteria;Hyphomicrobiales;Aurantimonadaceae;Aurantimonas;Aurantimonas coralicida;Aurantimonas coralicida DSM 14790
1147	GCF_000421665.1	0	1	1255705	0.33	94.96	cellular organisms;Bacteria;Firmicutes;Bacillota;Bacilli;Lactobacillales;Enterococcaceae;Bavariicoccus;Bavariicoccus seileri;Bavariicoccus seileri WCC 4188
1148	GCF_000421685.1	0	1	1121109	0.49	96.38	cellular organisms;Bacteria;Actinobacteriota;Actinomycetota;Actinomycetes;Bifidobacteriales;Bifidobacteriaceae;Bifidobacterium;Bifidobacterium minimum;Bifidobacterium minimum DSM 20102
1149	GCF_000421705.1	0	1	1121125	0.33	99.75	cellular organisms;Bacteria;Alphaproteobacteria;Alphaproteobacteria;Caulobacterales;Caulobacteraceae;Brevundimonas;Brevundimonas naejangsanensis;Brevundimonas naejangsanensis DSM 23858
1150	GCF_000421745.1	0	1	1122602	0.55	98.85	cellular organisms;Bacteria;Actinobacteriota;Actinomycetota;Actinomycetes;Micrococcales;Micrococcaceae;Nesterenkonia;Nesterenkonia alba;Nesterenkonia alba DSM 19423
1151	GCF_000421765.1	0	1	521719	1.24	90.11	cellular organisms;Bacteria;Gammaproteobacteria;Gammaproteobacteria;Pseudomonadales;Pseudomonadaceae;Denitrificimonas;Denitrificimonas caeni;Denitrificimonas caeni DSM 24390
1152	GCF_000421845.1	0	1	1122175	1.7	98.49	cellular organisms;Bacteria;Actinobacteriota;Actinomycetota;Actinomycetes;Micrococcales;Microbacteriaceae;Leucobacter;Leucobacter chironomi;Leucobacter chironomi DSM 19883
1153	GCF_000422245.1	0	1	1121439	0.46	99.25	cellular organisms;Bacteria;Desulfuromonadota + Desulfobacterota;Desulfovibrionia;Desulfovibrionales;Desulfovibrionaceae;Desulfohalovibrio;Desulfohalovibrio alkalitolerans;Desulfohalovibrio alkalitolerans DSM 16529
1154	GCF_000422265.1	0	1	1121288	0.74	99.26	cellular organisms;Bacteria;FCB group;Bacteroidetes/Chlorobi group;Bacteroidota;Flavobacteriia;Flavobacteriales;Weeksellaceae;Chryseobacterium group;Kaistella;Kaistella palustris;Kaistella palustris DSM 21579
1155	GCF_000422305.1	0	1	1122183	1.69	98.99	cellular organisms;Bacteria;Gammaproteobacteria;Gammaproteobacteria;Xanthomonadales;Xanthomonadaceae;Luteimonas;Luteimonas mephitis;Luteimonas mephitis DSM 12574
1156	GCF_000422325.1	1	1	1122212	0.33	99.67	cellular organisms;Bacteria;Gammaproteobacteria;Gammaproteobacteria;Oceanospirillales;Oceanospirillaceae;Marinospirillum;Marinospirillum minutulum;Marinospirillum minutulum DSM 6287
1157	GCF_000422425.1	1	0	1122616	0.98	98.28	cellular organisms;Bacteria;Gammaproteobacteria;Gammaproteobacteria;Oceanospirillales;Oceanospirillaceae;Oceanospirillum;Oceanospirillum beijerinckii;Oceanospirillum beijerinckii DSM 7166
1158	GCF_000422465.1	0	1	1122920	0.56	99.72	cellular organisms;Bacteria;Firmicutes;Bacillota;Bacilli;Bacillales;Paenibacillaceae;Paenibacillus;Paenibacillus harenae;Paenibacillus harenae DSM 16969
1159	GCF_000422625.1	0	1	1121866	3.36	97.9	cellular organisms;Bacteria;Actinobacteriota;Actinomycetota;Coriobacteriia;Eggerthellales;Eggerthellaceae;Adlercreutzia;Adlercreutzia mucosicola;Adlercreutzia mucosicola DSM 19490
1160	GCF_000422645.1	1	1	1121878	0.18	99.34	cellular organisms;Bacteria;Gammaproteobacteria;Gammaproteobacteria;Alteromonadales;Ferrimonadaceae;Ferrimonas;Ferrimonas futtsuensis;Ferrimonas futtsuensis DSM 18154
1161	GCF_000422665.1	1	0	1121880	0.29	99.48	cellular organisms;Bacteria;Gammaproteobacteria;Gammaproteobacteria;Alteromonadales;Ferrimonadaceae;Ferrimonas;Ferrimonas senticii;Ferrimonas senticii DSM 18821
1162	GCF_000422685.1	0	1	1121891	0.16	99.53	cellular organisms;Bacteria;FCB group;Bacteroidetes/Chlorobi group;Bacteroidota;Flavobacteriia;Flavobacteriales;Flavobacteriaceae;Flavobacterium;Flavobacterium gelidilacus;Flavobacterium gelidilacus DSM 15343
1163	GCF_000422705.1	0	1	1121897	0.16	99.22	cellular organisms;Bacteria;FCB group;Bacteroidetes/Chlorobi group;Bacteroidota;Flavobacteriia;Flavobacteriales;Flavobacteriaceae;Flavobacterium;Flavobacterium soli;Flavobacterium soli DSM 19725
1164	GCF_000422725.1	0	1	1121898	0.16	99.43	cellular organisms;Bacteria;FCB group;Bacteroidetes/Chlorobi group;Bacteroidota;Flavobacteriia;Flavobacteriales;Flavobacteriaceae;Flavobacterium;Flavobacterium subsaxonicum;Flavobacterium subsaxonicum WB 4.1-42 = DSM 21790
1165	GCF_000422745.1	0	1	1122237	1.92	98.33	cellular organisms;Bacteria;Actinobacteriota;Actinomycetota;Actinomycetes;Micrococcales;Microbacteriaceae;Microbacterium;Microbacterium gubbeenense;Microbacterium gubbeenense DSM 15944
1166	GCF_000422765.1	1	1	1122599	0.33	100	cellular organisms;Bacteria;Gammaproteobacteria;Gammaproteobacteria;Oceanospirillales;Oceanospirillaceae;Neptunomonas;Neptunomonas japonica;Neptunomonas japonica DSM 18939
1167	GCF_000422845.1	1	0	1122615	0.16	100	cellular organisms;Bacteria;Gammaproteobacteria;Gammaproteobacteria;Oceanospirillales;Oceanospirillaceae;Oceanobacter;Oceanobacter kriegii;Oceanobacter kriegii DSM 6294
1168	GCF_000422865.1	1	0	1122617	0.44	97.96	cellular organisms;Bacteria;Gammaproteobacteria;Gammaproteobacteria;Oceanospirillales;Oceanospirillaceae;Oceanospirillum;Oceanospirillum maris;Oceanospirillum maris DSM 6286
1169	GCF_000422885.1	0	1	1122623	0.76	99.66	cellular organisms;Bacteria;Betaproteobacteria;Betaproteobacteria;Burkholderiales;Comamonadaceae;Ottowia;Ottowia thiooxydans;Ottowia thiooxydans DSM 14619
1170	GCF_000422945.1	0	1	468059	0.15	100	cellular organisms;Bacteria;FCB group;Bacteroidetes/Chlorobi group;Bacteroidota;Sphingobacteriia;Sphingobacteriales;Sphingobacteriaceae;Daejeonella;Daejeonella oryzae;Daejeonella oryzae DSM 19973
1171	GCF_000422965.1	0	1	1122963	0.69	99.03	cellular organisms;Bacteria;Alphaproteobacteria;Alphaproteobacteria;Hyphomicrobiales;Pleomorphomonadaceae;Pleomorphomonas;Pleomorphomonas oryzae;Pleomorphomonas oryzae DSM 16300
1172	GCF_000422985.1	0	1	1122970	3.78	90.28	cellular organisms;Bacteria;Alphaproteobacteria;Alphaproteobacteria;Sphingomonadales;Erythrobacteraceae;Erythrobacter/Porphyrobacter group;Erythrobacter;Erythrobacter cryptus;Erythrobacter cryptus DSM 12079
1173	GCF_000423005.1	0	1	1121912	0.65	99.68	cellular organisms;Bacteria;FCB group;Bacteroidetes/Chlorobi group;Bacteroidota;Flavobacteriia;Flavobacteriales;Flavobacteriaceae;Gelidibacter;Gelidibacter mesophilus;Gelidibacter mesophilus DSM 14095
1174	GCF_000423025.1	0	1	1121928	0.34	99.44	cellular organisms;Bacteria;Actinobacteriota;Actinomycetota;Actinomycetes;Mycobacteriales;Gordoniaceae;Gordonia;Gordonia shandongensis;Gordonia shandongensis DSM 45094
1175	GCF_000423045.1	0	2	1121932	1.52	98.97	cellular organisms;Bacteria;FCB group;Bacteroidetes/Chlorobi group;Bacteroidota;Flavobacteriia;Flavobacteriales;Flavobacteriaceae;Gramella;Gramella portivictoriae;Gramella portivictoriae DSM 23547
1176	GCF_000423065.1	0	2	1121931	1.98	98.73	cellular organisms;Bacteria;FCB group;Bacteroidetes/Chlorobi group;Bacteroidota;Flavobacteriia;Flavobacteriales;Flavobacteriaceae;Gramella;Gramella echinicola;Gramella echinicola DSM 19838
1177	GCF_000423105.1	0	1	1121936	0.65	98.82	cellular organisms;Bacteria;Firmicutes;Bacillota;Bacilli;Bacillales;Bacillaceae;Halalkalibacillus;Halalkalibacillus halophilus;Halalkalibacillus halophilus DSM 18494
1178	GCF_000423125.1	1	0	1121937	0.5	99.68	cellular organisms;Bacteria;Gammaproteobacteria;Gammaproteobacteria;Cellvibrionales;Halieaceae;Haliea;Haliea salexigens;Haliea salexigens DSM 19537
1179	GCF_000423165.1	1	1	1122124	0.13	99.8	cellular organisms;Bacteria;Gammaproteobacteria;Gammaproteobacteria;Alteromonadales;Idiomarinaceae;Pseudidiomarina;Pseudidiomarina sediminum;Pseudidiomarina sediminum DSM 21906
1180	GCF_000423185.1	0	1	1122125	0.61	100	cellular organisms;Bacteria;Alphaproteobacteria;Alphaproteobacteria;Rhodospirillales;Rhodospirillaceae;Inquilinus;Inquilinus limosus;Inquilinus limosus DSM 16000
1181	GCF_000423205.1	0	1	1122130	0.7	97.75	cellular organisms;Bacteria;Actinobacteriota;Actinomycetota;Actinomycetes;Micrococcales;Jonesiaceae;Jonesia;Jonesia quinghaiensis;Jonesia quinghaiensis DSM 15701
1182	GCF_000423225.1	0	1	1122131	1.48	98.05	cellular organisms;Bacteria;Alphaproteobacteria;Alphaproteobacteria;Hyphomicrobiales;Kaistiaceae;Kaistia;Kaistia adipata;Kaistia adipata DSM 17808
1183	GCF_000423245.1	0	1	1122146	1.09	97.71	cellular organisms;Bacteria;Firmicutes;Bacillota;Bacilli;Lactobacillales;Lactobacillaceae;Ligilactobacillus;Ligilactobacillus ceti;Ligilactobacillus ceti DSM 22408
1184	GCF_000423285.1	0	1	1122157	1.53	98.53	cellular organisms;Bacteria;Betaproteobacteria;Betaproteobacteria;Neisseriales;Chromobacteriaceae;Laribacter;Laribacter hongkongensis;Laribacter hongkongensis DSM 14985
1185	GCF_000423325.1	0	1	1385515	1.73	97.42	cellular organisms;Bacteria;Gammaproteobacteria;Gammaproteobacteria;Xanthomonadales;Xanthomonadaceae;Lysobacter;Lysobacter defluvii;Lysobacter defluvii IMMIB APB-9 = DSM 18482
1186	GCF_000423425.1	0	1	604331	0.55	99.42	cellular organisms;Bacteria;Deinococcota;Deinococcota;Deinococci;Thermales;Thermaceae;Meiothermus;Meiothermus rufus;Meiothermus rufus DSM 22234
1187	GCF_000423445.1	0	1	1122998	0.09	98.44	cellular organisms;Bacteria;Actinobacteriota;Actinomycetota;Actinomycetes;Propionibacteriales;Propionibacteriaceae;Acidipropionibacterium;Acidipropionibacterium thoenii;Acidipropionibacterium thoenii DSM 20276
1188	GCF_000423505.1	0	1	1123013	0.17	98.33	cellular organisms;Bacteria;Actinobacteriota;Actinomycetota;Actinomycetes;Micrococcales;Microbacteriaceae;Pseudoclavibacter;Pseudoclavibacter soli;Pseudoclavibacter soli DSM 23366
1189	GCF_000423525.1	0	1	1123009	0.45	100	cellular organisms;Bacteria;Firmicutes;Bacillota;Clostridia;Eubacteriales;Peptostreptococcaceae;Proteocatella;Proteocatella sphenisci;Proteocatella sphenisci DSM 23131
1190	GCF_000423545.1	0	2	1123020	0.8	99.57	cellular organisms;Bacteria;Gammaproteobacteria;Gammaproteobacteria;Pseudomonadales;Pseudomonadaceae;Pseudomonas;Pseudomonas aeruginosa group;Pseudomonas resinovorans;Pseudomonas resinovorans DSM 21078
1191	GCF_000423565.1	0	1	1123078	0.73	99.73	cellular organisms;Bacteria;FCB group;Bacteroidetes/Chlorobi group;Bacteroidota;Cytophagia;Cytophagales;Spirosomaceae;Runella;Runella zeae;Runella zeae DSM 19591
1192	GCF_000423585.1	0	1	1123235	0.73	98.91	cellular organisms;Bacteria;FCB group;Bacteroidetes/Chlorobi group;Bacteroidota;Flavobacteriia;Flavobacteriales;Flavobacteriaceae;Salinimicrobium;Salinimicrobium xinjiangense;Salinimicrobium xinjiangense DSM 19287
1193	GCF_000423605.1	1	1	1123228	0.49	99.06	cellular organisms;Bacteria;Gammaproteobacteria;Gammaproteobacteria;Oceanospirillales;Saccharospirillaceae;Saccharospirillum;Saccharospirillum impatiens;Saccharospirillum impatiens DSM 12546
1194	GCF_000423625.1	0	1	1123024	0.33	96.9	cellular organisms;Bacteria;Actinobacteriota;Actinomycetota;Actinomycetes;Pseudonocardiales;Pseudonocardiaceae;Pseudonocardia;Pseudonocardia asaccharolytica;Pseudonocardia asaccharolytica DSM 44247 = NBRC 16224
1195	GCF_000423645.1	0	1	1123247	0.31	99.39	cellular organisms;Bacteria;Alphaproteobacteria;Alphaproteobacteria;Rhodobacterales;Roseobacteraceae;Sediminimonas;Sediminimonas qiaohouensis;Sediminimonas qiaohouensis DSM 21189
1196	GCF_000423665.1	0	1	1123262	0.8	98.27	cellular organisms;Bacteria;Actinobacteriota;Actinomycetota;Thermoleophilia;Solirubrobacterales;Solirubrobacteraceae;Solirubrobacter;Solirubrobacter soli;Solirubrobacter soli DSM 22325
1197	GCF_000423705.1	0	1	1123294	0.82	99.59	cellular organisms;Bacteria;Alphaproteobacteria;Alphaproteobacteria;Hyphomicrobiales;Stappiaceae;Stappia;Stappia stellulata;Stappia stellulata DSM 5886
1198	GCF_000423725.1	1	0	1123300	0.06	100	cellular organisms;Bacteria;Firmicutes;Bacillota;Bacilli;Lactobacillales;Streptococcaceae;Streptococcus;Streptococcus devriesei;Streptococcus devriesei DSM 19639
1199	GCF_000423745.1	1	0	1123314	1.22	98.97	cellular organisms;Bacteria;Firmicutes;Bacillota;Bacilli;Lactobacillales;Streptococcaceae;Streptococcus;Streptococcus plurextorum;Streptococcus plurextorum DSM 22810
1200	GCF_000423765.1	1	0	1123315	0.24	99.81	cellular organisms;Bacteria;Firmicutes;Bacillota;Bacilli;Lactobacillales;Streptococcaceae;Streptococcus;Streptococcus porci;Streptococcus porci DSM 23759
1201	GCF_000423785.1	0	1	1123359	1.13	97.46	cellular organisms;Bacteria;Firmicutes;Bacillota;Bacilli;Lactobacillales;Enterococcaceae;Tetragenococcus;Tetragenococcus muriaticus;Tetragenococcus muriaticus DSM 15685
1202	GCF_000423825.1	0	1	1123368	1.57	99.9	cellular organisms;Bacteria;Acidithiobacillia;Acidithiobacillia;Acidithiobacillales;Thermithiobacillaceae;Thermithiobacillus;Thermithiobacillus tepidarius;Thermithiobacillus tepidarius DSM 3134
1203	GCF_000423845.1	0	1	1123372	0.52	99.09	cellular organisms;Bacteria;Desulfuromonadota + Desulfobacterota;Thermodesulfobacteria;Thermodesulfobacteriales;Thermodesulfobacteriaceae;Thermodesulfobacterium;Thermodesulfobacterium hveragerdense;Thermodesulfobacterium hveragerdense DSM 12571
1204	GCF_000423865.1	0	1	1123376	1.18	99.07	cellular organisms;Bacteria;Nitrospirota;Thermodesulfovibrionia;Thermodesulfovibrionales;Thermodesulfovibrionaceae;Thermodesulfovibrio;Thermodesulfovibrio thiophilus;Thermodesulfovibrio thiophilus DSM 17215
1205	GCF_000424025.1	0	1	1280689	0.31	99.38	cellular organisms;Bacteria;Firmicutes;Bacillota;Clostridia;Eubacteriales;Clostridiaceae;Clostridium;Clostridium paraputrificum;Clostridium paraputrificum AGR2156
1206	GCF_000424065.1	0	1	1280706	0.44	99.73	cellular organisms;Bacteria;Firmicutes;Bacillota;Negativicutes;Selenomonadales;Selenomonadaceae;Selenomonas;Selenomonas ruminantium;Selenomonas ruminantium subsp. ruminantium;Selenomonas ruminantium subsp. ruminantium ATCC 12561
1207	GCF_000424105.1	0	1	1282887	0.64	98.5	cellular organisms;Bacteria;Firmicutes;Bacillota;Clostridia;Eubacteriales;Lachnospiraceae;Lachnospira;Lachnospira multipara;Lachnospira multipara ATCC 19207
1208	GCF_000424665.1	0	1	1123234	0.92	97.9	cellular organisms;Bacteria;FCB group;Bacteroidetes/Chlorobi group;Bacteroidota;Flavobacteriia;Flavobacteriales;Flavobacteriaceae;Salinimicrobium;Salinimicrobium terrae;Salinimicrobium terrae DSM 17865
1209	GCF_000424985.1	0	1	1121012	0.47	98.66	cellular organisms;Bacteria;FCB group;Bacteroidetes/Chlorobi group;Bacteroidota;Flavobacteriia;Flavobacteriales;Flavobacteriaceae;Arenibacter;Arenibacter latericius;Arenibacter latericius DSM 15913
1210	GCF_000425025.1	1	0	1123299	0.39	100	cellular organisms;Bacteria;Firmicutes;Bacillota;Bacilli;Lactobacillales;Streptococcaceae;Streptococcus;Streptococcus castoreus;Streptococcus castoreus DSM 17536
1211	GCF_000425065.1	0	1	1120937	0.89	98.41	cellular organisms;Bacteria;Actinobacteriota;Actinomycetota;Actinomycetes;Streptosporangiales;Thermomonosporaceae;Actinomadura;Actinomadura rifamycini;Actinomadura rifamycini DSM 43936
1212	GCF_000425145.1	0	1	540906	0.16	99.51	cellular organisms;Bacteria;FCB group;Bacteroidetes/Chlorobi group;Bacteroidota;Sphingobacteriia;Sphingobacteriales;Sphingobacteriaceae;Pedobacter;Pedobacter glucosidilyticus;Pedobacter glucosidilyticus DSM 23534
1213	GCF_000425185.1	0	1	1122962	1.39	98.12	cellular organisms;Bacteria;Alphaproteobacteria;Alphaproteobacteria;Hyphomicrobiales;Pleomorphomonadaceae;Pleomorphomonas;Pleomorphomonas koreensis;Pleomorphomonas koreensis DSM 23070
1214	GCF_000425265.1	0	1	1121467	0.37	100	cellular organisms;Bacteria;Desulfuromonadota + Desulfobacterota;Desulfovibrionia;Desulfovibrionales;Desulfovibrionaceae;Maridesulfovibrio;Maridesulfovibrio zosterae;Maridesulfovibrio zosterae DSM 11974
1215	GCF_000425305.1	0	1	1123037	3.07	100	cellular organisms;Bacteria;FCB group;Bacteroidetes/Chlorobi group;Bacteroidota;Flavobacteriia;Flavobacteriales;Flavobacteriaceae;Psychroserpens;Psychroserpens burtonensis;Psychroserpens burtonensis DSM 12212
1216	GCF_000425365.1	0	1	1123072	0.57	100	cellular organisms;Bacteria;Alphaproteobacteria;Alphaproteobacteria;Rhodospirillales;Acetobacteraceae;Rubritepida;Rubritepida flocculans;Rubritepida flocculans DSM 14296
1217	GCF_000425385.1	0	1	1121480	1.23	99.37	cellular organisms;Bacteria;Betaproteobacteria;Betaproteobacteria;Burkholderiales;Oxalobacteraceae;Massilia group;Pseudoduganella;Pseudoduganella violaceinigra;Pseudoduganella violaceinigra DSM 15887
1218	GCF_000425405.1	1	1	1121879	0.72	99.28	cellular organisms;Bacteria;Gammaproteobacteria;Gammaproteobacteria;Alteromonadales;Ferrimonadaceae;Ferrimonas;Ferrimonas kyonanensis;Ferrimonas kyonanensis DSM 18153
1219	GCF_000425425.1	0	1	1121887	0.16	99.53	cellular organisms;Bacteria;FCB group;Bacteroidetes/Chlorobi group;Bacteroidota;Flavobacteriia;Flavobacteriales;Flavobacteriaceae;Flavobacterium;Flavobacterium daejeonense;Flavobacterium daejeonense DSM 17708
1220	GCF_000425445.1	0	1	1121888	0.31	99.53	cellular organisms;Bacteria;FCB group;Bacteroidetes/Chlorobi group;Bacteroidota;Flavobacteriia;Flavobacteriales;Flavobacteriaceae;Flavobacterium;Flavobacterium denitrificans;Flavobacterium denitrificans DSM 15936
1221	GCF_000425485.1	0	1	1121901	0.16	99.53	cellular organisms;Bacteria;FCB group;Bacteroidetes/Chlorobi group;Bacteroidota;Flavobacteriia;Flavobacteriales;Flavobacteriaceae;Flavobacterium;Flavobacterium tegetincola;Flavobacterium tegetincola DSM 22377
1222	GCF_000425505.1	0	1	1121890	0.16	99.22	cellular organisms;Bacteria;FCB group;Bacteroidetes/Chlorobi group;Bacteroidota;Flavobacteriia;Flavobacteriales;Flavobacteriaceae;Flavobacterium;Flavobacterium frigidarium;Flavobacterium frigidarium DSM 17623
1223	GCF_000425585.1	0	1	1123356	0.05	99.58	cellular organisms;Bacteria;FCB group;Bacteroidetes/Chlorobi group;Bacteroidota;Chitinophagia;Chitinophagales;Chitinophagaceae;Terrimonas;Terrimonas ferruginea;Terrimonas ferruginea DSM 30193
1224	GCF_000425625.1	0	1	1292027	0.59	99.01	cellular organisms;Bacteria;Gammaproteobacteria;Gammaproteobacteria;Pseudomonadales;Pseudomonadaceae;Stutzerimonas;Stutzerimonas azotifigens;Stutzerimonas azotifigens DSM 17556
1225	GCF_000425645.1	0	1	1121909	0.32	100	cellular organisms;Bacteria;FCB group;Bacteroidetes/Chlorobi group;Bacteroidota;Flavobacteriia;Flavobacteriales;Flavobacteriaceae;Gaetbulibacter;Gaetbulibacter saemankumensis;Gaetbulibacter saemankumensis DSM 17032
1226	GCF_000425705.1	0	1	1121938	0.02	99.05	cellular organisms;Bacteria;Firmicutes;Bacillota;Bacilli;Bacillales;Bacillaceae;Halobacillus;Halobacillus kuroshimensis;Halobacillus kuroshimensis DSM 18393
1227	GCF_000425725.1	1	1	1121940	0.37	99.33	cellular organisms;Bacteria;Gammaproteobacteria;Gammaproteobacteria;Oceanospirillales;Halomonadaceae;Halomonas;Halomonas halocynthiae;Halomonas halocynthiae DSM 14573
1228	GCF_000425745.1	0	2	1215098	0.17	99.75	cellular organisms;Bacteria;Gammaproteobacteria;Gammaproteobacteria;Pseudomonadales;Pseudomonadaceae;Pseudomonas;Pseudomonas cremoricolorata;Pseudomonas cremoricolorata DSM 17059 = NBRC 16634
1229	GCF_000425785.1	0	2	1292030	0.22	100	cellular organisms;Bacteria;Gammaproteobacteria;Gammaproteobacteria;Pseudomonadales;Pseudomonadaceae;Pseudomonas;Pseudomonas taiwanensis;Pseudomonas taiwanensis DSM 21245
1230	GCF_000425805.1	0	0	1292031	1.04	99.47	cellular organisms;Bacteria;Gammaproteobacteria;Gammaproteobacteria;Pseudomonadales;Pseudomonadaceae;Pseudomonas;Pseudomonas vranovensis;Pseudomonas vranovensis DSM 16006
1231	GCF_000425825.1	1	0	1122128	1.17	97.44	cellular organisms;Bacteria;Firmicutes;Bacillota;Bacilli;Bacillales;Staphylococcaceae;Jeotgalicoccus;Jeotgalicoccus marinus;Jeotgalicoccus marinus DSM 19772
1232	GCF_000425845.1	1	0	1122129	1.2	97.4	cellular organisms;Bacteria;Firmicutes;Bacillota;Bacilli;Bacillales;Staphylococcaceae;Jeotgalicoccus;Jeotgalicoccus psychrophilus;Jeotgalicoccus psychrophilus DSM 19085
1233	GCF_000425865.1	0	1	1122143	0.51	99.49	cellular organisms;Bacteria;Firmicutes;Bacillota;Bacilli;Lactobacillales;Carnobacteriaceae;Lacticigenium;Lacticigenium naphthae;Lacticigenium naphthae DSM 19658
1234	GCF_000425905.1	0	1	1122152	0.16	98.06	cellular organisms;Bacteria;Firmicutes;Bacillota;Bacilli;Lactobacillales;Lactobacillaceae;Lactobacillus;Lactobacillus psittaci;Lactobacillus psittaci DSM 15354
1235	GCF_000425945.1	0	1	1298857	0.5	97.38	cellular organisms;Bacteria;Actinobacteriota;Actinomycetota;Thermoleophilia;Solirubrobacterales;Solirubrobacteraceae;Solirubrobacter;unclassified Solirubrobacter;Solirubrobacter sp. URHD0082
1236	GCF_000426305.1	0	1	1120998	0.45	98.86	cellular organisms;Bacteria;Firmicutes;Bacillota;Clostridia;Eubacteriales;Eubacteriales incertae sedis;Eubacteriales Family XIII. Incertae Sedis;Anaerovorax;Anaerovorax odorimutans;Anaerovorax odorimutans DSM 5092
1237	GCF_000426385.1	0	1	1121017	0.15	99.01	cellular organisms;Bacteria;Actinobacteriota;Actinomycetota;Actinomycetes;Micrococcales;Intrasporangiaceae;Arsenicicoccus;Arsenicicoccus bolidensis;Arsenicicoccus bolidensis DSM 15745
1238	GCF_000426425.1	0	1	1121111	0.16	99.88	cellular organisms;Bacteria;Actinobacteriota;Actinomycetota;Actinomycetes;Bifidobacteriales;Bifidobacteriaceae;Bifidobacterium;Bifidobacterium thermacidophilum;Bifidobacterium thermacidophilum subsp. thermacidophilum;Bifidobacterium thermacidophilum subsp. thermacidophilum DSM 15837
1239	GCF_000426445.1	0	1	1121122	9.19	92.73	cellular organisms;Bacteria;Actinobacteriota;Actinomycetota;Actinomycetes;Micrococcales;Brevibacteriaceae;Brevibacterium;Brevibacterium album;Brevibacterium album DSM 18261
1240	GCF_000426505.1	0	1	1122607	0.37	99.1	cellular organisms;Bacteria;Alphaproteobacteria;Alphaproteobacteria;Rhodospirillales;Thalassobaculaceae;Nisaea;Nisaea denitrificans;Nisaea denitrificans DSM 18348
1241	GCF_000426565.1	0	1	1122978	0.34	98.88	cellular organisms;Bacteria;FCB group;Bacteroidetes/Chlorobi group;Bacteroidota;Bacteroidia;Bacteroidales;Prevotellaceae;Prevotella;Prevotella albensis;Prevotella albensis DSM 11370 = JCM 12258
1242	GCF_000426645.1	0	1	1123241	0.59	99.19	cellular organisms;Bacteria;Actinobacteriota;Actinomycetota;Actinomycetes;Nakamurellales;Nakamurellaceae;Nakamurella;Nakamurella lactea;Nakamurella lactea DSM 19367
1243	GCF_000426685.1	0	1	1123257	0.3	99.31	cellular organisms;Bacteria;Gammaproteobacteria;Gammaproteobacteria;Nevskiales;Sinobacteraceae;Solimonas;Solimonas flava;Solimonas flava DSM 18980
1244	GCF_000426765.1	1	0	1123493	1.74	93.53	cellular organisms;Bacteria;Gammaproteobacteria;Gammaproteobacteria;Vibrionales;Vibrionaceae;Vibrio;Vibrio litoralis;Vibrio litoralis DSM 17657
1245	GCF_000426825.1	0	1	1313301	0.3	99.7	cellular organisms;Bacteria;FCB group;Bacteroidetes/Chlorobi group;Bacteroidota;Cytophagia;Cytophagales;Thermonemataceae;Thermonema;Thermonema rossianum;Thermonema rossianum DSM 10300
1246	GCF_000426905.1	0	1	398007	2.51	98.57	cellular organisms;Bacteria;Cyanobacteriota/Melainabacteria group;Cyanobacteriota/Melainabacteria group;Cyanobacteriota;Cyanophyceae;Nostocales;Aphanizomenonaceae;Dolichospermum;Dolichospermum circinale;Dolichospermum circinale AWQC131C
1247	GCF_000427335.1	0	1	641526	1.08	88.21	cellular organisms;Bacteria;FCB group;Bacteroidetes/Chlorobi group;Bacteroidota;Flavobacteriia;Flavobacteriales;Flavobacteriaceae;Winogradskyella;Winogradskyella psychrotolerans;Winogradskyella psychrotolerans RS-3
1248	GCF_000427365.1	0	1	880526	0.09	99.14	cellular organisms;Bacteria;FCB group;Bacteroidetes/Chlorobi group;Bacteroidota;Bacteroidia;Bacteroidales;Rikenellaceae;Rikenella;Rikenella microfusus;Rikenella microfusus DSM 15922
1249	GCF_000427405.1	0	1	929703	0.3	100	cellular organisms;Bacteria;FCB group;Bacteroidetes/Chlorobi group;Bacteroidota;Cytophagia;Cytophagales;Spirosomaceae;Flectobacillus;Flectobacillus major;Flectobacillus major DSM 103
1250	GCF_000427425.1	0	1	935948	0.1	99.4	cellular organisms;Bacteria;Firmicutes;Bacillota;Clostridia;Thermoanaerobacterales;Thermoanaerobacteraceae;Caldanaerobius;Caldanaerobius polysaccharolyticus;Caldanaerobius polysaccharolyticus DSM 13641
1251	GCF_000427445.1	0	1	395964	0.27	99.12	cellular organisms;Bacteria;Alphaproteobacteria;Alphaproteobacteria;Hyphomicrobiales;Beijerinckiaceae;Methylocapsa;Methylocapsa acidiphila;Methylocapsa acidiphila B2
1252	GCF_000427565.1	0	1	1119529	0.88	97.08	cellular organisms;Bacteria;Firmicutes;Bacillota;Clostridia;Thermoanaerobacterales;Thermoanaerobacteraceae;Carboxydothermus;Carboxydothermus ferrireducens;Carboxydothermus ferrireducens DSM 11255
1253	GCF_000427625.1	1	1	1095552	2.46	98.15	cellular organisms;Bacteria;Gammaproteobacteria;Gammaproteobacteria;Methylococcales;Methylococcaceae;Methylobacter;Methylobacter luteus;Methylobacter luteus IMV-B-3098
1254	GCF_000427645.1	0	1	1090319	1.67	99.21	cellular organisms;Bacteria;Alphaproteobacteria;Alphaproteobacteria;Sphingomonadales;Sphingomonadaceae;Sphingomonas;Sphingomonas phyllosphaerae;Sphingomonas phyllosphaerae FA2
1255	GCF_000427665.1	0	1	1089551	0.68	99.1	cellular organisms;Bacteria;Alphaproteobacteria;Alphaproteobacteria;Rhodospirillales;Geminicoccaceae;Geminicoccus;Geminicoccus roseus;Geminicoccus roseus DSM 18922
1256	GCF_000427785.1	0	1	1111733	0.72	99.01	cellular organisms;Bacteria;Betaproteobacteria;Betaproteobacteria;Burkholderiales;Oxalobacteraceae;Massilia group;Massilia;Massilia alkalitolerans;Massilia alkalitolerans DSM 17462
1257	GCF_000427825.1	0	1	1111737	0.45	97.4	cellular organisms;Bacteria;Actinobacteriota;Actinomycetota;Actinomycetes;Pseudonocardiales;Pseudonocardiaceae;Thermocrispum;Thermocrispum municipale;Thermocrispum municipale DSM 44069
1258	GCF_000427865.1	0	1	1111729	1.76	99.04	cellular organisms;Bacteria;Actinobacteriota;Actinomycetota;Actinomycetes;Mycobacteriales;Corynebacteriaceae;Corynebacterium;Corynebacterium sputi;Corynebacterium sputi DSM 45148
1259	GCF_000427885.1	0	1	1111731	1.24	96.79	cellular organisms;Bacteria;Actinobacteriota;Actinomycetota;Actinomycetes;Glycomycetales;Glycomycetaceae;Glycomyces;Glycomyces tenuis;Glycomyces tenuis DSM 44171
1260	GCF_000427905.1	0	1	1111738	0.13	96.39	cellular organisms;Bacteria;Actinobacteriota;Actinomycetota;Actinomycetes;Pseudonocardiales;Pseudonocardiaceae;Thermocrispum;Thermocrispum agreste;Thermocrispum agreste DSM 44070
1261	GCF_000427965.1	0	1	1122621	0.15	100	cellular organisms;Bacteria;FCB group;Bacteroidetes/Chlorobi group;Bacteroidota;Sphingobacteriia;Sphingobacteriales;Sphingobacteriaceae;Olivibacter;Olivibacter sitiensis;Olivibacter sitiensis DSM 17696
1262	GCF_000428065.1	0	1	1123252	0.9	96.78	cellular organisms;Bacteria;Firmicutes;Bacillota;Bacilli;Bacillales;Thermoactinomycetaceae;Shimazuella;Shimazuella kribbensis;Shimazuella kribbensis DSM 45090
1263	GCF_000428145.1	0	1	529086	1.02	99.17	cellular organisms;Bacteria;Betaproteobacteria;Betaproteobacteria;Neisseriales;Chromobacteriaceae;Chitinilyticum;Chitinilyticum litopenaei;Chitinilyticum litopenaei DSM 21440
1264	GCF_000428465.1	0	1	1121278	3.35	99.03	cellular organisms;Bacteria;Betaproteobacteria;Betaproteobacteria;Burkholderiales;Burkholderiaceae;Chitinimonas;Chitinimonas koreensis;Chitinimonas koreensis DSM 17726
1265	GCF_000428725.1	1	1	1278312	0.37	99.7	cellular organisms;Bacteria;Gammaproteobacteria;Gammaproteobacteria;Alteromonadales;Psychromonadaceae;Psychromonas;Psychromonas aquimarina;Psychromonas aquimarina ATCC BAA-1526
1266	GCF_000428765.1	0	1	1121123	0.55	99.79	cellular organisms;Bacteria;Alphaproteobacteria;Alphaproteobacteria;Caulobacterales;Caulobacteraceae;Brevundimonas;Brevundimonas aveniformis;Brevundimonas aveniformis DSM 17977
1267	GCF_000428785.1	0	1	1121351	0.03	98.59	cellular organisms;Bacteria;Betaproteobacteria;Betaproteobacteria;Neisseriales;Neisseriaceae;Conchiformibius;Conchiformibius kuhniae;Conchiformibius kuhniae DSM 17694
1268	GCF_000428825.1	0	1	1121411	1.62	98.7	cellular organisms;Bacteria;Desulfuromonadota + Desulfobacterota;Desulfovibrionia;Desulfovibrionales;Desulfomicrobiaceae;Desulfomicrobium;Desulfomicrobium escambiense;Desulfomicrobium escambiense DSM 10707
1269	GCF_000428845.1	0	1	1121481	0.44	99.25	cellular organisms;Bacteria;FCB group;Bacteroidetes/Chlorobi group;Bacteroidota;Cytophagia;Cytophagales;Spirosomaceae;Dyadobacter;Dyadobacter alkalitolerans;Dyadobacter alkalitolerans DSM 23607
1270	GCF_000428885.1	0	1	1121920	0.22	98.58	cellular organisms;Bacteria;Acidobacteriota;Holophagae;Holophagales;Holophagaceae;Geothrix;Geothrix fermentans;Geothrix fermentans DSM 14018
1271	GCF_000428905.1	1	0	1121922	0.36	99.09	cellular organisms;Bacteria;Gammaproteobacteria;Gammaproteobacteria;Alteromonadales;Alteromonadaceae;Glaciecola;Glaciecola pallidula;Glaciecola pallidula DSM 14239 = ACAM 615
1272	GCF_000428945.1	0	1	1121946	4.59	94.42	cellular organisms;Bacteria;Actinobacteriota;Actinomycetota;Actinomycetes;Micromonosporales;Micromonosporaceae;Hamadaea;Hamadaea tsunoensis;Hamadaea tsunoensis DSM 44101
1273	GCF_000428985.1	1	1	1122201	0.66	99.54	cellular organisms;Bacteria;Gammaproteobacteria;Gammaproteobacteria;Oceanospirillales;Oceanospirillaceae;Marinobacterium;Marinobacterium litorale;Marinobacterium litorale DSM 23545
1274	GCF_000429005.1	0	1	1122612	0.59	99.77	cellular organisms;Bacteria;Alphaproteobacteria;Alphaproteobacteria;Sphingomonadales;Sphingomonadaceae;Novosphingobium;Novosphingobium acidiphilum;Novosphingobium acidiphilum DSM 19966
1275	GCF_000429045.1	0	1	1123229	0.96	99.18	cellular organisms;Bacteria;Alphaproteobacteria;Alphaproteobacteria;Hyphomicrobiales;Salinarimonadaceae;Salinarimonas;Salinarimonas rosea;Salinarimonas rosea DSM 21201
1276	GCF_000429085.1	0	1	1123319	0.51	100	cellular organisms;Bacteria;Actinobacteriota;Actinomycetota;Actinomycetes;Kitasatosporales;Streptomycetaceae;Streptomyces;Streptomyces flavidovirens;Streptomyces flavidovirens DSM 40150
1277	GCF_000429105.1	0	1	1120946	0.47	99.29	cellular organisms;Bacteria;Actinobacteriota;Actinomycetota;Actinomycetes;Actinomycetales;Actinomycetaceae;Schaalia;Schaalia suimastitidis;Schaalia suimastitidis DSM 15538
1278	GCF_000429125.1	0	2	1120951	0.21	96.36	cellular organisms;Bacteria;FCB group;Bacteroidetes/Chlorobi group;Bacteroidota;Flavobacteriia;Flavobacteriales;Flavobacteriaceae;Aequorivita;Aequorivita capsosiphonis;Aequorivita capsosiphonis DSM 23843
1279	GCF_000429145.1	1	0	1120953	0.76	99.66	cellular organisms;Bacteria;Gammaproteobacteria;Gammaproteobacteria;Alteromonadales;Alteromonadaceae;Aestuariibacter;Aestuariibacter salexigens;Aestuariibacter salexigens DSM 15300
1280	GCF_000429245.1	0	1	1120942	0.47	100	cellular organisms;Bacteria;Actinobacteriota;Actinomycetota;Actinomycetes;Actinomycetales;Actinomycetaceae;Schaalia;Schaalia georgiae;Schaalia georgiae DSM 6843
1281	GCF_000429305.1	0	1	1121453	0.11	99.4	cellular organisms;Bacteria;Desulfuromonadota + Desulfobacterota;Desulfovibrionia;Desulfovibrionales;Desulfovibrionaceae;Desulfovibrio;Desulfovibrio inopinatus;Desulfovibrio inopinatus DSM 10711
1282	GCF_000429325.1	0	1	1121462	0.49	99.51	cellular organisms;Bacteria;Desulfuromonadota + Desulfobacterota;Desulfovibrionia;Desulfovibrionales;Desulfovibrionaceae;Fundidesulfovibrio;Fundidesulfovibrio putealis;Fundidesulfovibrio putealis DSM 16056
1283	GCF_000429365.1	0	1	1121479	0.68	99.71	cellular organisms;Bacteria;Alphaproteobacteria;Alphaproteobacteria;Rhodobacterales;Paracoccaceae;Pseudodonghicola;Pseudodonghicola xiamenensis;Pseudodonghicola xiamenensis DSM 18339
1284	GCF_000429405.1	0	1	1120966	0.55	99.39	cellular organisms;Bacteria;FCB group;Bacteroidetes/Chlorobi group;Bacteroidota;Cytophagia;Cytophagales;Cyclobacteriaceae;Algoriphagus;Algoriphagus marincola;Algoriphagus marincola DSM 16067
1285	GCF_000429425.1	0	1	1120965	0.65	99.2	cellular organisms;Bacteria;FCB group;Bacteroidetes/Chlorobi group;Bacteroidota;Cytophagia;Cytophagales;Cyclobacteriaceae;Algoriphagus;Algoriphagus mannitolivorans;Algoriphagus mannitolivorans DSM 15301
1286	GCF_000429445.1	0	1	1120967	0.18	99.53	cellular organisms;Bacteria;FCB group;Bacteroidetes/Chlorobi group;Bacteroidota;Cytophagia;Cytophagales;Cyclobacteriaceae;Algoriphagus;Algoriphagus terrigena;Algoriphagus terrigena DSM 22685
1287	GCF_000429465.1	0	1	1120968	1.48	99.39	cellular organisms;Bacteria;FCB group;Bacteroidetes/Chlorobi group;Bacteroidota;Cytophagia;Cytophagales;Cyclobacteriaceae;Algoriphagus;Algoriphagus vanfongensis;Algoriphagus vanfongensis DSM 17529
1288	GCF_000429485.1	1	1	1120969	0.65	99.18	cellular organisms;Bacteria;Gammaproteobacteria;Gammaproteobacteria;Alteromonadales;Alteromonadaceae;Aliagarivorans;Aliagarivorans marinus;Aliagarivorans marinus DSM 23064
1289	GCF_000429505.1	1	1	1120970	0.21	98.4	cellular organisms;Bacteria;Gammaproteobacteria;Gammaproteobacteria;Alteromonadales;Alteromonadaceae;Aliagarivorans;Aliagarivorans taiwanensis;Aliagarivorans taiwanensis DSM 22990
1290	GCF_000429525.1	0	1	1120971	0.69	98.98	cellular organisms;Bacteria;Firmicutes;Bacillota;Bacilli;Bacillales;Alicyclobacillaceae;Alicyclobacillus;Alicyclobacillus contaminans;Alicyclobacillus contaminans DSM 17975
1291	GCF_000429545.1	0	1	1121011	0.57	98.11	cellular organisms;Bacteria;FCB group;Bacteroidetes/Chlorobi group;Bacteroidota;Flavobacteriia;Flavobacteriales;Flavobacteriaceae;Arenibacter;Arenibacter certesii;Arenibacter certesii DSM 19833
1292	GCF_000429585.1	0	1	1121024	0.25	98.31	cellular organisms;Bacteria;Firmicutes;Bacillota;Bacilli;Lactobacillales;Carnobacteriaceae;Atopococcus;Atopococcus tabaci;Atopococcus tabaci DSM 17538
1293	GCF_000429605.1	0	0	1121032	0.19	99.91	cellular organisms;Bacteria;Betaproteobacteria;Betaproteobacteria;Rhodocyclales;Azonexaceae;Azonexus;Azonexus hydrophilus;Azonexus hydrophilus DSM 23864
1294	GCF_000429625.1	0	1	1121033	0.12	99.82	cellular organisms;Bacteria;Alphaproteobacteria;Alphaproteobacteria;Rhodospirillales;Azospirillaceae;Azospirillum;Azospirillum halopraeferens;Azospirillum halopraeferens DSM 3675
1295	GCF_000429645.1	0	1	1121034	0.44	100	cellular organisms;Bacteria;Alphaproteobacteria;Alphaproteobacteria;Rhodospirillales;Azospirillaceae;Niveispirillum;Niveispirillum irakense;Niveispirillum irakense DSM 11586
1296	GCF_000429665.1	0	1	1121035	0.19	99.81	cellular organisms;Bacteria;Betaproteobacteria;Betaproteobacteria;Rhodocyclales;Rhodocyclaceae;Azovibrio;Azovibrio restrictus;Azovibrio restrictus DSM 23866
1297	GCF_000429685.1	0	1	1121085	0.54	98.82	cellular organisms;Bacteria;Firmicutes;Bacillota;Bacilli;Bacillales;Bacillaceae;Salibacterium;Salibacterium aidingense;Salibacterium aidingense DSM 18341
1298	GCF_000429705.1	0	1	1121086	0.22	99.35	cellular organisms;Bacteria;Firmicutes;Bacillota;Bacilli;Bacillales;Bacillaceae;Alteribacter;Alteribacter aurantiacus;Alteribacter aurantiacus DSM 18675
1299	GCF_000429765.1	0	1	1121271	1.32	99.41	cellular organisms;Bacteria;Alphaproteobacteria;Alphaproteobacteria;Rhodobacterales;Paracoccaceae;Gemmobacter;Gemmobacter nectariphilus;Gemmobacter nectariphilus DSM 15620
1300	GCF_000429785.1	0	1	1121274	1.79	99.25	cellular organisms;Bacteria;Betaproteobacteria;Betaproteobacteria;Neisseriales;Chromobacteriaceae;Chitinibacter;Chitinibacter tainanensis;Chitinibacter tainanensis DSM 15459
1301	GCF_000429825.1	1	0	1121347	0.65	97.29	cellular organisms;Bacteria;Firmicutes;Bacillota;Bacilli;Bacillales;Paenibacillaceae;Cohnella;Cohnella thermotolerans;Cohnella thermotolerans DSM 17683
1302	GCF_000429845.1	0	1	1121349	0.52	99.92	cellular organisms;Bacteria;Betaproteobacteria;Betaproteobacteria;Burkholderiales;Comamonadaceae;Comamonas;Comamonas composti;Comamonas composti DSM 21721
1303	GCF_000429865.1	0	1	422296	0.2	99.13	cellular organisms;Bacteria;Alphaproteobacteria;Alphaproteobacteria;Hyphomicrobiales;Devosiaceae;Cucumibacter;Cucumibacter marinus;Cucumibacter marinus DSM 18995
1304	GCF_000429945.1	0	1	1121403	0.09	99.66	cellular organisms;Bacteria;Desulfuromonadota + Desulfobacterota;Desulfobulbia;Desulfobulbales;Desulfobulbaceae;Desulfogranum;Desulfogranum japonicum;Desulfogranum japonicum DSM 18378
1305	GCF_000429965.1	0	1	1121404	0.2	99.66	cellular organisms;Bacteria;Desulfuromonadota + Desulfobacterota;Desulfobulbia;Desulfobulbales;Desulfobulbaceae;Desulfogranum;Desulfogranum mediterraneum;Desulfogranum mediterraneum DSM 13871
1306	GCF_000429985.1	0	1	1121441	0.74	100	cellular organisms;Bacteria;Desulfuromonadota + Desulfobacterota;Desulfovibrionia;Desulfovibrionales;Desulfovibrionaceae;Maridesulfovibrio;Maridesulfovibrio bastinii;Maridesulfovibrio bastinii DSM 16055
1307	GCF_000430005.1	0	1	1121443	0.11	92.52	cellular organisms;Bacteria;Desulfuromonadota + Desulfobacterota;Desulfovibrionia;Desulfovibrionales;Desulfovibrionaceae;Desulfovibrio;Desulfovibrio cuneatus;Desulfovibrio cuneatus DSM 11391
1308	GCF_000430025.1	0	1	1121899	0.16	99.53	cellular organisms;Bacteria;FCB group;Bacteroidetes/Chlorobi group;Bacteroidota;Flavobacteriia;Flavobacteriales;Flavobacteriaceae;Flavobacterium;Flavobacterium suncheonense;Flavobacterium suncheonense GH29-5 = DSM 17707
1309	GCF_000430045.1	0	1	926560	0.04	98.92	cellular organisms;Bacteria;Deinococcota;Deinococcota;Deinococci;Thermales;Thermaceae;Calidithermus;Calidithermus chliarophilus;Calidithermus chliarophilus DSM 9957
1310	GCF_000430505.1	0	1	1121902	0.3	99.7	cellular organisms;Bacteria;FCB group;Bacteroidetes/Chlorobi group;Bacteroidota;Cytophagia;Cytophagales;Microscillaceae;Eisenibacter;Eisenibacter elegans;Eisenibacter elegans DSM 3317
1311	GCF_000430525.1	0	1	1122981	0.05	98.75	cellular organisms;Bacteria;FCB group;Bacteroidetes/Chlorobi group;Bacteroidota;Bacteroidia;Bacteroidales;Prevotellaceae;Prevotella;Prevotella corporis;Prevotella corporis DSM 18810 = JCM 8529
1312	GCF_000430545.1	0	1	1123347	0.94	99.18	cellular organisms;Bacteria;FCB group;Bacteroidetes/Chlorobi group;Bacteroidota;Flavobacteriia;Flavobacteriales;Flavobacteriaceae;Tenacibaculum;Tenacibaculum ovolyticum;Tenacibaculum ovolyticum DSM 18103
1313	GCF_000430585.1	0	1	1120972	0.42	99.29	cellular organisms;Bacteria;Firmicutes;Bacillota;Bacilli;Bacillales;Alicyclobacillaceae;Alicyclobacillus;Alicyclobacillus herbarius;Alicyclobacillus herbarius DSM 13609
1314	GCF_000430625.1	1	0	1121002	1.64	98.16	cellular organisms;Bacteria;Firmicutes;Bacillota;Bacilli;Bacillales;Paenibacillaceae;Aneurinibacillus group;Aneurinibacillus;Aneurinibacillus terranovensis;Aneurinibacillus terranovensis DSM 18919
1315	GCF_000430645.1	0	1	1121006	1.49	98.47	cellular organisms;Bacteria;FCB group;Bacteroidetes/Chlorobi group;Bacteroidota;Flavobacteriia;Flavobacteriales;Flavobacteriaceae;Aquimarina;Aquimarina latercula;Aquimarina latercula DSM 2041
1316	GCF_000430685.1	1	0	1123405	1.04	99.37	cellular organisms;Bacteria;Firmicutes;Bacillota;Bacilli;Bacillales;Sporolactobacillaceae;Tuberibacillus;Tuberibacillus calidus;Tuberibacillus calidus DSM 17572
1317	GCF_000430705.1	0	1	1121019	0.53	98.26	cellular organisms;Bacteria;Actinobacteriota;Actinomycetota;Actinomycetes;Micrococcales;Micrococcaceae;Arthrobacter;Arthrobacter castelli;Arthrobacter castelli DSM 16402
1318	GCF_000430725.1	0	1	1121030	1.54	99.52	cellular organisms;Bacteria;Betaproteobacteria;Betaproteobacteria;Burkholderiales;Sphaerotilaceae;Azohydromonas;Azohydromonas australica;Azohydromonas australica DSM 1124
1319	GCF_000430745.1	1	0	1121091	0.48	98.92	cellular organisms;Bacteria;Firmicutes;Bacillota;Bacilli;Bacillales;Bacillaceae;Fictibacillus;Fictibacillus gelatini;Fictibacillus gelatini DSM 15865
1320	GCF_000430785.1	1	0	1121093	2.12	98.55	cellular organisms;Bacteria;Firmicutes;Bacillota;Bacilli;Bacillales;Bacillaceae;Ectobacillus;Ectobacillus panaciterrae;Ectobacillus panaciterrae DSM 19096
1321	GCF_000430805.1	0	1	1121275	0.56	98.96	cellular organisms;Bacteria;Betaproteobacteria;Betaproteobacteria;Neisseriales;Chromobacteriaceae;Chitinilyticum;Chitinilyticum aquatile;Chitinilyticum aquatile DSM 21506
1322	GCF_000430845.1	0	1	1121287	0.08	99.52	cellular organisms;Bacteria;FCB group;Bacteroidetes/Chlorobi group;Bacteroidota;Flavobacteriia;Flavobacteriales;Weeksellaceae;Chryseobacterium group;Chryseobacterium;Chryseobacterium gregarium;Chryseobacterium gregarium DSM 19109
1323	GCF_000430885.1	0	1	1121422	0.88	99.12	cellular organisms;Bacteria;Firmicutes;Bacillota;Clostridia;Eubacteriales;Desulfallaceae;Desulfotruncus;Desulfotruncus alcoholivorax;Desulfotruncus alcoholivorax DSM 16058
1324	GCF_000430995.1	0	1	941824	2.22	97.29	cellular organisms;Bacteria;Firmicutes;Bacillota;Clostridia;Eubacteriales;Clostridiaceae;Thermobrachium;Thermobrachium celere;Thermobrachium celere DSM 8682
1325	GCF_000439255.1	0	0	1197719	0.98	99.34	cellular organisms;Bacteria;Gammaproteobacteria;Gammaproteobacteria;Enterobacterales;Enterobacteriaceae;Salmonella;Salmonella bongori;Salmonella bongori N268-08
1326	GCF_000439435.1	1	0	1276220	0.33	97.43	cellular organisms;Bacteria;Mycoplasmatota;Mycoplasmatota;Mollicutes;Entomoplasmatales;Spiroplasmataceae;Spiroplasma;Spiroplasma taiwanense;Spiroplasma taiwanense CT-1
1327	GCF_000439455.1	1	0	1276221	0.33	98.74	cellular organisms;Bacteria;Mycoplasmatota;Mycoplasmatota;Mollicutes;Entomoplasmatales;Spiroplasmataceae;Spiroplasma;Spiroplasma diminutum;Spiroplasma diminutum CUAS-1
1328	GCF_000439775.1	0	0	1173064	1.74	98.59	cellular organisms;Bacteria;Alphaproteobacteria;Alphaproteobacteria;Rickettsiales;Anaplasmataceae;Anaplasma;phagocytophilum group;Anaplasma phagocytophilum;Anaplasma phagocytophilum str. JM
1329	GCF_000439915.2	0	0	1346615	0.27	99.62	cellular organisms;Bacteria;Firmicutes;Bacillota;Bacilli;Lactobacillales;Lactobacillaceae;Lactobacillus;Lactobacillus gasseri;Lactobacillus gasseri 2016
1330	GCF_000442255.1	0	1	1123237	2.6	93.55	cellular organisms;Bacteria;Alphaproteobacteria;Alphaproteobacteria;Rhodobacterales;Roseobacteraceae;Salipiger;Salipiger mucosus;Salipiger mucosus DSM 16094
1331	GCF_000442275.2	0	1	1123360	0.2	100	cellular organisms;Bacteria;Alphaproteobacteria;Alphaproteobacteria;Rhodobacterales;Roseobacteraceae;Litoreibacter;Litoreibacter arenae;Litoreibacter arenae DSM 19593
1332	GCF_000442985.1	0	0	1300224	5.43	91.68	cellular organisms;Bacteria;Alphaproteobacteria;Alphaproteobacteria;Hyphomicrobiales;Rhizobiaceae;Rhizobium/Agrobacterium group;Agrobacterium;Agrobacterium tumefaciens complex;Agrobacterium fabacearum;Agrobacterium fabacearum P4
1333	GCF_000443165.1	0	1	1348657	3.04	90.08	cellular organisms;Bacteria;Betaproteobacteria;Betaproteobacteria;Rhodocyclales;Zoogloeaceae;Thauera;Thauera terpenica;Thauera terpenica 58Eu
1334	GCF_000444995.1	0	1	1367847	0.15	99.35	cellular organisms;Bacteria;Alphaproteobacteria;Alphaproteobacteria;Rhodobacterales;Paracoccaceae;Paracoccus;Paracoccus aminophilus;Paracoccus aminophilus JCM 7686
1335	GCF_000445065.1	0	1	1329909	5.98	92.68	cellular organisms;Bacteria;Alphaproteobacteria;Alphaproteobacteria;Sphingomonadales;Sphingomonadaceae;Sphingobium;Sphingobium quisquiliarum;Sphingobium quisquiliarum P25
1336	GCF_000445125.1	0	1	1096930	7.62	96.55	cellular organisms;Bacteria;Alphaproteobacteria;Alphaproteobacteria;Sphingomonadales;Sphingomonadaceae;Novosphingobium;Novosphingobium lindaniclasticum;Novosphingobium lindaniclasticum LE124
1337	GCF_000445445.2	0	0	1123288	3.55	100	cellular organisms;Bacteria;Firmicutes;Bacillota;Negativicutes;Selenomonadales;Sporomusaceae;Sporomusa;Sporomusa ovata;Sporomusa ovata DSM 2662
1338	GCF_000445475.1	0	1	1172190	1.69	95.26	cellular organisms;Bacteria;Aquificota + Campylobacterota + Deferribacterota;Epsilonproteobacteria;Campylobacterales;Thiovulaceae;Sulfurimonas;Sulfurimonas hongkongensis
1339	GCF_000447205.1	0	1	1346791	6.21	93.81	cellular organisms;Bacteria;Alphaproteobacteria;Alphaproteobacteria;Sphingomonadales;Sphingomonadaceae;Sphingobium;Sphingobium ummariense;Sphingobium ummariense RL-3
1340	GCF_000447675.1	0	1	1291379	1.45	99.86	cellular organisms;Bacteria;Spirochaetota;Spirochaetia;Spirochaetales;Treponemataceae;Treponema;Treponema pedis;Treponema pedis str. T A4
1341	GCF_000452845.1	0	2	46257	3.5	99.54	cellular organisms;Bacteria;Gammaproteobacteria;Gammaproteobacteria;Pseudomonadales;Pseudomonadaceae;Pseudomonas;Pseudomonas syringae group;Pseudomonas avellanae
1342	GCF_000454025.1	0	0	1221524	1.47	96.93	cellular organisms;Bacteria;Actinobacteriota;Actinomycetota;Actinomycetes;Pseudonocardiales;Pseudonocardiaceae;Amycolatopsis;Amycolatopsis mediterranei;Amycolatopsis mediterranei RB
1343	GCF_000454065.1	0	1	1346613	8.69	84.47	cellular organisms;Bacteria;Firmicutes;Bacillota;Bacilli;Bacillales;Paenibacillaceae;Brevibacillus;Brevibacillus thermoruber;Brevibacillus thermoruber 423
1344	GCF_000454545.1	0	1	1219375	0.86	98.11	cellular organisms;Bacteria;Gammaproteobacteria;Gammaproteobacteria;Xanthomonadales;Xanthomonadaceae;Xanthomonas;Xanthomonas cassavae;Xanthomonas cassavae CFBP 4642
1345	GCF_000454725.1	0	1	1046581	0.19	97.58	cellular organisms;Bacteria;PVC group;Chlamydiota;Chlamydiia;Chlamydiales;Chlamydiaceae;Chlamydia/Chlamydophila group;Chlamydia;Chlamydia ibidis;Chlamydia ibidis 10-1398/6
1346	GCF_000455265.1	1	0	1274374	0.11	98.64	cellular organisms;Bacteria;Firmicutes;Bacillota;Bacilli;Bacillales;Paenibacillaceae;Paenibacillus;Paenibacillus antibioticophila
1347	GCF_000455285.1	1	0	1211844	0.38	98.74	cellular organisms;Bacteria;Firmicutes;Bacillota;Erysipelotrichia;Erysipelotrichales;Erysipelotrichaceae;Candidatus Stoquefichus;Candidatus Stoquefichus massiliensis;Candidatus Stoquefichus massiliensis AP9
1348	GCF_000455485.1	1	0	1280390	1.4	95.48	cellular organisms;Bacteria;Firmicutes;Bacillota;Bacilli;Bacillales;Paenibacillaceae;Gorillibacterium;Gorillibacterium massiliense
1349	GCF_000455525.1	0	1	1229780	0.84	93.78	cellular organisms;Bacteria;Actinobacteriota;Actinomycetota;Acidimicrobiia;Acidimicrobiales;Microthrixaceae;Candidatus Microthrix;Candidatus Microthrix parvicella;Candidatus Microthrix parvicella RN1
1350	GCF_000455605.1	0	1	1094466	0.08	98.59	cellular organisms;Bacteria;FCB group;Bacteroidetes/Chlorobi group;Bacteroidota;Flavobacteriia;Flavobacteriales;Flavobacteriaceae;Flavobacterium;Flavobacterium indicum;Flavobacterium indicum GPTSA100-9 = DSM 17447
1351	GCF_000466965.1	0	1	1337093	0.29	86	cellular organisms;Bacteria;Alphaproteobacteria;Alphaproteobacteria;Rhodobacterales;Paracoccaceae;Limimaricola;Limimaricola cinnabarinus;Limimaricola cinnabarinus LL-001
1352	GCF_000467125.1	1	1	1219065	0.8	99.29	cellular organisms;Bacteria;Gammaproteobacteria;Gammaproteobacteria;Vibrionales;Vibrionaceae;Vibrio;Vibrio proteolyticus;Vibrio proteolyticus NBRC 13287
1353	GCF_000468015.1	0	0	411473	1.52	95.66	cellular organisms;Bacteria;Firmicutes;Bacillota;Clostridia;Eubacteriales;Oscillospiraceae;Ruminococcus;Ruminococcus callidus;Ruminococcus callidus ATCC 27760
1354	GCF_000468495.1	0	1	1121448	1.14	98.79	cellular organisms;Bacteria;Desulfuromonadota + Desulfobacterota;Desulfovibrionia;Desulfovibrionales;Desulfovibrionaceae;Megalodesulfovibrio;Megalodesulfovibrio gigas;Megalodesulfovibrio gigas DSM 1382 = ATCC 19364
1355	GCF_000468535.1	0	1	1354300	1.32	94.26	cellular organisms;Bacteria;Firmicutes;Bacillota;Tissierellia;Tissierellales;Peptoniphilaceae;Peptoniphilus;Peptoniphilus mikwangii
1356	GCF_000468615.2	0	1	1348584	5.56	95	cellular organisms;Bacteria;FCB group;Bacteroidetes/Chlorobi group;Bacteroidota;Flavobacteriia;Flavobacteriales;Flavobacteriaceae;Cellulophaga;Cellulophaga baltica;Cellulophaga baltica 18
1357	GCF_000468635.1	0	0	1115809	0.67	98.88	cellular organisms;Bacteria;FCB group;Bacteroidetes/Chlorobi group;Bacteroidota;Bacteroidia;Bacteroidales;Prevotellaceae;Prevotella;Prevotella baroniae;Prevotella baroniae F0067
1358	GCF_000468955.1	1	0	1295826	1.11	99.28	cellular organisms;Bacteria;Firmicutes;Bacillota;Bacilli;Lactobacillales;Streptococcaceae;Lactococcus;Lactococcus cremoris;Lactococcus cremoris subsp. cremoris;Lactococcus cremoris subsp. cremoris KW2
1359	GCF_000469155.1	0	1	1397666	0.68	98.31	cellular organisms;Bacteria;Alphaproteobacteria;Alphaproteobacteria;Alphaproteobacteria incertae sedis;PS1 clade;Candidatus Micropelagos;Candidatus Micropelagos thuwalensis
1360	GCF_000469325.1	0	1	1231336	1.82	98.19	cellular organisms;Bacteria;Firmicutes;Bacillota;Bacilli;Lactobacillales;Lactobacillaceae;Schleiferilactobacillus;Schleiferilactobacillus shenzhenensis;Schleiferilactobacillus shenzhenensis LY-73
1361	GCF_000469465.1	1	0	1321820	0.51	91.68	cellular organisms;Bacteria;Firmicutes;Bacillota;Bacilli;Bacillales;Bacillales incertae sedis;Bacillales Family XI. Incertae Sedis;Gemella;Gemella bergeri;Gemella bergeri ATCC 700627
1362	GCF_000470255.1	0	0	1305786	0.9	97.79	cellular organisms;Bacteria;Betaproteobacteria;Betaproteobacteria;Neisseriales;Neisseriaceae;Kingella;Kingella kingae;Kingella kingae KK12
1363	GCF_000470775.1	0	1	1389489	1.99	89.33	cellular organisms;Bacteria;Actinobacteriota;Actinomycetota;Actinomycetes;Micrococcales;Microbacteriaceae;Leifsonia;Leifsonia xyli;Leifsonia xyli subsp. cynodontis;Leifsonia xyli subsp. cynodontis DSM 46306
1364	GCF_000471025.2	0	1	1143323	0.1	98.04	cellular organisms;Bacteria;PVC group;Chlamydiota;Chlamydiia;Chlamydiales;Chlamydiaceae;Chlamydia/Chlamydophila group;Chlamydia;Chlamydia gallinacea;Chlamydia gallinacea 08-1274/3
1365	GCF_000471625.1	0	1	1354303	1.55	99.04	cellular organisms;Bacteria;Gammaproteobacteria;Gammaproteobacteria;Moraxellales;Moraxellaceae;Psychrobacter;Psychrobacter aquaticus;Psychrobacter aquaticus CMS 56
1366	GCF_000471645.3	0	1	1387197	0.09	96.63	cellular organisms;Bacteria;Gammaproteobacteria;Gammaproteobacteria;Orbales;Orbaceae;Candidatus Schmidhempelia;Candidatus Schmidhempelia bombi;Candidatus Schmidhempelia bombi str. Bimp
1367	GCF_000472525.1	0	1	948106	0.52	99.94	cellular organisms;Bacteria;Betaproteobacteria;Betaproteobacteria;Burkholderiales;Burkholderiaceae;Paraburkholderia;Paraburkholderia dilworthii
1368	GCF_000472825.1	0	1	1038869	0.61	98.35	cellular organisms;Bacteria;Betaproteobacteria;Betaproteobacteria;Burkholderiales;Burkholderiaceae;Paraburkholderia;Paraburkholderia mimosarum;Paraburkholderia mimosarum LMG 23256 = NBRC 106338
1369	GCF_000472905.1	0	1	1111479	0.88	99.4	cellular organisms;Bacteria;Firmicutes;Bacillota;Bacilli;Bacillales;Alicyclobacillaceae;Alicyclobacillus;Alicyclobacillus pomorum;Alicyclobacillus pomorum DSM 14955
1370	GCF_000472965.1	0	1	1038859	0.27	99.7	cellular organisms;Bacteria;Alphaproteobacteria;Alphaproteobacteria;Hyphomicrobiales;Nitrobacteraceae;Bradyrhizobium;Bradyrhizobium murdochi
1371	GCF_000473085.1	0	1	1038858	0.38	98.23	cellular organisms;Bacteria;Alphaproteobacteria;Alphaproteobacteria;Hyphomicrobiales;Xanthobacteraceae;Azorhizobium;Azorhizobium doebereinerae;Azorhizobium doebereinerae UFLA1-100
1372	GCF_000473145.1	0	1	999547	5.92	97.2	cellular organisms;Bacteria;Alphaproteobacteria;Alphaproteobacteria;Rhodobacterales;Roseobacteraceae;Leisingera;Leisingera daeponensis;Leisingera daeponensis DSM 23529
1373	GCF_000473165.1	0	1	999611	0.26	99.41	cellular organisms;Bacteria;Alphaproteobacteria;Alphaproteobacteria;Rhodobacterales;Roseobacteraceae;Leisingera;Leisingera aquimarina;Leisingera aquimarina DSM 24565
1374	GCF_000473225.1	0	1	571166	0.29	99.41	cellular organisms;Bacteria;Alphaproteobacteria;Alphaproteobacteria;Rhodobacterales;Paracoccaceae;Sedimentitalea;Sedimentitalea nanhaiensis;Sedimentitalea nanhaiensis DSM 24252
1375	GCF_000473365.1	0	1	926549	0.61	100	cellular organisms;Bacteria;FCB group;Bacteroidetes/Chlorobi group;Bacteroidota;Cytophagia;Cytophagales;Hymenobacteraceae;Adhaeribacter;Adhaeribacter aquaticus;Adhaeribacter aquaticus DSM 16391
1376	GCF_000473765.1	0	1	1123057	0.7	99.02	cellular organisms;Bacteria;FCB group;Bacteroidetes/Chlorobi group;Bacteroidota;Cytophagia;Cytophagales;Cytophagaceae;Rhodonellum;Rhodonellum psychrophilum;Rhodonellum psychrophilum GCM71 = DSM 17998
1377	GCF_000473995.1	0	1	1345695	0.62	99.38	cellular organisms;Bacteria;Firmicutes;Bacillota;Clostridia;Eubacteriales;Clostridiaceae;Clostridium;Clostridium saccharobutylicum;Clostridium saccharobutylicum DSM 13864
1378	GCF_000474275.2	1	0	1188261	0.77	98.49	cellular organisms;Bacteria;Firmicutes;Bacillota;Bacilli;Bacillales;Bacillaceae;Alkalihalophilus;Alkalihalophilus marmarensis;Alkalihalophilus marmarensis DSM 21297
1379	GCF_000474945.1	0	1	1123261	4.66	96.05	cellular organisms;Bacteria;Gammaproteobacteria;Gammaproteobacteria;Nevskiales;Sinobacteraceae;Solimonas;Solimonas soli;Solimonas soli DSM 21787
1380	GCF_000477435.1	0	1	946483	0.26	80.98	cellular organisms;Bacteria;Betaproteobacteria;Betaproteobacteria;Burkholderiales;Comamonadaceae;Candidatus Symbiobacter;Candidatus Symbiobacter mobilis;Candidatus Symbiobacter mobilis CR
1381	GCF_000478195.2	0	2	1348334	7.01	95.82	cellular organisms;Bacteria;Cyanobacteriota/Melainabacteria group;Cyanobacteriota/Melainabacteria group;Cyanobacteriota;Cyanophyceae;Oscillatoriophycideae;Oscillatoriales;Oscillatoriaceae;Lyngbya;Lyngbya aestuarii;Lyngbya aestuarii BL J
1382	GCF_000478565.1	0	1	983952	0.25	98.64	cellular organisms;Bacteria;Betaproteobacteria;Betaproteobacteria;Nitrosomonadales;Sterolibacteriaceae;Methyloversatilis;Methyloversatilis universalis;Methyloversatilis universalis Fam500
1383	GCF_000478605.2	0	1	1306406	0.77	99.4	cellular organisms;Bacteria;Actinobacteriota;Actinomycetota;Actinomycetes;Kitasatosporales;Streptomycetaceae;Streptomyces;Streptomyces thermolilacinus;Streptomyces thermolilacinus SPC6
1384	GCF_000478885.1	0	1	1384484	3.36	96.64	cellular organisms;Bacteria;Actinobacteriota;Actinomycetota;Coriobacteriia;Eggerthellales;Eggerthellaceae;Adlercreutzia;Adlercreutzia equolifaciens;Adlercreutzia equolifaciens subsp. equolifaciens;Adlercreutzia equolifaciens DSM 19450
1385	GCF_000482465.1	0	1	1123077	0.41	98.72	cellular organisms;Bacteria;FCB group;Bacteroidetes/Chlorobi group;Bacteroidota;Cytophagia;Cytophagales;Spirosomaceae;Runella;Runella limosa;Runella limosa DSM 17973
1386	GCF_000482485.1	1	0	1122940	0.32	97.88	cellular organisms;Bacteria;Firmicutes;Bacillota;Bacilli;Bacillales;Bacillaceae;Paucisalibacillus;Paucisalibacillus globulus;Paucisalibacillus globulus DSM 18846
1387	GCF_000482705.1	0	1	1121926	2.36	98.12	cellular organisms;Bacteria;Actinobacteriota;Actinomycetota;Actinomycetes;Glycomycetales;Glycomycetaceae;Glycomyces;Glycomyces arizonensis;Glycomyces arizonensis DSM 44726
1388	GCF_000482725.1	1	0	1123036	1.07	99.7	cellular organisms;Bacteria;Gammaproteobacteria;Gammaproteobacteria;Alteromonadales;Psychromonadaceae;Psychromonas;Psychromonas arctica;Psychromonas arctica DSM 14288
1389	GCF_000482805.1	0	1	1121383	0.12	98.94	cellular organisms;Bacteria;Deinococcota;Deinococcota;Deinococci;Deinococcales;Deinococcaceae;Deinococcus;Deinococcus murrayi;Deinococcus murrayi DSM 11303
1390	GCF_000482825.1	0	1	1123375	1.42	99.54	cellular organisms;Bacteria;Nitrospirota;Thermodesulfovibrionia;Thermodesulfovibrionales;Thermodesulfovibrionaceae;Thermodesulfovibrio;Thermodesulfovibrio islandicus;Thermodesulfovibrio islandicus DSM 12570
1391	GCF_000482845.1	0	2	1120988	0.32	98.25	cellular organisms;Bacteria;Gammaproteobacteria;Gammaproteobacteria;Aeromonadales;Succinivibrionaceae;Anaerobiospirillum;Anaerobiospirillum succiniciproducens;Anaerobiospirillum succiniciproducens DSM 6400
1392	GCF_000482865.1	0	1	1120935	0.75	99.75	cellular organisms;Bacteria;Actinobacteriota;Actinomycetota;Actinomycetes;Pseudonocardiales;Pseudonocardiaceae;Actinokineospora;Actinokineospora inagensis;Actinokineospora inagensis DSM 44258
1393	GCF_000483125.1	0	1	1121023	0.17	100	cellular organisms;Bacteria;Actinobacteriota;Actinomycetota;Coriobacteriia;Coriobacteriales;Atopobiaceae;Atopobium;Atopobium fossor;Atopobium fossor DSM 15642
1394	GCF_000483165.1	1	0	1278299	9.71	89.76	cellular organisms;Bacteria;Mycoplasmatota;Mycoplasmatota;Mollicutes;Acholeplasmatales;Acholeplasmataceae;Acholeplasma;Acholeplasma multilocale;Acholeplasma multilocale ATCC 49900
1395	GCF_000484535.1	0	1	1183438	2.72	95.22	cellular organisms;Bacteria;Cyanobacteriota/Melainabacteria group;Cyanobacteriota/Melainabacteria group;Cyanobacteriota;Cyanophyceae;Gloeobacterales;Gloeobacteraceae;Gloeobacter;Gloeobacter kilaueensis;Gloeobacter kilaueensis JS1
1396	GCF_000484635.1	0	1	1121348	0.04	99.62	cellular organisms;Bacteria;Betaproteobacteria;Betaproteobacteria;Burkholderiales;Comamonadaceae;Comamonas;Comamonas badia;Comamonas badia DSM 17552
1397	GCF_000484695.1	0	1	1305843	0.77	97.93	cellular organisms;Bacteria;Actinobacteriota;Actinomycetota;Actinomycetes;Micromonosporales;Micromonosporaceae;Salinispora;Salinispora cortesiana
1398	GCF_000485845.1	0	1	1397702	1.05	99.05	cellular organisms;Bacteria;Alphaproteobacteria;Alphaproteobacteria;Rickettsiales;Rickettsiaceae;Rickettsieae;Rickettsia;spotted fever group;Rickettsia gravesii;Rickettsia gravesii BWI-1
1399	GCF_000485905.1	0	1	1335757	1.22	83.71	cellular organisms;Bacteria;Gammaproteobacteria;Gammaproteobacteria;Chromatiales;Ectothiorhodospiraceae;Spiribacter;Spiribacter curvatus
1400	GCF_000487995.2	0	1	1379858	1.24	88.86	cellular organisms;Bacteria;Aquificota + Campylobacterota + Deferribacterota;Deferribacteres;Deferribacterales;Mucispirillaceae;Mucispirillum;Mucispirillum schaedleri;Mucispirillum schaedleri ASF457
1401	GCF_000488215.1	0	1	1392540	1.9	90.73	cellular organisms;Bacteria;Gammaproteobacteria;Gammaproteobacteria;Moraxellales;Moraxellaceae;Acinetobacter;Acinetobacter nectaris;Acinetobacter nectaris CIP 110549
1402	GCF_000488275.1	0	1	1341683	1.65	97.67	cellular organisms;Bacteria;Gammaproteobacteria;Gammaproteobacteria;Moraxellales;Moraxellaceae;Acinetobacter;Acinetobacter brisouii;Acinetobacter brisouii CIP 110357
1403	GCF_000493735.1	0	1	1266845	2.2	97.46	cellular organisms;Bacteria;Firmicutes;Bacillota;Bacilli;Lactobacillales;Carnobacteriaceae;Carnobacterium;Carnobacterium inhibens;Carnobacterium inhibens subsp. gilichinskyi
1404	GCF_000494755.1	0	1	1246995	7.58	92.26	cellular organisms;Bacteria;Actinobacteriota;Actinomycetota;Actinomycetes;Micromonosporales;Micromonosporaceae;Actinoplanes;Actinoplanes friuliensis;Actinoplanes friuliensis DSM 7358
1405	GCF_000495435.3	0	1	994573	7.48	92.63	cellular organisms;Bacteria;Firmicutes;Bacillota;Clostridia;Eubacteriales;Clostridiaceae;Youngiibacter;Youngiibacter fragilis;Youngiibacter fragilis 232.1
1406	GCF_000496075.1	0	1	631454	0.2	98.77	cellular organisms;Bacteria;Alphaproteobacteria;Alphaproteobacteria;Hyphomicrobiales;Tepidamorphaceae;Lutibaculum;Lutibaculum baratangense;Lutibaculum baratangense AMV1
1407	GCF_000496595.1	0	1	1261131	0.04	85.36	cellular organisms;Bacteria;Alphaproteobacteria;Alphaproteobacteria;Hyphomicrobiales;Rhizobiaceae;Liberibacter;Candidatus Liberibacter americanus;Candidatus Liberibacter americanus str. Sao Paulo
1408	GCF_000496735.2	1	0	1116472	1.33	98.1	cellular organisms;Bacteria;Gammaproteobacteria;Gammaproteobacteria;Methylococcales;Methylococcaceae;Methyloglobulus;Methyloglobulus morosus;Methyloglobulus morosus KoM1
1409	GCF_000497445.1	0	1	1352936	2.27	98.67	cellular organisms;Bacteria;Actinobacteriota;Actinomycetota;Actinomycetes;Kitasatosporales;Streptomycetaceae;Streptomyces;Streptomyces roseochromogenus;Streptomyces roseochromogenus subsp. oscitans;Streptomyces roseochromogenus subsp. oscitans DS 12.976
1410	GCF_000498475.1	0	1	1341154	0.16	99.53	cellular organisms;Bacteria;FCB group;Bacteroidetes/Chlorobi group;Bacteroidota;Flavobacteriia;Flavobacteriales;Flavobacteriaceae;Flavobacterium;Flavobacterium cauense;Flavobacterium cauense R2A-7
1411	GCF_000498495.1	0	1	1107311	0.78	99.53	cellular organisms;Bacteria;FCB group;Bacteroidetes/Chlorobi group;Bacteroidota;Flavobacteriia;Flavobacteriales;Flavobacteriaceae;Flavobacterium;Flavobacterium enshiense;Flavobacterium enshiense DK69
1412	GCF_000498535.1	0	1	1341181	1.09	99.53	cellular organisms;Bacteria;FCB group;Bacteroidetes/Chlorobi group;Bacteroidota;Flavobacteriia;Flavobacteriales;Flavobacteriaceae;Flavobacterium;Flavobacterium limnosediminis;Flavobacterium limnosediminis JC2902
1413	GCF_000498575.2	0	2	1395571	1.74	99.04	cellular organisms;Bacteria;Gammaproteobacteria;Gammaproteobacteria;Pseudomonadales;Pseudomonadaceae;Pseudomonas;Pseudomonas taeanensis;Pseudomonas taeanensis MS-3
1414	GCF_000498655.1	0	1	627343	1.17	98.3	cellular organisms;Bacteria;Alphaproteobacteria;Alphaproteobacteria;Sphingomonadales;Zymomonadaceae;Zymomonas;Zymomonas mobilis;Zymomonas mobilis subsp. mobilis;Zymomonas mobilis subsp. mobilis str. CP4 = NRRL B-14023
1415	GCF_000499665.2	0	1	109232	0.23	94.88	cellular organisms;Bacteria;Alphaproteobacteria;Alphaproteobacteria;Rickettsiales;Rickettsiaceae;Rickettsieae;Rickettsia;spotted fever group;Rickettsia monacensis
1416	GCF_000500935.1	1	0	1276258	2.32	97.29	cellular organisms;Bacteria;Mycoplasmatota;Mycoplasmatota;Mollicutes;Entomoplasmatales;Spiroplasmataceae;Spiroplasma;Spiroplasma apis;Spiroplasma apis B31
1417	GCF_000503895.1	0	1	1029756	0.47	98.37	cellular organisms;Bacteria;Alphaproteobacteria;Alphaproteobacteria;Hyphomicrobiales;Hyphomicrobiaceae;Hyphomicrobium;Hyphomicrobium nitrativorans;Hyphomicrobium nitrativorans NL23
1418	GCF_000504105.1	0	1	1123384	1.25	98.46	cellular organisms;Bacteria;Thermotogota;Thermotogae;Thermotogales;Thermotogaceae;Pseudothermotoga;Pseudothermotoga hypogea;Pseudothermotoga hypogea DSM 11164 = NBRC 106472
1419	GCF_000504145.1	1	0	1208599	2.35	98.92	cellular organisms;Bacteria;Firmicutes;Bacillota;Bacilli;Bacillales;Bacillaceae;Bacillus;Bacillus cihuensis
1420	GCF_000504285.1	0	1	479430	2.1	100	cellular organisms;Bacteria;Actinobacteriota;Actinomycetota;Actinomycetes;Catenulisporales;Actinospicaceae;Actinospica;Actinospica robiniae;Actinospica robiniae DSM 44927
1421	GCF_000504525.1	0	0	1392007	1.63	99.02	cellular organisms;Bacteria;Firmicutes;Bacillota;Bacilli;Lactobacillales;Lactobacillaceae;Ligilactobacillus;Ligilactobacillus equi;Ligilactobacillus equi DPC 6820
1422	GCF_000504585.2	0	1	93220	0.22	98.15	cellular organisms;Bacteria;Betaproteobacteria;Betaproteobacteria;Burkholderiales;Burkholderiaceae;Pandoraea;Pandoraea pnomenusa
1423	GCF_000505545.1	1	0	1334046	6.73	86.66	cellular organisms;Bacteria;Firmicutes;Bacillota;Bacilli;Bacillales;Planococcaceae;Kurthia;Kurthia huakuii;Kurthia huakuii LAM0618
1424	GCF_000505725.1	0	1	1356861	0.07	95.93	cellular organisms;Bacteria;Gammaproteobacteria;Gammaproteobacteria;Thiotrichales;Francisellaceae;Francisella;Francisella orientalis;Francisella orientalis LADL 07-285A
1425	GCF_000506865.1	0	1	1414851	0.46	89.03	cellular organisms;Bacteria;Betaproteobacteria;Betaproteobacteria;Burkholderiales;Alcaligenaceae;Pelistega;Pelistega indica
1426	GCF_000507245.1	0	1	1307761	0.97	99.05	cellular organisms;Bacteria;Spirochaetota;Spirochaetia;Spirochaetales;Spirochaetaceae;Salinispira;Salinispira pacifica
1427	GCF_000507845.1	0	1	1357400	1.03	95.6	cellular organisms;Bacteria;Aquificota + Campylobacterota + Deferribacterota;Epsilonproteobacteria;Campylobacterales;Helicobacteraceae;Helicobacter;Helicobacter macacae;Helicobacter macacae MIT 99-5501
1428	GCF_000508165.1	1	0	1208321	2.43	95.48	cellular organisms;Bacteria;Gammaproteobacteria;Gammaproteobacteria;Oceanospirillales;Oceanospirillaceae;Marinomonas;Marinomonas profundimaris
1429	GCF_000508225.1	0	1	1423892	0.25	98.14	cellular organisms;Bacteria;Alphaproteobacteria;Alphaproteobacteria;Rickettsiales;Anaplasmataceae;Ehrlichia;canis group;Ehrlichia muris;Ehrlichia muris AS145
1430	GCF_000510645.1	0	1	1089548	1.37	97.01	cellular organisms;Bacteria;Firmicutes;Bacillota;Bacilli;Bacillales;Bacillales incertae sedis;Bacillales Family X. Incertae Sedis;Thermicanus;Thermicanus aegyptius;Thermicanus aegyptius DSM 12793
1431	GCF_000511175.1	0	1	1400522	3.28	96.09	cellular organisms;Bacteria;FCB group;Bacteroidetes/Chlorobi group;Bacteroidota;Chitinophagia;Chitinophagales;Chitinophagaceae;Sediminibacterium;Sediminibacterium salmoneum;Sediminibacterium salmoneum NBRC 103935
1432	GCF_000511305.1	0	1	1435356	7.34	98.74	cellular organisms;Bacteria;Actinobacteriota;Actinomycetota;Actinomycetes;Mycobacteriales;Nocardiaceae;Rhodococcus;Rhodococcus pyridinivorans;Rhodococcus pyridinivorans SB3094
1433	GCF_000511355.1	0	1	999552	0.07	98.22	cellular organisms;Bacteria;Alphaproteobacteria;Alphaproteobacteria;Rhodobacterales;Roseobacteraceae;Leisingera;Leisingera methylohalidivorans;Leisingera methylohalidivorans DSM 14336
1434	GCF_000511385.1	0	1	1423144	5.18	98.31	cellular organisms;Bacteria;Alphaproteobacteria;Alphaproteobacteria;Rhodobacterales;Roseobacteraceae;Phaeobacter;Phaeobacter gallaeciensis;Phaeobacter gallaeciensis DSM 26640
1435	GCF_000511955.1	0	1	865861	1.01	98.99	cellular organisms;Bacteria;Firmicutes;Bacillota;Tissierellia;Tissierellales;Tepidimicrobiaceae;Schnuerera;Schnuerera ultunensis;[Clostridium] ultunense DSM 10521
1436	GCF_000512205.2	0	1	1123269	7.02	98.93	cellular organisms;Bacteria;Alphaproteobacteria;Alphaproteobacteria;Sphingomonadales;Sphingomonadaceae;Sphingomonas;Sphingomonas sanxanigenens;Sphingomonas sanxanigenens DSM 19645 = NX02
1437	GCF_000512295.1	0	1	1221538	0.16	97.58	cellular organisms;Bacteria;Firmicutes;Bacillota;Bacilli;Lactobacillales;Lactobacillaceae;Fructilactobacillus;Fructilactobacillus florum;Fructilactobacillus florum 8D
1438	GCF_000512735.1	0	1	75906	2.65	97.35	cellular organisms;Bacteria;Aquificota + Campylobacterota + Deferribacterota;Aquificae;Aquificales;Aquificaceae;Thermocrinis;Thermocrinis ruber
1439	GCF_000512915.1	0	1	880074	2.64	98.54	cellular organisms;Bacteria;FCB group;Bacteroidetes/Chlorobi group;Bacteroidota;Bacteroidia;Bacteroidales;Barnesiellaceae;Barnesiella;Barnesiella viscericola;Barnesiella viscericola DSM 18177
1440	GCF_000513115.1	1	0	1236971	1.29	90.71	cellular organisms;Bacteria;Firmicutes;Bacillota;Bacilli;Bacillales;Bacillaceae;Alkalihalobacillus;Alkalihalobacillus hemicellulosilyticus;Alkalihalobacillus hemicellulosilyticus JCM 9152
1441	GCF_000513135.1	1	0	1236973	2.9	93.53	cellular organisms;Bacteria;Firmicutes;Bacillota;Bacilli;Bacillales;Bacillaceae;Alkalihalobacillus;Alkalihalobacillus akibai;Alkalihalobacillus akibai JCM 9157
1442	GCF_000513195.1	0	1	1470345	1.33	99.65	cellular organisms;Bacteria;FCB group;Bacteroidetes/Chlorobi group;Bacteroidota;Bacteroidia;Bacteroidales;Bacteroidaceae;Bacteroides;Bacteroides timonensis
1443	GCF_000513275.1	1	0	1243662	0.65	97.82	cellular organisms;Bacteria;Firmicutes;Bacillota;Bacilli;Bacillales;Paenibacillaceae;Paenibacillus;Paenibacillus gorillae
1444	GCF_000513295.1	0	1	1430440	3.59	93.72	cellular organisms;Bacteria;Alphaproteobacteria;Alphaproteobacteria;Rhodospirillales;Rhodospirillaceae;Magnetospirillum;Magnetospirillum gryphiswaldense;Magnetospirillum gryphiswaldense MSR-1;Magnetospirillum gryphiswaldense MSR-1 v2
1445	GCF_000513835.1	0	2	935867	0.88	99.37	cellular organisms;Bacteria;Gammaproteobacteria;Gammaproteobacteria;Pseudomonadales;Pseudomonadaceae;Pseudomonas;Pseudomonas thermotolerans;Pseudomonas thermotolerans J53
1446	GCF_000514815.1	0	1	1137263	0.73	98.4	cellular organisms;Bacteria;Actinobacteriota;Actinomycetota;Actinomycetes;Micromonosporales;Micromonosporaceae;Salinispora;Salinispora fenicalii
1447	GCF_000515255.1	0	1	1089552	3.18	95.72	cellular organisms;Bacteria;Alphaproteobacteria;Alphaproteobacteria;Hyphomicrobiales;Rhodovibrionaceae;Rhodovibrio;Rhodovibrio salinarum;Rhodovibrio salinarum DSM 9154
1448	GCF_000515335.1	1	0	979226	0.39	99.76	cellular organisms;Bacteria;Firmicutes;Bacillota;Bacilli;Bacillales;Paenibacillaceae;Cohnella;Cohnella panacarvi;Cohnella panacarvi Gsoil 349
1449	GCF_000515355.1	0	1	926564	0.85	96.25	cellular organisms;Bacteria;Actinobacteriota;Actinomycetota;Actinomycetes;Micrococcales;Promicromonosporaceae;Promicromonospora;Promicromonospora kroppenstedtii;Promicromonospora kroppenstedtii DSM 19349
1450	GCF_000515395.1	0	1	987045	0.84	94.84	cellular organisms;Bacteria;Actinobacteriota;Actinomycetota;Actinomycetes;Jiangellales;Jiangellaceae;Jiangella;Jiangella gansuensis;Jiangella gansuensis DSM 44835
1451	GCF_000517065.1	0	1	927658	1.69	96.61	cellular organisms;Bacteria;FCB group;Bacteroidetes/Chlorobi group;Bacteroidota;Bacteroidia;Marinilabiliales;Marinilabiliaceae;Alkaliflexus;Alkaliflexus imshenetskii;Alkaliflexus imshenetskii DSM 15055
1452	GCF_000517085.1	0	1	869213	1.44	98.86	cellular organisms;Bacteria;FCB group;Bacteroidetes/Chlorobi group;Bacteroidota;Bacteroidia;Marinilabiliales;Marinilabiliaceae;Saccharicrinis;Saccharicrinis fermentans;Saccharicrinis fermentans DSM 9555 = JCM 21142
1453	GCF_000517265.1	0	1	1004151	1.21	98.9	cellular organisms;Bacteria;Gammaproteobacteria;Gammaproteobacteria;Enterobacterales;Morganellaceae;Photorhabdus;Photorhabdus khanii;Photorhabdus khanii NC19
1454	GCF_000517305.1	0	0	1441629	0.4	100	cellular organisms;Bacteria;Gammaproteobacteria;Gammaproteobacteria;Pseudomonadales;Pseudomonadaceae;Pseudomonas;Pseudomonas syringae group;Pseudomonas cichorii;Pseudomonas cichorii JBC1
1455	GCF_000517365.1	0	1	838561	3.38	97.76	cellular organisms;Bacteria;Mycoplasmatota;Mycoplasmatota;Mollicutes;Entomoplasmatales;Spiroplasmataceae;Spiroplasma;Spiroplasma mirum;Spiroplasma mirum ATCC 29335
1456	GCF_000517405.1	0	1	2342	1.65	98.26	cellular organisms;Bacteria;Gammaproteobacteria;Gammaproteobacteria;Enterobacterales;Bruguierivoracaceae;Sodalis;Candidatus Sodalis pierantonius;Candidatus Sodalis pierantonius str. SOPE
1457	GCF_000517425.1	0	1	1239307	1.65	100	cellular organisms;Bacteria;Gammaproteobacteria;Gammaproteobacteria;Enterobacterales;Bruguierivoracaceae;Sodalis;Sodalis praecaptivus
1458	GCF_000518225.1	0	1	1408442	0.63	95.41	cellular organisms;Bacteria;Aquificota + Campylobacterota + Deferribacterota;Epsilonproteobacteria;Campylobacterales;Helicobacteraceae;Helicobacter;Helicobacter pametensis;Helicobacter pametensis ATCC 51478
1459	GCF_000518245.1	0	1	1408430	0.07	98.94	cellular organisms;Bacteria;Spirochaetota;Spirochaetia;Brachyspirales;Brachyspiraceae;Brachyspira;Brachyspira alvinipulli;Brachyspira alvinipulli ATCC 51933
1460	GCF_000518265.1	0	1	1399798	0.66	98.81	cellular organisms;Bacteria;Actinobacteriota;Actinomycetota;Actinomycetes;Streptosporangiales;Thermomonosporaceae;Actinomadura;Actinomadura oligospora;Actinomadura oligospora ATCC 43269
1461	GCF_000518305.1	0	1	1399794	1.9	98.91	cellular organisms;Bacteria;Mycoplasmatota;Mycoplasmatota;Mollicutes;Mycoplasmatales;Mycoplasmataceae;Mycoplasma;Mycoplasma imitans;Mycoplasma imitans ATCC 51306
1462	GCF_000518485.1	0	1	1353276	0.4	98.36	cellular organisms;Bacteria;FCB group;Bacteroidetes/Chlorobi group;Bacteroidota;Flavobacteriia;Flavobacteriales;Flavobacteriaceae;Olleya;Olleya marilimosa;Olleya marilimosa CAM030
1463	GCF_000518565.1	0	1	1291048	0.1	98.9	cellular organisms;Bacteria;Firmicutes;Bacillota;Clostridia;Thermoanaerobacterales;Thermoanaerobacteraceae;Thermoanaerobacter;Thermoanaerobacter thermocopriae;Thermoanaerobacter thermocopriae JCM 7501
1464	GCF_000518605.1	1	1	1336247	0.04	99.84	cellular organisms;Bacteria;Gammaproteobacteria;Gammaproteobacteria;Alteromonadales;Shewanellaceae;Shewanella;Shewanella fidelis;Shewanella fidelis ATCC BAA-318
1465	GCF_000518645.1	0	2	1336244	0.62	98.53	cellular organisms;Bacteria;Betaproteobacteria;Betaproteobacteria;Burkholderiales;Comamonadaceae;Curvibacter;Curvibacter gracilis;Curvibacter gracilis ATCC BAA-807
1466	GCF_000518725.1	1	0	1336238	0.09	99.92	cellular organisms;Bacteria;Mycoplasmatota;Mycoplasmatota;Mollicutes;Entomoplasmatales;Entomoplasmataceae;Mesoplasma;Mesoplasma seiffertii;Mesoplasma seiffertii ATCC 49495
1467	GCF_000518765.1	0	1	1336236	1.64	98.73	cellular organisms;Bacteria;Firmicutes;Bacillota;Clostridia;Eubacteriales;Oscillospiraceae;Ruminococcus;Ruminococcus flavefaciens;Ruminococcus flavefaciens ATCC 19208
1468	GCF_000518785.1	0	1	1336235	0.07	99.5	cellular organisms;Bacteria;Alphaproteobacteria;Alphaproteobacteria;Hyphomicrobiales;Rhizobiaceae;Ciceribacter;Ciceribacter selenitireducens;Ciceribacter selenitireducens ATCC BAA-1503
1469	GCF_000519045.1	0	1	1304883	0.11	99.35	cellular organisms;Bacteria;Betaproteobacteria;Betaproteobacteria;Rhodocyclales;Azonexaceae;Dechloromonas;Dechloromonas agitata;Dechloromonas agitata is5
1470	GCF_000519125.1	0	1	1121406	0.37	98.4	cellular organisms;Bacteria;Desulfuromonadota + Desulfobacterota;Desulfovibrionia;Desulfovibrionales;Desulfovibrionaceae;Desulfocurvus;Desulfocurvus vexinensis;Desulfocurvus vexinensis DSM 17965
1471	GCF_000519185.1	0	1	1121127	0.53	99.23	cellular organisms;Bacteria;Betaproteobacteria;Betaproteobacteria;Burkholderiales;Burkholderiaceae;Paraburkholderia;Paraburkholderia nodosa;Paraburkholderia nodosa DSM 21604
1472	GCF_000519265.1	0	1	935942	0.56	98.8	cellular organisms;Bacteria;Desulfuromonadota + Desulfobacterota;Desulfovibrionia;Desulfovibrionales;Desulfonatronaceae;Desulfonatronum;Desulfonatronum lacustre;Desulfonatronum lacustre DSM 10312
1473	GCF_000519325.1	0	1	929712	0.32	98.36	cellular organisms;Bacteria;Actinobacteriota;Actinomycetota;Thermoleophilia;Solirubrobacterales;Patulibacteraceae;Patulibacter;Patulibacter minatonensis;Patulibacter minatonensis DSM 18081
1474	GCF_000519345.1	0	1	926554	2	84.77	cellular organisms;Bacteria;Deinococcota;Deinococcota;Deinococci;Deinococcales;Deinococcaceae;Deinococcus;Deinococcus pimensis;Deinococcus pimensis DSM 21231
1475	GCF_000520715.1	1	0	1333860	2.55	96.97	cellular organisms;Bacteria;Firmicutes;Bacillota;Bacilli;Bacillales;Paenibacillaceae;Paenibacillus;Paenibacillus zanthoxyli;Paenibacillus zanthoxyli JH29
1476	GCF_000520815.1	1	0	1155954	0.56	98.87	cellular organisms;Bacteria;Firmicutes;Bacillota;Bacilli;Bacillales;Paenibacillaceae;Paenibacillus;Paenibacillus maysiensis
1477	GCF_000520955.1	0	1	1296415	4.95	85.64	cellular organisms;Bacteria;FCB group;Bacteroidetes/Chlorobi group;Bacteroidota;Flavobacteriia;Flavobacteriales;Flavobacteriaceae;Aquimarina;Aquimarina pacifica
1478	GCF_000521695.1	0	0	1434214	2.34	92.92	cellular organisms;Bacteria;Gammaproteobacteria;Gammaproteobacteria;Pasteurellales;Pasteurellaceae;Mannheimia;Mannheimia varigena;Mannheimia varigena USDA-ARS-USMARC-1312
1479	GCF_000521725.1	0	1	1263829	0.68	98.75	cellular organisms;Bacteria;Gammaproteobacteria;Gammaproteobacteria;Pasteurellales;Pasteurellaceae;Bibersteinia;Bibersteinia trehalosi;Bibersteinia trehalosi USDA-ARS-USMARC-188
1480	GCF_000521785.1	0	1	1449350	1.27	98.93	cellular organisms;Bacteria;Alphaproteobacteria;Alphaproteobacteria;Rhodobacterales;Roseobacteraceae;Roseivivax;Roseivivax halodurans;Roseivivax halodurans JCM 10272
1481	GCF_000521805.1	1	0	1122207	2.45	88.25	cellular organisms;Bacteria;Gammaproteobacteria;Gammaproteobacteria;Oceanospirillales;Oceanospirillaceae;Marinomonas;Marinomonas ushuaiensis;Marinomonas ushuaiensis DSM 15871
1482	GCF_000521865.1	0	1	1449351	2.22	99.39	cellular organisms;Bacteria;Alphaproteobacteria;Alphaproteobacteria;Rhodobacterales;Roseobacteraceae;Roseivivax;Roseivivax isoporae;Roseivivax isoporae LMG 25204
1483	GCF_000522545.2	0	1	1323664	0.26	99.5	cellular organisms;Bacteria;Betaproteobacteria;Betaproteobacteria;Burkholderiales;Burkholderiaceae;Paraburkholderia;Paraburkholderia caribensis;Paraburkholderia caribensis MBA4
1484	GCF_000525635.1	0	1	1449976	2.99	99.25	cellular organisms;Bacteria;Actinobacteriota;Actinomycetota;Actinomycetes;Pseudonocardiales;Pseudonocardiaceae;Kutzneria;Kutzneria albida;Kutzneria albida DSM 43870
1485	GCF_000525915.1	1	0	1265861	1.69	86.4	cellular organisms;Bacteria;Firmicutes;Bacillota;Bacilli;Bacillales;Listeriaceae;Brochothrix;Brochothrix campestris;Brochothrix campestris FSL F6-1037
1486	GCF_000526375.1	0	1	1304874	3.5	98.75	cellular organisms;Bacteria;Synergistota;Synergistia;Synergistales;Aminiphilaceae;Aminiphilus;Aminiphilus circumscriptus;Aminiphilus circumscriptus DSM 16581
1487	GCF_000526395.1	0	1	1304875	0.78	95.31	cellular organisms;Bacteria;Synergistota;Synergistia;Synergistales;Aminobacteriaceae;Aminobacterium;Aminobacterium mobile;Aminobacterium mobile DSM 12262
1488	GCF_000526415.1	0	1	1325125	7.52	95.66	cellular organisms;Bacteria;Chloroflexota;Chloroflexota;Chloroflexia;Kallotenuales;Kallotenuaceae;Kallotenue;Kallotenue papyrolyticum
1489	GCF_000526495.1	0	1	1291050	2.02	99.38	cellular organisms;Bacteria;Firmicutes;Bacillota;Clostridia;Eubacteriales;Oscillospiraceae;Ruminiclostridium;Ruminiclostridium josui;Ruminiclostridium josui JCM 17888
1490	GCF_000526675.1	0	1	1336234	0.3	96.26	cellular organisms;Bacteria;Firmicutes;Bacillota;Bacilli;Lactobacillales;Carnobacteriaceae;Atopobacter;Atopobacter phocae;Atopobacter phocae ATCC BAA-285
1491	GCF_000526695.1	1	1	1336245	0.41	100	cellular organisms;Bacteria;Gammaproteobacteria;Gammaproteobacteria;Oceanospirillales;Halomonadaceae;Carnimonas;Carnimonas nigrificans;Carnimonas nigrificans ATCC BAA-78
1492	GCF_000526875.1	0	1	1408446	7.64	82.21	cellular organisms;Bacteria;Spirochaetota;Spirochaetia;Leptospirales;Leptospiraceae;Leptospira;Leptospira licerasiae;Leptospira licerasiae ATCC BAA-1110
1493	GCF_000526915.1	0	1	1408452	0.62	96.37	cellular organisms;Bacteria;Actinobacteriota;Actinomycetota;Actinomycetes;Mycobacteriales;Mycobacteriaceae;Mycobacterium;Mycobacterium simiae complex;Mycobacterium genavense;Mycobacterium genavense ATCC 51234
1494	GCF_000526955.1	0	1	1415781	0.32	100	cellular organisms;Bacteria;Mycoplasmatota;Mycoplasmatota;Mollicutes;Mycoplasmatales;Mycoplasmataceae;Mycoplasmopsis;Mycoplasmopsis cricetuli;Mycoplasmopsis cricetuli ATCC 35279
1495	GCF_000526995.1	0	1	1304881	2.59	98.06	cellular organisms;Bacteria;Firmicutes;Bacillota;Clostridia;Eubacteriales;Lachnospiraceae;Lacrimispora;Lacrimispora indolis;[Clostridium] indolis DSM 755
1496	GCF_000527035.1	0	1	1283284	0.31	97.1	cellular organisms;Bacteria;Gammaproteobacteria;Gammaproteobacteria;Aeromonadales;Aeromonadaceae;Tolumonas;Tolumonas lignilytica
1497	GCF_000527095.1	1	1	1114263	9.51	90.06	cellular organisms;Bacteria;Gammaproteobacteria;Gammaproteobacteria;Methylococcales;Methylococcaceae;Methylomicrobium;Methylomicrobium lacus;Methylomicrobium lacus LW14
1498	GCF_000527155.1	0	1	1089549	0.13	99.07	cellular organisms;Bacteria;Actinobacteriota;Actinomycetota;Actinomycetes;Glycomycetales;Glycomycetaceae;Haloglycomyces;Haloglycomyces albus;Haloglycomyces albus DSM 45210
1499	GCF_000531125.1	0	1	1400861	1.5	97.19	cellular organisms;Bacteria;Gammaproteobacteria;Gammaproteobacteria;Gammaproteobacteria incertae sedis;Candidatus Competibacteraceae;Candidatus Contendobacter;Candidatus Contendobacter odensis;Candidatus Contendobacter odensis Run_B_J11
1500	GCF_000534275.1	0	0	208224	0.17	99.08	cellular organisms;Bacteria;Gammaproteobacteria;Gammaproteobacteria;Enterobacterales;Enterobacteriaceae;Enterobacter;Enterobacter cloacae complex;Enterobacter kobei
1501	GCF_000550805.1	0	1	1224164	0.14	99.41	cellular organisms;Bacteria;Actinobacteriota;Actinomycetota;Actinomycetes;Mycobacteriales;Corynebacteriaceae;Corynebacterium;Corynebacterium vitaeruminis;Corynebacterium vitaeruminis DSM 20294
1502	GCF_000559085.1	0	1	1440774	0.66	99.72	cellular organisms;Bacteria;Actinobacteriota;Actinomycetota;Actinomycetes;Mycobacteriales;Mycobacteriaceae;Mycolicibacterium;Mycolicibacterium aromaticivorans;Mycolicibacterium aromaticivorans JS19b1 = JCM 16368
1503	GCF_000565175.1	1	0	1276246	0.99	97.92	cellular organisms;Bacteria;Mycoplasmatota;Mycoplasmatota;Mollicutes;Entomoplasmatales;Spiroplasmataceae;Spiroplasma;Spiroplasma culicicola;Spiroplasma culicicola AES-1
1504	GCF_000565215.1	1	0	1276257	1.32	98.8	cellular organisms;Bacteria;Mycoplasmatota;Mycoplasmatota;Mollicutes;Entomoplasmatales;Spiroplasmataceae;Spiroplasma;Spiroplasma sabaudiense;Spiroplasma sabaudiense Ar-1343
1505	GCF_000565485.1	0	0	1400520	1.96	99.02	cellular organisms;Bacteria;Firmicutes;Bacillota;Bacilli;Lactobacillales;Lactobacillaceae;Lactiplantibacillus;Lactiplantibacillus fabifermentans;Lactiplantibacillus fabifermentans T30PCM01
1506	GCF_000566685.1	0	1	1434325	3.66	87.22	cellular organisms;Bacteria;FCB group;Bacteroidetes/Chlorobi group;Bacteroidota;Cytophagia;Cytophagales;Spirosomaceae;Dyadobacter;Dyadobacter tibetensis;Dyadobacter tibetensis Y620-1
1507	GCF_000568815.1	0	1	1150621	6.56	96.26	cellular organisms;Bacteria;Aquificota + Campylobacterota + Deferribacterota;Epsilonproteobacteria;Campylobacterales;Sulfurospirillaceae;Sulfurospirillum;Sulfurospirillum multivorans;Sulfurospirillum multivorans DSM 12446
1508	GCF_000576555.1	0	1	1227739	2.59	97.92	cellular organisms;Bacteria;FCB group;Bacteroidetes/Chlorobi group;Bacteroidota;Cytophagia;Cytophagales;Hymenobacteraceae;Hymenobacter;Hymenobacter swuensis;Hymenobacter swuensis DY53
1509	GCF_000576575.1	0	1	584657	5.72	98.32	cellular organisms;Bacteria;Actinobacteriota;Actinomycetota;Actinomycetes;Micrococcales;Intrasporangiaceae;Intrasporangium;Intrasporangium chromatireducens;Intrasporangium chromatireducens Q5-1
1510	GCF_000576595.1	0	1	1386089	1.68	98.93	cellular organisms;Bacteria;Actinobacteriota;Actinomycetota;Actinomycetes;Micrococcales;Intrasporangiaceae;Intrasporangium;Intrasporangium oryzae;Intrasporangium oryzae NRRL B-24470
1511	GCF_000576635.1	0	1	1385369	2.89	99.42	cellular organisms;Bacteria;Alphaproteobacteria;Alphaproteobacteria;Rhodospirillales;Azospirillaceae;Skermanella;Skermanella stibiiresistens;Skermanella stibiiresistens SB22
1512	GCF_000577275.2	0	1	348824	0.22	99.07	cellular organisms;Bacteria;Alphaproteobacteria;Alphaproteobacteria;Hyphomicrobiales;Rhizobiaceae;Rhizobium/Agrobacterium group;Rhizobium;Rhizobium favelukesii
1513	GCF_000577815.1	0	1	1414720	2.33	99.07	cellular organisms;Bacteria;Firmicutes;Bacillota;Clostridia;Eubacteriales;Clostridiaceae;Clostridium;Clostridium saudiense
1514	GCF_000577895.1	0	1	1216932	2.74	98.76	cellular organisms;Bacteria;Firmicutes;Bacillota;Clostridia;Eubacteriales;Clostridiaceae;Clostridium;Clostridium bornimense
1515	GCF_000582515.1	0	1	367190	0.35	99.81	cellular organisms;Bacteria;Gammaproteobacteria;Gammaproteobacteria;Enterobacterales;Yersiniaceae;Yersinia;Yersinia pseudotuberculosis complex;Yersinia similis
1516	GCF_000582535.1	0	1	1427984	0.79	91.33	cellular organisms;Bacteria;Mycoplasmatota;Mycoplasmatota;Mollicutes;Mycoplasmatales;Mycoplasmataceae;Candidatus Hepatoplasma;Candidatus Hepatoplasma crinochetorum;Candidatus Hepatoplasma crinochetorum Av
1517	GCF_000583855.1	0	1	1288313	3.48	98.29	cellular organisms;Bacteria;Alphaproteobacteria;Alphaproteobacteria;Rhodospirillales;Acetobacteraceae;Gluconobacter;Gluconobacter oxydans;Gluconobacter oxydans DSM 3504
1518	GCF_000585195.1	0	0	1355374	0.55	98.84	cellular organisms;Bacteria;Aquificota + Campylobacterota + Deferribacterota;Epsilonproteobacteria;Campylobacterales;Arcobacteraceae;Aliarcobacter;Aliarcobacter lanthieri
1519	GCF_000585215.1	0	1	1249627	0.56	99.92	cellular organisms;Bacteria;Gammaproteobacteria;Gammaproteobacteria;Chromatiales;Chromatiaceae;Imhoffiella;Imhoffiella purpurea
1520	GCF_000585235.1	1	1	1229521	2.04	88.63	cellular organisms;Bacteria;Gammaproteobacteria;Gammaproteobacteria;Oceanospirillales;Oceanospirillaceae;Nitrincola;Nitrincola nitratireducens
1521	GCF_000585355.1	0	1	915438	0.3	98.22	cellular organisms;Bacteria;FCB group;Bacteroidetes/Chlorobi group;Bacteroidota;Bacteroidia;Bacteroidales;Prevotellaceae;Prevotella;Prevotella oryzae;Prevotella oryzae DSM 17970
1522	GCF_000585395.1	1	0	915437	0.12	98.82	cellular organisms;Bacteria;Firmicutes;Bacillota;Bacilli;Bacillales;Paenibacillaceae;Saccharibacillus;Saccharibacillus sacchari;Saccharibacillus sacchari DSM 19268
1523	GCF_000585415.1	0	1	1123268	0.51	99.17	cellular organisms;Bacteria;Alphaproteobacteria;Alphaproteobacteria;Sphingomonadales;Sphingomonadaceae;Sphingomonas;Sphingomonas jaspsi;Sphingomonas jaspsi DSM 18422
1524	GCF_000590555.1	0	1	1348662	0.62	97.84	cellular organisms;Bacteria;Actinobacteriota;Actinomycetota;Actinomycetes;Mycobacteriales;Corynebacteriaceae;Corynebacterium;Corynebacterium argentoratense;Corynebacterium argentoratense DSM 44202
1525	GCF_000590795.1	0	1	1423891	1.12	95.29	cellular organisms;Bacteria;Alphaproteobacteria;Alphaproteobacteria;Hyphomicrobiales;Brucellaceae;Brucella/Ochrobactrum group;Brucella;Brucella ceti;Brucella ceti TE10759-12
1526	GCF_000590885.1	0	1	69222	4.99	88.46	cellular organisms;Bacteria;Gammaproteobacteria;Gammaproteobacteria;Enterobacterales;Erwiniaceae;Erwinia;Erwinia mallotivora
1527	GCF_000590925.1	0	1	1294273	0.31	90.71	cellular organisms;Bacteria;Alphaproteobacteria;Alphaproteobacteria;Rhodobacterales;Roseobacteraceae;Roseibacterium;Roseibacterium elongatum;Roseibacterium elongatum DSM 19469
1528	GCF_000597725.1	0	1	1123326	1.04	99.32	cellular organisms;Bacteria;Aquificota + Campylobacterota + Deferribacterota;Epsilonproteobacteria;Campylobacterales;Sulfurospirillaceae;Sulfurospirillum;Sulfurospirillum arcachonense;Sulfurospirillum arcachonense DSM 9755
1529	GCF_000598065.1	0	1	1380763	0.67	86.56	cellular organisms;Bacteria;Firmicutes;Bacillota;Bacilli;Bacillales;Paenibacillaceae;Paenibacillus;Paenibacillus darwinianus
1530	GCF_000599865.1	0	1	1476583	0.23	99.27	cellular organisms;Bacteria;Deinococcota;Deinococcota;Deinococci;Deinococcales;Deinococcaceae;Deinococcus;Deinococcus phoenicis
1531	GCF_000599985.1	0	1	1196095	0.84	98.31	cellular organisms;Bacteria;Gammaproteobacteria;Gammaproteobacteria;Orbales;Orbaceae;Gilliamella;Gilliamella apicola
1532	GCF_000600005.1	0	1	1196094	1.01	95.52	cellular organisms;Bacteria;Betaproteobacteria;Betaproteobacteria;Neisseriales;Neisseriaceae;Snodgrassella;Snodgrassella alvi;Snodgrassella alvi wkB2
1533	GCF_000600105.1	1	0	1145276	6.61	88.7	cellular organisms;Bacteria;Firmicutes;Bacillota;Bacilli;Bacillales;Bacillaceae;Lysinibacillus;Lysinibacillus varians
1534	GCF_000600335.2	0	1	442562	0.66	82.08	cellular organisms;Bacteria;Alphaproteobacteria;Alphaproteobacteria;Rhodobacterales;Roseobacteraceae;Rubellimicrobium;Rubellimicrobium mesophilum;Rubellimicrobium mesophilum DSM 19309
1535	GCF_000601455.1	0	1	1403537	3.74	89.93	cellular organisms;Bacteria;Firmicutes;Bacillota;Clostridia;Eubacteriales;Clostridiaceae;Fervidicella;Fervidicella metallireducens;Fervidicella metallireducens AeB
1536	GCF_000601485.1	0	1	1192034	0.86	98.28	cellular organisms;Bacteria;Myxococcota;Polyangia;Polyangiales;Polyangiaceae;Chondromyces;Chondromyces apiculatus;Chondromyces apiculatus DSM 436
1537	GCF_000603945.1	0	1	948458	6.06	94.83	cellular organisms;Bacteria;Actinobacteriota;Actinomycetota;Actinomycetes;Micrococcales;Cellulomonadaceae;Actinotalea;Actinotalea ferrariae;Actinotalea ferrariae CF5-4
1538	GCF_000612035.1	0	1	2805098	2.25	89.74	cellular organisms;Bacteria;Gammaproteobacteria;Gammaproteobacteria;Enterobacterales;Morganellaceae;Photorhabdus;Photorhabdus aegyptia
1539	GCF_000612055.1	0	1	1661	1.42	100	cellular organisms;Bacteria;Actinobacteriota;Actinomycetota;Actinomycetes;Actinomycetales;Actinomycetaceae;Trueperella;Trueperella pyogenes
1540	GCF_000612505.1	1	0	1268072	2.52	97.72	cellular organisms;Bacteria;Firmicutes;Bacillota;Bacilli;Bacillales;Paenibacillaceae;Paenibacillus;Paenibacillus sabinae;Paenibacillus sabinae T27
1541	GCF_000612625.1	1	0	1461580	0.47	99.19	cellular organisms;Bacteria;Firmicutes;Bacillota;Bacilli;Bacillales;Bacillaceae;Neobacillus;Neobacillus jeddahensis
1542	GCF_000612665.1	0	0	1347369	1.37	99.19	cellular organisms;Bacteria;Firmicutes;Bacillota;Bacilli;Bacillales;Bacillaceae;Neobacillus;Neobacillus dielmonensis
1543	GCF_000612685.1	0	1	1437824	0.92	97.76	cellular organisms;Bacteria;Betaproteobacteria;Betaproteobacteria;Burkholderiales;Alcaligenaceae;Castellaniella;Castellaniella defragrans;Castellaniella defragrans 65Phen
1544	GCF_000612805.1	1	0	1347368	2.11	95.53	cellular organisms;Bacteria;Firmicutes;Bacillota;Bacilli;Bacillales;Bacillaceae;Bacillus;Bacillus ndiopicus
1545	GCF_000612845.1	0	1	1211817	1.86	99.38	cellular organisms;Bacteria;Firmicutes;Bacillota;Clostridia;Eubacteriales;Clostridiaceae;Clostridium;Clostridium ihumii;Clostridium ihumii AP5
1546	GCF_000612965.1	0	0	38323	0.13	99.95	cellular organisms;Bacteria;Alphaproteobacteria;Alphaproteobacteria;Hyphomicrobiales;Bartonellaceae;Bartonella;Bartonella henselae
1547	GCF_000613045.3	1	1	318456	2.3	97.66	cellular organisms;Bacteria;Gammaproteobacteria;Gammaproteobacteria;Vibrionales;Vibrionaceae;Photobacterium;Photobacterium kishitanii
1548	GCF_000613185.1	0	1	258533	3.08	99.62	cellular organisms;Bacteria;Actinobacteriota;Actinomycetota;Actinomycetes;Mycobacteriales;Mycobacteriaceae;Mycolicibacterium;Mycolicibacterium cosmeticum
1549	GCF_000614975.1	1	1	1236542	1.32	83.06	cellular organisms;Bacteria;Gammaproteobacteria;Gammaproteobacteria;Alteromonadales;Shewanellaceae;Shewanella;Shewanella marina;Shewanella marina JCM 15074
1550	GCF_000615945.1	1	0	1236954	3.48	85.14	cellular organisms;Bacteria;Firmicutes;Bacillota;Bacilli;Bacillales;Bacillaceae;Caldalkalibacillus;Caldalkalibacillus mannanilyticus;Caldalkalibacillus mannanilyticus JCM 10596
1551	GCF_000616095.1	0	1	1236958	2.09	95.9	cellular organisms;Bacteria;Alphaproteobacteria;Alphaproteobacteria;Sneathiellales;Sneathiellaceae;Sneathiella;Sneathiella glossodoripedis;Sneathiella glossodoripedis JCM 23214
1552	GCF_000619805.1	0	1	1123325	0.15	98.84	cellular organisms;Bacteria;Aquificota + Campylobacterota + Deferribacterota;Aquificae;Aquificales;Hydrogenothermaceae;Sulfurihydrogenibium;Sulfurihydrogenibium subterraneum;Sulfurihydrogenibium subterraneum DSM 15120
1553	GCF_000619845.1	0	1	1120977	0.78	97.53	cellular organisms;Bacteria;Gammaproteobacteria;Gammaproteobacteria;Moraxellales;Moraxellaceae;Alkanindiges;Alkanindiges illinoisensis;Alkanindiges illinoisensis DSM 15370
1554	GCF_000619885.1	0	2	1121103	0.11	100	cellular organisms;Bacteria;Gammaproteobacteria;Gammaproteobacteria;Oceanospirillales;Balneatrichaceae;Balneatrix;Balneatrix alpica;Balneatrix alpica DSM 16621
1555	GCF_000619905.2	0	1	1266925	1.27	98.43	cellular organisms;Bacteria;Betaproteobacteria;Betaproteobacteria;Nitrosomonadales;Nitrosomonadaceae;Nitrosospira;Nitrosospira briensis;Nitrosospira briensis C-128
1556	GCF_000619945.1	0	1	1410653	0.36	99.38	cellular organisms;Bacteria;Firmicutes;Bacillota;Clostridia;Eubacteriales;Clostridiaceae;Clostridium;Clostridium lundense;Clostridium lundense DSM 17049
1557	GCF_000620045.1	0	2	1121941	0.37	99	cellular organisms;Bacteria;Gammaproteobacteria;Gammaproteobacteria;Oceanospirillales;Halomonadaceae;Halomonas;Halomonas halodenitrificans;Halomonas halodenitrificans DSM 735
1558	GCF_000620065.1	0	1	1122221	0.55	99.63	cellular organisms;Bacteria;Deinococcota;Deinococcota;Deinococci;Thermales;Thermaceae;Meiothermus;Meiothermus cerbereus;Meiothermus cerbereus DSM 11376
1559	GCF_000620085.1	1	1	1122200	1.2	99.08	cellular organisms;Bacteria;Gammaproteobacteria;Gammaproteobacteria;Oceanospirillales;Oceanospirillaceae;Marinobacterium;Marinobacterium jannaschii;Marinobacterium jannaschii DSM 6295
1560	GCF_000620145.1	0	1	1121375	0.67	98.92	cellular organisms;Bacteria;Betaproteobacteria;Betaproteobacteria;Neisseriales;Chromobacteriaceae;Deefgea;Deefgea rivuli;Deefgea rivuli DSM 18356
1561	GCF_000620305.1	0	1	1304884	0.45	100	cellular organisms;Bacteria;Firmicutes;Bacillota;Clostridia;Eubacteriales;Peptococcaceae;Desulfitibacter;Desulfitibacter alkalitolerans;Desulfitibacter alkalitolerans DSM 16504
1562	GCF_000620765.1	0	1	1121433	0.54	99.52	cellular organisms;Bacteria;Desulfuromonadota + Desulfobacterota;Desulfovibrionia;Desulfovibrionales;Desulfohalobiaceae;Desulfovermiculus;Desulfovermiculus halophilus;Desulfovermiculus halophilus DSM 18834
1563	GCF_000620785.1	0	1	1123023	0.33	98.49	cellular organisms;Bacteria;Actinobacteriota;Actinomycetota;Actinomycetes;Pseudonocardiales;Pseudonocardiaceae;Pseudonocardia;Pseudonocardia acaciae;Pseudonocardia acaciae DSM 45401
1564	GCF_000620825.1	0	0	1397695	1.32	99.28	cellular organisms;Bacteria;Firmicutes;Bacillota;Bacilli;Bacillales;Bacillales incertae sedis;Bacillales Family XII. Incertae Sedis;Exiguobacterium;Exiguobacterium undae;Exiguobacterium undae 190-11
1565	GCF_000621125.1	0	1	1122191	1.03	98.62	cellular organisms;Bacteria;FCB group;Bacteroidetes/Chlorobi group;Bacteroidota;Flavobacteriia;Flavobacteriales;Flavobacteriaceae;Maribacter;Maribacter antarcticus;Maribacter antarcticus DSM 21422
1566	GCF_000621145.1	0	1	1121402	0.42	99.61	cellular organisms;Bacteria;Desulfuromonadota + Desulfobacterota;Desulfobulbia;Desulfobulbales;Desulfobulbaceae;Desulfobulbus;Desulfobulbus elongatus;Desulfobulbus elongatus DSM 2908
1567	GCF_000621165.1	0	2	1121867	1.34	98.89	cellular organisms;Bacteria;Gammaproteobacteria;Gammaproteobacteria;Vibrionales;Vibrionaceae;Enterovibrio;Enterovibrio calviensis;Enterovibrio calviensis DSM 14347
1568	GCF_000621205.1	1	1	1403347	0.41	99.81	cellular organisms;Bacteria;Gammaproteobacteria;Gammaproteobacteria;Oceanospirillales;Halomonadaceae;Halotalea;Halotalea alkalilenta;Halotalea alkalilenta DSM 17697
1569	GCF_000621305.1	0	1	1123367	1.17	98.6	cellular organisms;Bacteria;Betaproteobacteria;Betaproteobacteria;Rhodocyclales;Zoogloeaceae;Thauera;Thauera linaloolentis;Thauera linaloolentis 47Lol = DSM 12138
1570	GCF_000621445.1	1	0	1408424	0.7	98.49	cellular organisms;Bacteria;Firmicutes;Bacillota;Bacilli;Bacillales;Bacillaceae;Alkalihalobacillus;Alkalihalobacillus bogoriensis;Alkalihalobacillus bogoriensis ATCC BAA-922
1571	GCF_000621485.1	0	1	1408422	0.65	100	cellular organisms;Bacteria;Firmicutes;Bacillota;Clostridia;Eubacteriales;Clostridiaceae;Alkaliphilus;Alkaliphilus transvaalensis;Alkaliphilus transvaalensis ATCC 700919
1572	GCF_000621505.1	0	1	1121303	4.89	100	cellular organisms;Bacteria;Firmicutes;Bacillota;Clostridia;Eubacteriales;Oscillospiraceae;Ruminiclostridium;Ruminiclostridium cellobioparum;Ruminiclostridium cellobioparum DSM 1351 = ATCC 15832
1573	GCF_000621585.1	0	1	1408436	1.39	99.03	cellular organisms;Bacteria;Firmicutes;Bacillota;Clostridia;Eubacteriales;Eubacteriaceae;Eubacterium;[Eubacterium] cellulosolvens;[Eubacterium] cellulosolvens LD2006
1574	GCF_000621625.1	0	1	1408433	1.24	98.76	cellular organisms;Bacteria;FCB group;Bacteroidetes/Chlorobi group;Bacteroidota;Flavobacteriia;Flavobacteriales;Crocinitomicaceae;Crocinitomix;Crocinitomix catalasitica;Crocinitomix catalasitica ATCC 23190
1575	GCF_000621825.1	0	1	1410666	0.96	98.3	cellular organisms;Bacteria;FCB group;Bacteroidetes/Chlorobi group;Bacteroidota;Bacteroidia;Bacteroidales;Prevotellaceae;Prevotella;Prevotella brevis;Prevotella brevis P6B11
1576	GCF_000621925.1	0	0	1410659	0.42	98.57	cellular organisms;Bacteria;Firmicutes;Bacillota;Erysipelotrichia;Erysipelotrichales;Coprobacillaceae;Kandleria;Kandleria vitulina;Kandleria vitulina WCE2011
1577	GCF_000622165.1	0	1	1448132	0.95	100	cellular organisms;Bacteria;Mycoplasmatota;Mycoplasmatota;Mollicutes;Mycoplasmatales;Mycoplasmataceae;Mesomycoplasma;Mesomycoplasma molare;Mesomycoplasma molare ATCC 27746
1578	GCF_000622365.1	0	1	1342302	2.34	94.07	cellular organisms;Bacteria;Alphaproteobacteria;Alphaproteobacteria;Rhodobacterales;Roseobacteraceae;Sulfitobacter;Sulfitobacter noctilucae
1579	GCF_000622385.1	0	1	1342301	2.34	91.46	cellular organisms;Bacteria;Alphaproteobacteria;Alphaproteobacteria;Rhodobacterales;Roseobacteraceae;Sulfitobacter;Sulfitobacter noctilucicola
1580	GCF_000622405.1	0	1	1300350	4.85	87.68	cellular organisms;Bacteria;Alphaproteobacteria;Alphaproteobacteria;Rhodobacterales;Roseobacteraceae;Sulfitobacter;Sulfitobacter donghicola;Sulfitobacter donghicola DSW-25 = KCTC 12864 = JCM 14565
1581	GCF_000622425.1	0	1	1443111	7.14	91.58	cellular organisms;Bacteria;Alphaproteobacteria;Alphaproteobacteria;Rhodobacterales;Roseobacteraceae;Sulfitobacter;Sulfitobacter guttiformis;Sulfitobacter guttiformis KCTC 32187
1582	GCF_000626675.1	0	1	1404245	5.27	98.87	cellular organisms;Bacteria;Actinobacteriota;Actinomycetota;Actinomycetes;Mycobacteriales;Corynebacteriaceae;Corynebacterium;Corynebacterium glyciniphilum;Corynebacterium glyciniphilum AJ 3170
1583	GCF_000632845.1	0	1	391036	0.14	98.8	cellular organisms;Bacteria;Alphaproteobacteria;Alphaproteobacteria;Rickettsiales;Anaplasmataceae;Ehrlichia;unclassified Ehrlichia;Ehrlichia sp. HF
1584	GCF_000632965.1	0	0	1249650	0.25	99.57	cellular organisms;Bacteria;Alphaproteobacteria;Alphaproteobacteria;Rickettsiales;Anaplasmataceae;Ehrlichia;canis group;Ehrlichia chaffeensis;Ehrlichia chaffeensis str. West Paces
1585	GCF_000632985.1	0	1	1286528	0.98	96.59	cellular organisms;Bacteria;Alphaproteobacteria;Alphaproteobacteria;Rickettsiales;Anaplasmataceae;Neorickettsia;Neorickettsia helminthoeca;Neorickettsia helminthoeca str. Oregon
1586	GCF_000633455.1	0	0	947309	3.96	98.67	cellular organisms;Bacteria;FCB group;Bacteroidetes/Chlorobi group;Bacteroidota;Sphingobacteriia;Sphingobacteriales;Sphingobacteriaceae;Pedobacter;Pedobacter jeongneungensis
1587	GCF_000633635.1	1	1	1453587	2.05	88.61	cellular organisms;Bacteria;Firmicutes;Bacillota;Bacilli;Lactobacillales;Enterococcaceae;Enterococcus;Enterococcus crotali
1588	GCF_000633935.1	0	1	765873	0.89	97.47	cellular organisms;Bacteria;Gammaproteobacteria;Gammaproteobacteria;Chromatiales;Ectothiorhodospiraceae;Ectothiorhodospira;Ectothiorhodospira haloalkaliphila;Ectothiorhodospira haloalkaliphila ATCC 51935
1589	GCF_000647975.1	0	1	1454373	0.61	100	cellular organisms;Bacteria;Alphaproteobacteria;Alphaproteobacteria;Rhodobacterales;Roseobacteraceae;Actibacterium;Actibacterium mucosum;Actibacterium mucosum KCTC 23349
1590	GCF_000648275.1	0	1	1427503	0.9	80.7	cellular organisms;Bacteria;Alphaproteobacteria;Alphaproteobacteria;Holosporales;Holosporaceae;Holospora;Holospora elegans;Holospora elegans E1
1591	GCF_000661915.1	0	1	3022791	0.84	100	cellular organisms;Bacteria;Gammaproteobacteria;Gammaproteobacteria;Pseudomonadales;Pseudomonadaceae;Stutzerimonas;Stutzerimonas decontaminans
1592	GCF_000661955.1	0	1	216778	2.48	98.68	cellular organisms;Bacteria;Gammaproteobacteria;Gammaproteobacteria;Xanthomonadales;Xanthomonadaceae;Stenotrophomonas;Stenotrophomonas rhizophila
1593	GCF_000671395.1	0	1	1461693	0.61	98.57	cellular organisms;Bacteria;Alphaproteobacteria;Alphaproteobacteria;Rhodobacterales;Roseobacteraceae;Actibacterium;Actibacterium atlanticum
1594	GCF_000682675.1	0	1	1280941	0.92	98.74	cellular organisms;Bacteria;Alphaproteobacteria;Alphaproteobacteria;Hyphomonadales;Hyphomonadaceae;Hyphomonas;Hyphomonas pacifica
1595	GCF_000682695.1	0	1	1280947	2.42	98.99	cellular organisms;Bacteria;Alphaproteobacteria;Alphaproteobacteria;Hyphomonadales;Hyphomonadaceae;Hyphomonas;Hyphomonas chukchiensis
1596	GCF_000682755.1	0	1	1280946	1.88	99.12	cellular organisms;Bacteria;Alphaproteobacteria;Alphaproteobacteria;Hyphomonadales;Hyphomonadaceae;Hyphomonas;Hyphomonas beringensis
1597	GCF_000684975.1	0	1	1218074	2.19	98.69	cellular organisms;Bacteria;Betaproteobacteria;Betaproteobacteria;Burkholderiales;Burkholderiaceae;Paraburkholderia;Paraburkholderia acidipaludis;Paraburkholderia acidipaludis NBRC 101816
1598	GCF_000685015.1	0	1	1218075	0.33	99.15	cellular organisms;Bacteria;Betaproteobacteria;Betaproteobacteria;Burkholderiales;Burkholderiaceae;Paraburkholderia;Paraburkholderia bannensis;Paraburkholderia bannensis NBRC 103871
1599	GCF_000685035.1	0	1	1218076	2.92	99.23	cellular organisms;Bacteria;Betaproteobacteria;Betaproteobacteria;Burkholderiales;Burkholderiaceae;Paraburkholderia;Paraburkholderia ferrariae;Paraburkholderia ferrariae NBRC 106233
1600	GCF_000685075.1	0	1	1218083	2.16	99.45	cellular organisms;Bacteria;Betaproteobacteria;Betaproteobacteria;Burkholderiales;Burkholderiaceae;Paraburkholderia;Paraburkholderia oxyphila;Paraburkholderia oxyphila NBRC 105797
1601	GCF_000685215.1	0	1	1280952	1.41	99.75	cellular organisms;Bacteria;Alphaproteobacteria;Alphaproteobacteria;Hyphomonadales;Hyphomonadaceae;Hyphomonas;Hyphomonas jannaschiana;Hyphomonas jannaschiana VP2
1602	GCF_000685235.1	0	1	1280949	1.56	99.5	cellular organisms;Bacteria;Alphaproteobacteria;Alphaproteobacteria;Hyphomonadales;Hyphomonadaceae;Hyphomonas;Hyphomonas adhaerens;Hyphomonas adhaerens MHS-3
1603	GCF_000685255.1	0	1	1280951	0.08	99.5	cellular organisms;Bacteria;Alphaproteobacteria;Alphaproteobacteria;Hyphomonadales;Hyphomonadaceae;Hyphomonas;Hyphomonas hirschiana;Hyphomonas hirschiana VP5
1604	GCF_000685275.1	0	1	1280950	0.6	99.21	cellular organisms;Bacteria;Alphaproteobacteria;Alphaproteobacteria;Hyphomonadales;Hyphomonadaceae;Hyphomonas;Hyphomonas johnsonii;Hyphomonas johnsonii MHS-2
1605	GCF_000685315.1	0	1	1280954	2.18	99.34	cellular organisms;Bacteria;Alphaproteobacteria;Alphaproteobacteria;Hyphomonadales;Hyphomonadaceae;Hyphomonas;Hyphomonas polymorpha;Hyphomonas polymorpha PS728
1606	GCF_000685865.1	1	0	1397700	1.4	99	cellular organisms;Bacteria;Firmicutes;Bacillota;Bacilli;Bacillales;Bacillales incertae sedis;Bacillales Family XII. Incertae Sedis;Exiguobacterium;Exiguobacterium antarcticum;Exiguobacterium antarcticum DSM 14480
1607	GCF_000686525.1	0	1	1121413	0.83	99.21	cellular organisms;Bacteria;Desulfuromonadota + Desulfobacterota;Desulfovibrionia;Desulfovibrionales;Desulfonatronovibrionaceae;Desulfonatronovibrio;Desulfonatronovibrio hydrogenovorans;Desulfonatronovibrio hydrogenovorans DSM 9292
1608	GCF_000686665.1	1	0	1121333	0.63	98.11	cellular organisms;Bacteria;Firmicutes;Bacillota;Erysipelotrichia;Erysipelotrichales;Coprobacillaceae;Thomasclavelia;Thomasclavelia saccharogumia;Thomasclavelia saccharogumia DSM 17460
1609	GCF_000686705.1	0	1	1121319	3.02	99.38	cellular organisms;Bacteria;Firmicutes;Bacillota;Clostridia;Eubacteriales;Clostridiaceae;Clostridium;Clostridium hydrogeniformans;Clostridium hydrogeniformans DSM 21757
1610	GCF_000686725.1	0	1	1121293	2.07	98.14	cellular organisms;Bacteria;Firmicutes;Bacillota;Clostridia;Eubacteriales;Clostridiaceae;Clostridium;Clostridium akagii;Clostridium akagii DSM 12554
1611	GCF_000686905.1	1	1	1122211	0.9	99.18	cellular organisms;Bacteria;Gammaproteobacteria;Gammaproteobacteria;Oceanospirillales;Oceanospirillaceae;Marinospirillum;Marinospirillum insulare;Marinospirillum insulare DSM 21763
1612	GCF_000687145.1	0	1	1312852	2.78	83.92	cellular organisms;Bacteria;Acidobacteriota;Thermoanaerobaculia;Thermoanaerobaculales;Thermoanaerobaculaceae;Thermoanaerobaculum;Thermoanaerobaculum aquaticum
1613	GCF_000687165.1	0	1	1408420	0.19	100	cellular organisms;Bacteria;Betaproteobacteria;Betaproteobacteria;Burkholderiales;Comamonadaceae;Acidovorax;Acidovorax oryzae;Acidovorax oryzae ATCC 19882
1614	GCF_000687555.1	0	1	1410651	2.59	98.06	cellular organisms;Bacteria;Firmicutes;Bacillota;Clostridia;Eubacteriales;Lachnospiraceae;Lacrimispora;Lacrimispora aerotolerans;[Clostridium] aerotolerans DSM 5434
1615	GCF_000687775.1	0	1	1408461	0.95	99.68	cellular organisms;Bacteria;Mycoplasmatota;Mycoplasmatota;Mollicutes;Mycoplasmatales;Mycoplasmataceae;Mycoplasmopsis;Mycoplasmopsis felifaucium;Mycoplasmopsis felifaucium ATCC 43428
1616	GCF_000687795.1	0	1	1408471	0.95	97.88	cellular organisms;Bacteria;Mycoplasmatota;Mycoplasmatota;Mollicutes;Mycoplasmatales;Mycoplasmataceae;Mycoplasma;Mycoplasma testudinis;Mycoplasma testudinis ATCC 43263
1617	GCF_000687815.1	0	1	1408459	1.13	99.97	cellular organisms;Bacteria;Mycoplasmatota;Mycoplasmatota;Mollicutes;Mycoplasmatales;Mycoplasmataceae;Mycoplasma;Mycoplasma elephantis;Mycoplasma elephantis ATCC 51980
1618	GCF_000687875.1	0	1	1408419	0.19	100	cellular organisms;Bacteria;Alphaproteobacteria;Alphaproteobacteria;Rhodospirillales;Acetobacteraceae;Acidocella;Acidocella facilis;Acidocella facilis ATCC 35904
1619	GCF_000687955.1	0	0	1392497	0.66	97.26	cellular organisms;Bacteria;Firmicutes;Bacillota;Clostridia;Eubacteriales;Peptostreptococcaceae;Clostridioides;Clostridioides mangenotii;Clostridioides mangenotii LM2
1620	GCF_000688235.1	0	1	1123355	0.88	100	cellular organisms;Bacteria;Alphaproteobacteria;Alphaproteobacteria;Rhodospirillales;Terasakiellaceae;Terasakiella;Terasakiella pusilla;Terasakiella pusilla DSM 6293
1621	GCF_000688255.1	0	1	1123255	0.22	99.42	cellular organisms;Bacteria;Betaproteobacteria;Betaproteobacteria;Burkholderiales;Comamonadaceae;Simplicispira;Simplicispira psychrophila;Simplicispira psychrophila DSM 11588
1622	GCF_000688395.1	0	1	1121020	0.15	99.26	cellular organisms;Bacteria;Actinobacteriota;Actinomycetota;Actinomycetes;Micrococcales;Micrococcaceae;Haematomicrobium;Haematomicrobium sanguinis;Haematomicrobium sanguinis DSM 21259
1623	GCF_000688455.1	0	1	1382359	0.13	99.62	cellular organisms;Bacteria;Acidobacteriota;Terriglobia;Terriglobales;Acidobacteriaceae;Pseudacidobacterium;Pseudacidobacterium ailaaui
1624	GCF_000688515.1	0	1	1120956	0.65	98.22	cellular organisms;Bacteria;Alphaproteobacteria;Alphaproteobacteria;Hyphomicrobiales;Afifellaceae;Afifella;Afifella pfennigii;Afifella pfennigii DSM 17143
1625	GCF_000689395.1	0	1	1458461	0.85	96.46	cellular organisms;Bacteria;Alphaproteobacteria;Alphaproteobacteria;Hyphomicrobiales;Parvibaculaceae;Candidatus Phaeomarinobacter;Candidatus Phaeomarinobacter ectocarpi
1626	GCF_000691225.1	1	1	267850	0.22	96.28	cellular organisms;Bacteria;Gammaproteobacteria;Gammaproteobacteria;Oceanospirillales;Oceanospirillaceae;Nitrincola;Nitrincola lacisaponensis
1627	GCF_000691605.1	0	0	959	1.98	97.84	cellular organisms;Bacteria;Bdellovibrionota;Bdellovibrionia;Bdellovibrionales;Pseudobdellovibrionaceae;Bdellovibrio;Bdellovibrio bacteriovorus
1628	GCF_000691805.2	0	1	1329250	1.2	97.53	cellular organisms;Bacteria;Firmicutes;Bacillota;Bacilli;Lactobacillales;Lactobacillaceae;Weissella;Weissella oryzae;Weissella oryzae SG25
1629	GCF_000695625.1	0	1	287986	1.15	99.06	cellular organisms;Bacteria;Actinobacteriota;Actinomycetota;Actinomycetes;Pseudonocardiales;Pseudonocardiaceae;Amycolatopsis;Amycolatopsis rifamycinica
1630	GCF_000695795.1	0	1	1492738	0.79	99.38	cellular organisms;Bacteria;FCB group;Bacteroidetes/Chlorobi group;Bacteroidota;Flavobacteriia;Flavobacteriales;Flavobacteriaceae;Flavobacterium;Flavobacterium seoulense
1631	GCF_000696185.1	0	1	1348663	0.62	93.12	cellular organisms;Bacteria;Actinobacteriota;Actinomycetota;Actinomycetes;Kitasatosporales;Streptomycetaceae;Kitasatospora;Kitasatospora cheerisanensis;Kitasatospora cheerisanensis KCTC 2395
1632	GCF_000696225.1	0	1	1458427	0.1	91.29	cellular organisms;Bacteria;Betaproteobacteria;Betaproteobacteria;Burkholderiales;Comamonadaceae;Serpentinimonas;Serpentinimonas barnesii
1633	GCF_000696345.2	0	1	1163398	0.91	99.36	cellular organisms;Bacteria;Gammaproteobacteria;Gammaproteobacteria;Pseudomonadales;Pseudomonadaceae;Pseudomonas;Pseudomonas donghuensis
1634	GCF_000696675.2	0	1	1289591	5.73	95.6	cellular organisms;Bacteria;Actinobacteriota;Actinomycetota;Actinomycetes;Mycobacteriales;Nocardiaceae;Rhodococcus;Rhodococcus erythropolis group;Rhodococcus erythropolis;Rhodococcus erythropolis R138
1635	GCF_000697965.2	0	1	106592	4.42	94.91	cellular organisms;Bacteria;Alphaproteobacteria;Alphaproteobacteria;Hyphomicrobiales;Rhizobiaceae;Sinorhizobium/Ensifer group;Ensifer;Ensifer adhaerens
1636	GCF_000699585.2	0	0	1121324	2.73	100	cellular organisms;Bacteria;Firmicutes;Bacillota;Clostridia;Eubacteriales;Peptostreptococcaceae;Peptoclostridium;Peptoclostridium litorale;Peptoclostridium litorale DSM 5388
1637	GCF_000701445.1	0	1	1121124	0.22	99.83	cellular organisms;Bacteria;Alphaproteobacteria;Alphaproteobacteria;Caulobacterales;Caulobacteraceae;Brevundimonas;Brevundimonas bacteroides;Brevundimonas bacteroides DSM 4726
1638	GCF_000701505.1	0	1	1121483	0.38	99.25	cellular organisms;Bacteria;FCB group;Bacteroidetes/Chlorobi group;Bacteroidota;Cytophagia;Cytophagales;Spirosomaceae;Dyadobacter;Dyadobacter crusticola;Dyadobacter crusticola DSM 16708
1639	GCF_000701525.1	1	0	1408447	0.15	99	cellular organisms;Bacteria;Mycoplasmatota;Mycoplasmatota;Mollicutes;Entomoplasmatales;Entomoplasmataceae;Mesoplasma;Mesoplasma grammopterae;Mesoplasma grammopterae ATCC 49580
1640	GCF_000701585.1	0	1	1408418	1.14	99.44	cellular organisms;Bacteria;Alphaproteobacteria;Alphaproteobacteria;Rhodospirillales;Acetobacteraceae;Acidiphilium;Acidiphilium angustum;Acidiphilium angustum ATCC 35903
1641	GCF_000701665.1	0	1	1408437	0.44	99.12	cellular organisms;Bacteria;Firmicutes;Bacillota;Clostridia;Eubacteriales;Oscillospiraceae;Agathobaculum;Agathobaculum desmolans;Agathobaculum desmolans ATCC 43058
1642	GCF_000701785.1	0	1	1408453	0.95	99.63	cellular organisms;Bacteria;Mycoplasmatota;Mycoplasmatota;Mycoplasmoidales;Metamycoplasmataceae;Mycoplasmoides;Mycoplasmoides alvi;Mycoplasmoides alvi ATCC 29626
1643	GCF_000702425.1	0	1	1302351	0.65	99.15	cellular organisms;Bacteria;Aquificota + Campylobacterota + Deferribacterota;Aquificae;Aquificales;Aquificaceae;Thermocrinis;Thermocrinis jamiesonii
1644	GCF_000702445.1	0	1	1340493	3.29	94.51	cellular organisms;Bacteria;Acidobacteriota;Terriglobia;Bryobacterales;Bryobacteraceae;Bryobacter;Bryobacter aggregatus;Bryobacter aggregatus MPL3
1645	GCF_000702505.1	0	1	1382306	2.01	97.87	cellular organisms;Bacteria;Chloroflexota;Chloroflexota;Ktedonobacteria;Thermogemmatisporales;Thermogemmatisporaceae;Thermogemmatispora;Thermogemmatispora carboxidivorans
1646	GCF_000702665.1	0	1	1121438	6.11	98.89	cellular organisms;Bacteria;Desulfuromonadota + Desulfobacterota;Desulfovibrionia;Desulfovibrionales;Desulfovibrionaceae;Solidesulfovibrio;Solidesulfovibrio alcoholivorans;Solidesulfovibrio alcoholivorans DSM 5433
1647	GCF_000702705.1	0	1	1408469	0.75	98.75	cellular organisms;Bacteria;Mycoplasmatota;Mycoplasmatota;Mollicutes;Mycoplasmatales;Mycoplasmataceae;Mycoplasma;Mycoplasma simbae;Mycoplasma simbae ATCC 49888
1648	GCF_000703125.1	0	1	37659	0.21	99.38	cellular organisms;Bacteria;Firmicutes;Bacillota;Clostridia;Eubacteriales;Clostridiaceae;Clostridium;Clostridium algidicarnis
1649	GCF_000705355.1	0	1	1496690	0.41	99.56	cellular organisms;Bacteria;Alphaproteobacteria;Alphaproteobacteria;Hyphomicrobiales;Rhizobiaceae;Rhizobium/Agrobacterium group;Pseudorhizobium;Pseudorhizobium marinum
1650	GCF_000705555.1	1	1	1232683	6.23	95.36	cellular organisms;Bacteria;Gammaproteobacteria;Gammaproteobacteria;Oceanospirillales;Oceanospirillaceae;Marinobacterium;unclassified Marinobacterium;Marinobacterium sp. AK27
1651	GCF_000706645.1	0	1	685782	0.13	98.15	cellular organisms;Bacteria;Alphaproteobacteria;Alphaproteobacteria;Hyphomicrobiales;Bartonellaceae;Bartonella;Bartonella rochalimae;Bartonella rochalimae ATCC BAA-1498
1652	GCF_000706765.1	0	0	1341694	0.65	94.5	cellular organisms;Bacteria;Actinobacteriota;Actinomycetota;Actinomycetes;Bifidobacteriales;Bifidobacteriaceae;Bifidobacterium;Bifidobacterium indicum;Bifidobacterium indicum LMG 11587 = DSM 20214
1653	GCF_000708045.1	1	0	1137280	1.23	98.51	cellular organisms;Bacteria;Gammaproteobacteria;Gammaproteobacteria;Pseudomonadales;Marinobacteraceae;Marinobacter;Marinobacter nitratireducens
1654	GCF_000708285.2	0	1	1454007	3.6	98.52	cellular organisms;Bacteria;FCB group;Bacteroidetes/Chlorobi group;Bacteroidota;Sphingobacteriia;Sphingobacteriales;Sphingobacteriaceae;Pedobacter;Pedobacter borealis;Pedobacter borealis DSM 19626
1655	GCF_000708615.2	0	1	491205	0.6	99.03	cellular organisms;Bacteria;FCB group;Bacteroidetes/Chlorobi group;Bacteroidota;Flavobacteriia;Flavobacteriales;Weeksellaceae;Chryseobacterium group;Chryseobacterium;Chryseobacterium hispalense;Chryseobacterium hispalense DSM 25574
1656	GCF_000709345.1	0	1	866564	6.86	98.7	cellular organisms;Bacteria;Betaproteobacteria;Betaproteobacteria;Burkholderiales;Comamonadaceae;Polaromonas;Polaromonas glacialis
1657	GCF_000709415.1	1	0	1288	0.7	99.7	cellular organisms;Bacteria;Firmicutes;Bacillota;Bacilli;Bacillales;Staphylococcaceae;Staphylococcus;Staphylococcus xylosus
1658	GCF_000709915.1	0	1	66897	0.38	98.78	cellular organisms;Bacteria;Actinobacteriota;Actinomycetota;Actinomycetes;Kitasatosporales;Streptomycetaceae;Streptomyces;Streptomyces althioticus group;Streptomyces griseorubens
1659	GCF_000710755.1	0	1	28042	0.5	100	cellular organisms;Bacteria;Actinobacteriota;Actinomycetota;Actinomycetes;Pseudonocardiales;Pseudonocardiaceae;Saccharopolyspora;Saccharopolyspora rectivirgula
1660	GCF_000710775.1	0	1	305900	2.66	99.37	cellular organisms;Bacteria;Gammaproteobacteria;Gammaproteobacteria;Oceanospirillales;Endozoicomonadaceae;Endozoicomonas;Endozoicomonas elysicola
1661	GCF_000710955.1	0	1	53437	1.53	98.66	cellular organisms;Bacteria;Actinobacteriota;Actinomycetota;Actinomycetes;Streptosporangiales;Nocardiopsaceae;Nocardiopsis;Nocardiopsis alba
1662	GCF_000711195.1	0	1	1123517	1.55	95.37	cellular organisms;Bacteria;Gammaproteobacteria;Gammaproteobacteria;Thiotrichales;Piscirickettsiaceae;Thiomicrospira;Thiomicrospira pelophila;Thiomicrospira pelophila DSM 1534
1663	GCF_000711245.1	0	1	1415779	4.77	83.23	cellular organisms;Bacteria;Gammaproteobacteria;Gammaproteobacteria;Nevskiales;Sinobacteraceae;Polycyclovorans;Polycyclovorans algicola;Polycyclovorans algicola TG408
1664	GCF_000711295.1	0	1	1307759	1.09	98.46	cellular organisms;Bacteria;Desulfuromonadota + Desulfobacterota;Desulfovibrionia;Desulfovibrionales;Desulfovibrionaceae;Desulfohalovibrio;Desulfohalovibrio reitneri
1665	GCF_000711715.1	0	1	1123267	0.76	98.91	cellular organisms;Bacteria;Alphaproteobacteria;Alphaproteobacteria;Sphingomonadales;Sphingomonadaceae;Sphingomonas;Sphingomonas astaxanthinifaciens;Sphingomonas astaxanthinifaciens DSM 22298
1666	GCF_000711735.1	0	1	1121447	0.99	99.63	cellular organisms;Bacteria;Desulfuromonadota + Desulfobacterota;Desulfovibrionia;Desulfovibrionales;Desulfovibrionaceae;Maridesulfovibrio;Maridesulfovibrio frigidus;Maridesulfovibrio frigidus DSM 17176
1667	GCF_000711795.1	1	0	1123494	0.31	99.88	cellular organisms;Bacteria;Gammaproteobacteria;Gammaproteobacteria;Vibrionales;Vibrionaceae;Vibrio;Vibrio pacinii;Vibrio pacinii DSM 19139
1668	GCF_000711875.1	0	1	1120999	1.84	98.24	cellular organisms;Bacteria;Betaproteobacteria;Betaproteobacteria;Neisseriales;Chromobacteriaceae;Andreprevotia;Andreprevotia chitinilytica;Andreprevotia chitinilytica DSM 18519
1669	GCF_000711895.1	0	1	1122960	3.57	94.06	cellular organisms;Bacteria;Gammaproteobacteria;Gammaproteobacteria;Enterobacterales;Morganellaceae;Photorhabdus;Photorhabdus australis;Photorhabdus australis DSM 17609
1670	GCF_000711985.1	0	2	1123055	4.33	92.58	cellular organisms;Bacteria;Gammaproteobacteria;Gammaproteobacteria;Chromatiales;Chromatiaceae;Pararheinheimera;Pararheinheimera texasensis;Pararheinheimera texasensis DSM 17496
1671	GCF_000712165.1	0	1	1408476	1.68	93.83	cellular organisms;Bacteria;Mycoplasmatota;Mycoplasmatota;Mollicutes;Mycoplasmatales;Mycoplasmataceae;Ureaplasma;Ureaplasma canigenitalium;Ureaplasma canigenitalium ATCC 51252
1672	GCF_000712295.1	0	1	2754	2.01	99.12	cellular organisms;Bacteria;Synergistota;Synergistia;Synergistales;Synergistaceae;Synergistes;Synergistes jonesii
1673	GCF_000712595.1	1	0	574376	2.75	99.22	cellular organisms;Bacteria;Firmicutes;Bacillota;Bacilli;Bacillales;Bacillaceae;Bacillus;Bacillus cereus group;Bacillus manliponensis
1674	GCF_000714535.1	0	1	1353537	0.21	99.71	cellular organisms;Bacteria;Alphaproteobacteria;Alphaproteobacteria;Rhodobacterales;Paracoccaceae;Thioclava;Thioclava pacifica;Thioclava pacifica DSM 10166
1675	GCF_000714715.1	0	1	1455061	6.54	80.46	cellular organisms;Bacteria;Nitrospirota;Nitrospiria;Nitrospirales;Nitrospiraceae;Candidatus Magnetobacterium;Candidatus Magnetobacterium casensis
1676	GCF_000714815.1	0	1	1048983	0.36	100	cellular organisms;Bacteria;FCB group;Bacteroidetes/Chlorobi group;Bacteroidota;Cytophagia;Cytophagales;Cytophagaceae;Anditalea;Anditalea andensis
1677	GCF_000715015.1	0	1	1044	6.81	92.56	cellular organisms;Bacteria;Alphaproteobacteria;Alphaproteobacteria;Sphingomonadales;Erythrobacteraceae;Erythrobacter/Porphyrobacter group;Erythrobacter;Erythrobacter longus
1678	GCF_000715845.1	0	1	371720	2.15	98.48	cellular organisms;Bacteria;Actinobacteriota;Actinomycetota;Actinomycetes;Kitasatosporales;Streptomycetaceae;Streptomyces;Streptomyces monomycini
1679	GCF_000716025.1	0	1	66872	0.41	99.91	cellular organisms;Bacteria;Actinobacteriota;Actinomycetota;Actinomycetes;Kitasatosporales;Streptomycetaceae;Streptomyces;Streptomyces griseus group;Streptomyces fimicarius subgroup;Streptomyces baarnensis
1680	GCF_000716435.1	0	1	285514	1.04	99.49	cellular organisms;Bacteria;Actinobacteriota;Actinomycetota;Actinomycetes;Kitasatosporales;Streptomycetaceae;Streptomyces;Streptomyces xylophagus
1681	GCF_000716445.1	0	1	43759	0.99	99.91	cellular organisms;Bacteria;Actinobacteriota;Actinomycetota;Actinomycetes;Kitasatosporales;Streptomycetaceae;Streptomyces;Streptomyces wedmorensis
1682	GCF_000716545.1	0	1	2065	1.56	96.59	cellular organisms;Bacteria;Actinobacteriota;Actinomycetota;Actinomycetes;Kitasatosporales;Streptomycetaceae;Kitasatospora;Kitasatospora phosalacinea
1683	GCF_000716625.1	0	1	1896	0.8	99.18	cellular organisms;Bacteria;Actinobacteriota;Actinomycetota;Actinomycetes;Kitasatosporales;Streptomycetaceae;Streptomyces;Streptomyces bikiniensis
1684	GCF_000716675.1	0	1	67267	0.69	99.27	cellular organisms;Bacteria;Actinobacteriota;Actinomycetota;Actinomycetes;Kitasatosporales;Streptomycetaceae;Streptomyces;Streptomyces alboflavus
1685	GCF_000716785.1	0	1	208444	0.83	98.95	cellular organisms;Bacteria;Actinobacteriota;Actinomycetota;Actinomycetes;Pseudonocardiales;Pseudonocardiaceae;Amycolatopsis;Amycolatopsis vancoresmycina
1686	GCF_000716805.1	0	1	66378	1.2	99.91	cellular organisms;Bacteria;Actinobacteriota;Actinomycetota;Actinomycetes;Kitasatosporales;Streptomycetaceae;Streptomyces;Streptomyces yerevanensis
1687	GCF_000716875.1	0	1	68244	2.11	97.67	cellular organisms;Bacteria;Actinobacteriota;Actinomycetota;Actinomycetes;Kitasatosporales;Streptomycetaceae;Streptomyces;Streptomyces novaecaesareae
1688	GCF_000717135.1	0	1	33876	3.81	95.54	cellular organisms;Bacteria;Actinobacteriota;Actinomycetota;Actinomycetes;Micromonosporales;Micromonosporaceae;Catenuloplanes;Catenuloplanes japonicus
1689	GCF_000717275.1	0	0	258052	2.59	88.79	cellular organisms;Bacteria;Actinobacteriota;Actinomycetota;Actinomycetes;Kitasatosporales;Streptomycetaceae;Kitasatospora;Kitasatospora arboriphila
1690	GCF_000717335.1	0	1	330084	4.54	98.56	cellular organisms;Bacteria;Actinobacteriota;Actinomycetota;Actinomycetes;Pseudonocardiales;Pseudonocardiaceae;Amycolatopsis;Amycolatopsis jejuensis
1691	GCF_000717405.1	0	0	37328	3.16	96.9	cellular organisms;Bacteria;Actinobacteriota;Actinomycetota;Actinomycetes;Mycobacteriales;Nocardiaceae;Nocardia;Nocardia carnea
1692	GCF_000717475.1	0	1	159290	1.28	99.19	cellular organisms;Bacteria;Desulfuromonadota + Desulfobacterota;Desulfovibrionia;Desulfovibrionales;Desulfonatronaceae;Desulfonatronum;Desulfonatronum thiodismutans
1693	GCF_000717595.1	0	1	68199	1.37	99.81	cellular organisms;Bacteria;Actinobacteriota;Actinomycetota;Actinomycetes;Kitasatosporales;Streptomycetaceae;Streptomyces;Streptomyces flavochromogenes
1694	GCF_000717745.1	0	1	66377	2.9	99.53	cellular organisms;Bacteria;Actinobacteriota;Actinomycetota;Actinomycetes;Kitasatosporales;Streptomycetaceae;Streptomyces;Streptomyces violens
1695	GCF_000718015.1	0	1	66875	2.21	99.62	cellular organisms;Bacteria;Actinobacteriota;Actinomycetota;Actinomycetes;Kitasatosporales;Streptomycetaceae;Streptomyces;Streptomyces catenulae
1696	GCF_000718025.1	0	0	67352	2.05	97.39	cellular organisms;Bacteria;Actinobacteriota;Actinomycetota;Actinomycetes;Kitasatosporales;Streptomycetaceae;Kitasatospora;Kitasatospora purpeofusca
1697	GCF_000718085.1	0	1	76636	1.14	99.11	cellular organisms;Bacteria;Actinobacteriota;Actinomycetota;Actinomycetes;Micrococcales;Microbacteriaceae;Mycetocola;Mycetocola saprophilus
1698	GCF_000718165.1	0	1	285535	1.88	99.91	cellular organisms;Bacteria;Actinobacteriota;Actinomycetota;Actinomycetes;Kitasatosporales;Streptomycetaceae;Streptomyces;Streptomyces fulvoviolaceus
1699	GCF_000718255.1	0	1	58123	3.16	97.19	cellular organisms;Bacteria;Actinobacteriota;Actinomycetota;Actinomycetes;Streptosporangiales;Thermomonosporaceae;Spirillospora;Spirillospora albida
1700	GCF_000718305.1	0	1	66373	2.46	99.62	cellular organisms;Bacteria;Actinobacteriota;Actinomycetota;Actinomycetes;Kitasatosporales;Streptomycetaceae;Streptomyces;Streptomyces niger
1701	GCF_000718455.1	0	0	66858	0.38	99.11	cellular organisms;Bacteria;Actinobacteriota;Actinomycetota;Actinomycetes;Kitasatosporales;Streptomycetaceae;Streptomyces;Streptomyces griseus group;Streptomyces albovinaceus subgroup;Streptomyces globisporus;Streptomyces globisporus subsp. globisporus
1702	GCF_000718515.1	0	0	1464048	3.89	97.94	cellular organisms;Bacteria;Actinobacteriota;Actinomycetota;Actinomycetes;Micromonosporales;Micromonosporaceae;Micromonospora;Micromonospora parva
1703	GCF_000718625.1	0	1	67315	1.09	100	cellular organisms;Bacteria;Actinobacteriota;Actinomycetota;Actinomycetes;Kitasatosporales;Streptomycetaceae;Streptomyces;Streptomyces lavenduligriseus
1704	GCF_000718635.1	0	1	67373	4.21	99.67	cellular organisms;Bacteria;Actinobacteriota;Actinomycetota;Actinomycetes;Kitasatosporales;Streptomycetaceae;Streptomyces;Streptomyces varsoviensis
1705	GCF_000718985.1	0	1	44060	1.23	97.32	cellular organisms;Bacteria;Actinobacteriota;Actinomycetota;Actinomycetes;Kitasatosporales;Streptomycetaceae;Streptomyces;Streptomyces megasporus
1706	GCF_000719095.1	0	1	436229	2.9	97.63	cellular organisms;Bacteria;Actinobacteriota;Actinomycetota;Actinomycetes;Kitasatosporales;Streptomycetaceae;Streptacidiphilus;Streptacidiphilus jeojiense
1707	GCF_000719135.1	0	1	500153	0.57	95.3	cellular organisms;Bacteria;Actinobacteriota;Actinomycetota;Actinomycetes;Kitasatosporales;Streptomycetaceae;Streptomyces;Streptomyces avicenniae
1708	GCF_000719265.1	0	1	66429	1.25	98.85	cellular organisms;Bacteria;Actinobacteriota;Actinomycetota;Actinomycetes;Kitasatosporales;Streptomycetaceae;Streptomyces;Streptomyces roseoverticillatus
1709	GCF_000719285.1	0	1	66874	1.14	100	cellular organisms;Bacteria;Actinobacteriota;Actinomycetota;Actinomycetes;Kitasatosporales;Streptomycetaceae;Streptomyces;Streptomyces bicolor
1710	GCF_000720335.1	0	1	397278	2.25	97.63	cellular organisms;Bacteria;Actinobacteriota;Actinomycetota;Actinomycetes;Propionibacteriales;Nocardioidaceae;Marmoricola;Marmoricola aequoreus
1711	GCF_000720485.1	0	1	47761	2.34	99.85	cellular organisms;Bacteria;Actinobacteriota;Actinomycetota;Actinomycetes;Kitasatosporales;Streptomycetaceae;Streptomyces;Streptomyces ochraceiscleroticus
1712	GCF_000720835.1	0	1	67256	0.47	99.62	cellular organisms;Bacteria;Actinobacteriota;Actinomycetota;Actinomycetes;Kitasatosporales;Streptomycetaceae;Streptomyces;Streptomyces achromogenes;Streptomyces achromogenes subsp. achromogenes
1713	GCF_000720925.1	0	1	367299	0.9	97.58	cellular organisms;Bacteria;Actinobacteriota;Actinomycetota;Actinomycetes;Micrococcales;Intrasporangiaceae;Phycicoccus;Phycicoccus jejuensis
1714	GCF_000721075.1	0	1	2002	6.28	85.41	cellular organisms;Bacteria;Actinobacteriota;Actinomycetota;Actinomycetes;Streptosporangiales;Streptosporangiaceae;Streptosporangium;Streptosporangium amethystogenes
1715	GCF_000721105.1	0	1	1968	0.95	100	cellular organisms;Bacteria;Actinobacteriota;Actinomycetota;Actinomycetes;Kitasatosporales;Streptomycetaceae;Streptomyces;Streptomyces cellulosae
1716	GCF_000721185.1	0	1	1909	1.64	99.53	cellular organisms;Bacteria;Actinobacteriota;Actinomycetota;Actinomycetes;Kitasatosporales;Streptomycetaceae;Streptomyces;Streptomyces griseolus
1717	GCF_000722545.1	1	0	1501230	0.48	99.72	cellular organisms;Bacteria;Firmicutes;Bacillota;Bacilli;Bacillales;Paenibacillaceae;Paenibacillus;Paenibacillus tyrfis
1718	GCF_000722635.1	0	1	1137799	2.15	99.48	cellular organisms;Bacteria;Gammaproteobacteria;Gammaproteobacteria;Oceanospirillales;Endozoicomonadaceae;Endozoicomonas;Endozoicomonas numazuensis
1719	GCF_000722875.1	0	1	46429	4.55	99.18	cellular organisms;Bacteria;Alphaproteobacteria;Alphaproteobacteria;Sphingomonadales;Sphingomonadaceae;Sphingobium;Sphingobium chlorophenolicum
1720	GCF_000722995.1	0	0	1393735	3.66	95.15	cellular organisms;Bacteria;Gammaproteobacteria;Gammaproteobacteria;Enterobacterales;Morganellaceae;Photorhabdus;Photorhabdus temperata;Photorhabdus temperata subsp. temperata;Photorhabdus temperata subsp. temperata Meg1
1721	GCF_000723165.1	0	1	1349767	4.96	96.08	cellular organisms;Bacteria;Betaproteobacteria;Betaproteobacteria;Burkholderiales;Oxalobacteraceae;Janthinobacterium;Janthinobacterium agaricidamnosum;Janthinobacterium agaricidamnosum NBRC 102515 = DSM 9628
1722	GCF_000723225.2	0	1	1402163	0.09	96.05	cellular organisms;Bacteria;Alphaproteobacteria;Alphaproteobacteria;Rickettsiales;Anaplasmataceae;Wolbachieae;Wolbachia;unclassified Wolbachia;Wolbachia endosymbiont of Culex molestus;Wolbachia endosymbiont wPip_Mol of Culex molestus
1723	GCF_000723425.2	0	1	1131442	1.34	98.86	cellular organisms;Bacteria;Actinobacteriota;Actinomycetota;Actinomycetes;Mycobacteriales;Mycobacteriaceae;Mycobacterium;Mycobacterium ulcerans group;Mycobacterium marinum;Mycobacterium marinum E11
1724	GCF_000723465.1	0	1	1160721	0.07	97.52	cellular organisms;Bacteria;Firmicutes;Bacillota;Clostridia;Eubacteriales;Oscillospiraceae;Ruminococcus;Ruminococcus bicirculans
1725	GCF_000723585.1	0	1	1462526	0.97	99.3	cellular organisms;Bacteria;Firmicutes;Bacillota;Bacilli;Bacillales;Bacillaceae;Virgibacillus;Virgibacillus massiliensis
1726	GCF_000723605.1	1	1	1238451	5.56	97.81	cellular organisms;Bacteria;Gammaproteobacteria;Gammaproteobacteria;Vibrionales;Vibrionaceae;Vibrio;Vibrio nigripulchritudo;Vibrio nigripulchritudo Wn13
1727	GCF_000723885.1	1	0	1243663	2.2	98.69	cellular organisms;Bacteria;Firmicutes;Bacillota;Bacilli;Bacillales;Paenibacillaceae;Paenibacillus;Paenibacillus camerounensis
1728	GCF_000723905.1	1	0	218284	2.53	99.35	cellular organisms;Bacteria;Firmicutes;Bacillota;Bacilli;Bacillales;Bacillaceae;Rossellomorea;Rossellomorea vietnamensis
1729	GCF_000724225.2	0	1	1443114	0.16	98.76	cellular organisms;Bacteria;Firmicutes;Bacillota;Clostridia;Eubacteriales;Clostridiaceae;Clostridium;Clostridium haemolyticum;Clostridium haemolyticum NCTC 9693
1730	GCF_000724605.1	0	1	59505	0.41	98.7	cellular organisms;Bacteria;Actinobacteriota;Actinomycetota;Actinomycetes;Actinomycetales;Actinomycetaceae;Actinotignum;Actinotignum schaalii
1731	GCF_000724625.1	0	1	661478	1.72	97.26	cellular organisms;Bacteria;Armatimonadota;Armatimonadota;Fimbriimonadia;Fimbriimonadales;Fimbriimonadaceae;Fimbriimonas;Fimbriimonas ginsengisoli;Fimbriimonas ginsengisoli Gsoil 348
1732	GCF_000725125.1	0	1	55952	0.47	99.91	cellular organisms;Bacteria;Actinobacteriota;Actinomycetota;Actinomycetes;Kitasatosporales;Streptomycetaceae;Streptomyces;Streptomyces toyocaensis
1733	GCF_000725405.1	0	1	1274	0.72	98.12	cellular organisms;Bacteria;Actinobacteriota;Actinomycetota;Actinomycetes;Micrococcales;Dermacoccaceae;Dermacoccus;Dermacoccus nishinomiyaensis
1734	GCF_000725475.1	0	1	68194	1.86	99.47	cellular organisms;Bacteria;Actinobacteriota;Actinomycetota;Actinomycetes;Kitasatosporales;Streptomycetaceae;Streptomyces;Streptomyces durhamensis
1735	GCF_000725485.1	0	1	359159	9.91	91.87	cellular organisms;Bacteria;Actinobacteriota;Actinomycetota;Actinomycetes;Streptosporangiales;Streptosporangiaceae;Nonomuraea;Nonomuraea candida
1736	GCF_000725495.1	0	0	193461	2.1	99.15	cellular organisms;Bacteria;Actinobacteriota;Actinomycetota;Actinomycetes;Kitasatosporales;Streptomycetaceae;Streptomyces;Streptomyces aureus
1737	GCF_000725545.1	0	1	1905	1.8	99.34	cellular organisms;Bacteria;Actinobacteriota;Actinomycetota;Actinomycetes;Kitasatosporales;Streptomycetaceae;Streptomyces;Streptomyces exfoliatus
1738	GCF_000725565.1	0	1	1950	2.18	99.53	cellular organisms;Bacteria;Actinobacteriota;Actinomycetota;Actinomycetes;Kitasatosporales;Streptomycetaceae;Streptomyces;Streptomyces peucetius
1739	GCF_000725745.1	0	0	67275	0.69	98.9	cellular organisms;Bacteria;Actinobacteriota;Actinomycetota;Actinomycetes;Kitasatosporales;Streptomycetaceae;Streptomyces;Streptomyces aurantiacus group;Streptomyces aureocirculatus
1740	GCF_000730165.1	0	1	1441467	0.88	99.56	cellular organisms;Bacteria;Alphaproteobacteria;Alphaproteobacteria;Rhodospirillales;Azospirillaceae;Nitrospirillum;Nitrospirillum amazonense;Nitrospirillum amazonense CBAmc
1741	GCF_000730385.1	1	0	589873	0.62	94.06	cellular organisms;Bacteria;Gammaproteobacteria;Gammaproteobacteria;Alteromonadales;Alteromonadaceae;Alteromonas/Salinimonas group;Alteromonas;Alteromonas australica
1742	GCF_000730585.1	0	2	1215104	1.41	99.04	cellular organisms;Bacteria;Gammaproteobacteria;Gammaproteobacteria;Pseudomonadales;Pseudomonadaceae;Pseudomonas;Pseudomonas japonica;Pseudomonas japonica NBRC 103040 = DSM 22348
1743	GCF_000730645.1	0	2	1215114	0.11	100	cellular organisms;Bacteria;Gammaproteobacteria;Gammaproteobacteria;Pseudomonadales;Pseudomonadaceae;Pseudomonas;Pseudomonas parafulva;Pseudomonas parafulva NBRC 16636 = DSM 17004
1744	GCF_000730685.1	0	1	758	0.95	99.66	cellular organisms;Bacteria;Gammaproteobacteria;Gammaproteobacteria;Pasteurellales;Pasteurellaceae;Rodentibacter;Rodentibacter pneumotropicus
1745	GCF_000731315.1	0	1	1028800	0.44	99.56	cellular organisms;Bacteria;Alphaproteobacteria;Alphaproteobacteria;Hyphomicrobiales;Rhizobiaceae;Rhizobium/Agrobacterium group;Neorhizobium;Neorhizobium galegae;Neorhizobium galegae bv. orientalis;Neorhizobium galegae bv. orientalis str. HAMBI 540
1746	GCF_000731675.1	0	1	1495066	0.28	100	cellular organisms;Bacteria;Gammaproteobacteria;Gammaproteobacteria;Pseudomonadales;Pseudomonadaceae;Pseudomonas;Pseudomonas capeferrum
1747	GCF_000731955.1	1	0	1446475	0.81	98.71	cellular organisms;Bacteria;Gammaproteobacteria;Gammaproteobacteria;Oceanospirillales;Halomonadaceae;Halomonas;Halomonas zincidurans;Halomonas zincidurans B6
1748	GCF_000732195.1	0	1	690585	0.67	100	cellular organisms;Bacteria;Alphaproteobacteria;Alphaproteobacteria;Hyphomicrobiales;Rhizobiaceae;Rhizobium/Agrobacterium group;Neorhizobium;Neorhizobium vignae
1749	GCF_000732535.1	0	0	1304275	0.56	99.24	cellular organisms;Bacteria;Gammaproteobacteria;Gammaproteobacteria;Salinisphaerales;Salinisphaeraceae;Salinisphaera;Salinisphaera hydrothermalis;Salinisphaera hydrothermalis C41B8
1750	GCF_000732635.1	0	1	318464	3.83	94.72	cellular organisms;Bacteria;Firmicutes;Bacillota;Clostridia;Eubacteriales;Clostridiaceae;Clostridium;Clostridium sulfidigenes
1751	GCF_000732725.1	0	1	1469948	1.53	97.97	cellular organisms;Bacteria;Firmicutes;Bacillota;Clostridia;Eubacteriales;Lachnospiraceae;Kineothrix;Kineothrix alysoides
1752	GCF_000732925.1	0	1	208439	0.65	98.31	cellular organisms;Bacteria;Actinobacteriota;Actinomycetota;Actinomycetes;Pseudonocardiales;Pseudonocardiaceae;Amycolatopsis;Amycolatopsis japonica group;Amycolatopsis japonica
1753	GCF_000732945.1	0	1	191610	0.41	97.3	cellular organisms;Bacteria;Actinobacteriota;Actinomycetota;Actinomycetes;Mycobacteriales;Corynebacteriaceae;Corynebacterium;Corynebacterium atypicum
1754	GCF_000733295.1	0	3	1406225	5.52	98.08	cellular organisms;Bacteria;Myxococcota;Myxococcia;Myxococcales;Cystobacterineae;Archangiaceae;Archangium;Archangium violaceum;Archangium violaceum Cb vi76
1755	GCF_000733715.2	0	1	1225174	2.25	98	cellular organisms;Bacteria;Gammaproteobacteria;Gammaproteobacteria;Pseudomonadales;Pseudomonadaceae;Pseudomonas;Pseudomonas aeruginosa group;Pseudomonas mendocina;Pseudomonas mendocina S5.2
1756	GCF_000733725.1	0	1	472175	4.8	82.57	cellular organisms;Bacteria;Alphaproteobacteria;Alphaproteobacteria;Hyphomicrobiales;Phyllobacteriaceae;Nitratireductor;Nitratireductor basaltis
1757	GCF_000733765.1	0	1	1415780	0.56	98.88	cellular organisms;Bacteria;Gammaproteobacteria;Gammaproteobacteria;Nevskiales;Algiphilaceae;Algiphilus;Algiphilus aromaticivorans;Algiphilus aromaticivorans DG1253
1758	GCF_000733845.1	0	1	1382315	1.24	99.56	cellular organisms;Bacteria;Firmicutes;Bacillota;Bacilli;Bacillales;Bacillaceae;Geobacillus;Geobacillus thermoleovorans group;Geobacillus vulcani;Geobacillus vulcani PSS1
1759	GCF_000733855.1	1	1	39774	4.61	96.15	cellular organisms;Bacteria;Gammaproteobacteria;Gammaproteobacteria;Methylococcales;Methylococcaceae;Methylomicrobium;Methylomicrobium agile
1760	GCF_000733935.1	0	1	438855	1.88	99.64	cellular organisms;Bacteria;Gammaproteobacteria;Gammaproteobacteria;Methylococcales;Methylococcaceae;Methylomarinum;Methylomarinum vadi
1761	GCF_000734015.1	0	1	289377	0.76	95.78	cellular organisms;Bacteria;Desulfuromonadota + Desulfobacterota;Thermodesulfobacteria;Thermodesulfobacteriales;Thermodesulfobacteriaceae;Thermodesulfobacterium;Thermodesulfobacterium commune;Thermodesulfobacterium commune DSM 2178
1762	GCF_000734965.1	0	1	1005994	0.21	100	cellular organisms;Bacteria;Gammaproteobacteria;Gammaproteobacteria;Enterobacterales;Enterobacteriaceae;Trabulsiella;Trabulsiella guamensis;Trabulsiella guamensis ATCC 49490
1763	GCF_000735695.2	0	1	1450526	0.74	99.5	cellular organisms;Bacteria;FCB group;Bacteroidetes/Chlorobi group;Bacteroidota;Flavobacteriia;Flavobacteriales;Weeksellaceae;Chryseobacterium group;Kaistella;Kaistella haifensis;Kaistella haifensis DSM 19056
1764	GCF_000735715.2	0	1	1453505	1.66	99.53	cellular organisms;Bacteria;FCB group;Bacteroidetes/Chlorobi group;Bacteroidota;Flavobacteriia;Flavobacteriales;Flavobacteriaceae;Flavobacterium;Flavobacterium chungangense;Flavobacterium chungangense LMG 26729
1765	GCF_000736415.1	0	1	1244531	0.67	99.2	cellular organisms;Bacteria;Aquificota + Campylobacterota + Deferribacterota;Epsilonproteobacteria;Campylobacterales;Campylobacteraceae;Campylobacter;Campylobacter iguaniorum
1766	GCF_000736675.1	0	0	1397852	6.65	95.46	cellular organisms;Bacteria;Gammaproteobacteria;Gammaproteobacteria;Enterobacterales;Morganellaceae;Xenorhabdus;Xenorhabdus bovienii;Xenorhabdus bovienii str. feltiae Florida
1767	GCF_000737065.1	0	1	1317124	0.21	99.41	cellular organisms;Bacteria;Alphaproteobacteria;Alphaproteobacteria;Rhodobacterales;Paracoccaceae;Thioclava;Thioclava atlantica
1768	GCF_000737315.1	0	2	394096	3.21	99.04	cellular organisms;Bacteria;Myxococcota;Myxococcia;Myxococcales;Cystobacterineae;Archangiaceae;Hyalangium;Hyalangium minutum
1769	GCF_000737325.1	0	1	927083	1.72	100	cellular organisms;Bacteria;Myxococcota;Polyangia;Polyangiales;Sandaracinaceae;Sandaracinus;Sandaracinus amylolyticus
1770	GCF_000737685.1	0	1	362418	0.8	98.91	cellular organisms;Bacteria;FCB group;Bacteroidetes/Chlorobi group;Bacteroidota;Flavobacteriia;Flavobacteriales;Flavobacteriaceae;Flavobacterium;Flavobacterium reichenbachii
1771	GCF_000737705.1	0	1	445961	0.49	99.64	cellular organisms;Bacteria;FCB group;Bacteroidetes/Chlorobi group;Bacteroidota;Flavobacteriia;Flavobacteriales;Weeksellaceae;Chryseobacterium group;Chryseobacterium;Chryseobacterium soli
1772	GCF_000737765.1	0	1	307480	0.93	98.93	cellular organisms;Bacteria;FCB group;Bacteroidetes/Chlorobi group;Bacteroidota;Flavobacteriia;Flavobacteriales;Weeksellaceae;Chryseobacterium group;Chryseobacterium;Chryseobacterium vrystaatense
1773	GCF_000737785.1	0	1	421531	0.91	99.03	cellular organisms;Bacteria;FCB group;Bacteroidetes/Chlorobi group;Bacteroidota;Flavobacteriia;Flavobacteriales;Weeksellaceae;Chryseobacterium group;Chryseobacterium;Chryseobacterium luteum
1774	GCF_000737865.1	0	1	1687	0.78	94.08	cellular organisms;Bacteria;Actinobacteriota;Actinomycetota;Actinomycetes;Bifidobacteriales;Bifidobacteriaceae;Bifidobacterium;Bifidobacterium coryneforme
1775	GCF_000737905.1	0	1	82992	0.83	99.86	cellular organisms;Bacteria;Gammaproteobacteria;Gammaproteobacteria;Enterobacterales;Enterobacteriaceae;Buttiauxella;Buttiauxella noackiae
1776	GCF_000738005.1	0	1	327277	1.93	95.93	cellular organisms;Bacteria;Actinobacteriota;Actinomycetota;Actinomycetes;Bifidobacteriales;Bifidobacteriaceae;Bifidobacterium;Bifidobacterium crudilactis
1777	GCF_000738775.1	0	1	1323361	0.55	98.29	cellular organisms;Bacteria;Actinobacteriota;Actinomycetota;Actinomycetes;Mycobacteriales;Nocardiaceae;Prescottella;Prescottella defluvii
1778	GCF_000739045.1	0	1	67332	1.1	99.24	cellular organisms;Bacteria;Actinobacteriota;Actinomycetota;Actinomycetes;Kitasatosporales;Streptomycetaceae;Streptomyces;Streptomyces mutabilis
1779	GCF_000739435.1	0	1	743972	0.17	99.35	cellular organisms;Bacteria;Gammaproteobacteria;Gammaproteobacteria;Pasteurellales;Pasteurellaceae;Actinobacillus;Actinobacillus suis;Actinobacillus suis ATCC 33415
1780	GCF_000739695.1	0	1	1333998	1.54	98.36	cellular organisms;Bacteria;Alphaproteobacteria;Alphaproteobacteria;Hyphomicrobiales;Parvibaculaceae;Tepidicaulis;Tepidicaulis marinus
1781	GCF_000739775.1	0	1	1218080	0.45	99.52	cellular organisms;Bacteria;Betaproteobacteria;Betaproteobacteria;Burkholderiales;Burkholderiaceae;Paraburkholderia;Paraburkholderia heleia;Paraburkholderia heleia NBRC 101817
1782	GCF_000739935.1	0	1	1368415	1.41	97.71	cellular organisms;Bacteria;Alphaproteobacteria;Alphaproteobacteria;Hyphomicrobiales;Rhizobiaceae;Rhizobium/Agrobacterium group;Agrobacterium;Agrobacterium rubi;Agrobacterium rubi TR3 = NBRC 13261
1783	GCF_000739995.1	0	1	1223521	3.41	89.97	cellular organisms;Bacteria;Betaproteobacteria;Betaproteobacteria;Burkholderiales;Comamonadaceae;Comamonas;Comamonas granuli;Comamonas granuli NBRC 101663
1784	GCF_000740055.1	0	1	1291743	0.08	98.69	cellular organisms;Bacteria;Firmicutes;Bacillota;Bacilli;Lactobacillales;Lactobacillaceae;Secundilactobacillus;Secundilactobacillus oryzae;Secundilactobacillus oryzae JCM 18671
1785	GCF_000740785.1	0	1	1105367	0.15	97.58	cellular organisms;Bacteria;Alphaproteobacteria;Alphaproteobacteria;Rhodobacterales;Paracoccaceae;Paenirhodobacter;Paenirhodobacter enshiensis
1786	GCF_000740965.1	0	1	29471	0.35	99.56	cellular organisms;Bacteria;Gammaproteobacteria;Gammaproteobacteria;Enterobacterales;Pectobacteriaceae;Pectobacterium;Pectobacterium atrosepticum
1787	GCF_000741205.1	0	1	561180	0.49	97.41	cellular organisms;Bacteria;Actinobacteriota;Actinomycetota;Actinomycetes;Bifidobacteriales;Bifidobacteriaceae;Bifidobacterium;Bifidobacterium gallicum;Bifidobacterium gallicum DSM 20093 = LMG 11596
1788	GCF_000741575.1	0	1	1688	0.55	98.66	cellular organisms;Bacteria;Actinobacteriota;Actinomycetota;Actinomycetes;Bifidobacteriales;Bifidobacteriaceae;Bifidobacterium;Bifidobacterium cuniculi
1789	GCF_000741785.1	0	1	762211	2.85	97.13	cellular organisms;Bacteria;Actinobacteriota;Actinomycetota;Actinomycetes;Bifidobacteriales;Bifidobacteriaceae;Bifidobacterium;Bifidobacterium stellenboschense
1790	GCF_000742675.1	0	0	1529886	0.01	99.41	cellular organisms;Bacteria;Firmicutes;Bacillota;Bacilli;Bacillales;Bacillaceae;Bacillus;Bacillus subtilis group;Bacillus atrophaeus;Bacillus atrophaeus subsp. globigii
1791	GCF_000742835.1	0	1	91604	1.35	96.96	cellular organisms;Bacteria;Alphaproteobacteria;Alphaproteobacteria;Holosporales;Candidatus Paracaedibacteraceae;Candidatus Paracaedibacter;Candidatus Paracaedibacter acanthamoebae
1792	GCF_000743535.1	0	1	1121014	0.69	99.04	cellular organisms;Bacteria;Gammaproteobacteria;Gammaproteobacteria;Xanthomonadales;Xanthomonadaceae;Arenimonas;Arenimonas donghaensis;Arenimonas donghaensis DSM 18148 = HO3-R19
1793	GCF_000743575.1	0	1	46914	2.25	98.45	cellular organisms;Bacteria;Alphaproteobacteria;Alphaproteobacteria;Hyphomicrobiales;Devosiaceae;Devosia;Devosia riboflavina
1794	GCF_000743715.1	0	1	1530186	0.25	98.86	cellular organisms;Bacteria;Alphaproteobacteria;Alphaproteobacteria;Rhodobacterales;Roseobacteraceae;Palleronia;Palleronia rufa
1795	GCF_000743945.1	0	1	1072685	0.46	96.72	cellular organisms;Bacteria;Betaproteobacteria;Betaproteobacteria;Burkholderiales;Alcaligenaceae;Basilea;Basilea psittacipulmonis;Basilea psittacipulmonis DSM 24701
1796	GCF_000744105.1	0	1	1392498	2.8	95.84	cellular organisms;Bacteria;FCB group;Bacteroidetes/Chlorobi group;Bacteroidota;Flavobacteriia;Flavobacteriales;Flavobacteriaceae;Maribacter;Maribacter forsetii;Maribacter forsetii DSM 18668
1797	GCF_000744185.1	0	1	1449337	2.03	97.93	cellular organisms;Bacteria;Firmicutes;Bacillota;Bacilli;Lactobacillales;Carnobacteriaceae;Carnobacterium;Carnobacterium funditum;Carnobacterium funditum DSM 5970
1798	GCF_000744225.1	0	1	1449347	3.09	97.98	cellular organisms;Bacteria;Actinobacteriota;Actinomycetota;Actinomycetes;Kitasatosporales;Streptomycetaceae;Kitasatospora;Kitasatospora mediocidica;Kitasatospora mediocidica KCTC 9733
1799	GCF_000744285.1	0	1	1449343	2.2	98.98	cellular organisms;Bacteria;Firmicutes;Bacillota;Bacilli;Lactobacillales;Carnobacteriaceae;Carnobacterium;Carnobacterium pleistocenium;Carnobacterium pleistocenium FTR1
1800	GCF_000744435.1	0	1	944479	5.43	92.6	cellular organisms;Bacteria;Aquificota + Campylobacterota + Deferribacterota;Desulfurellia;Desulfurellales;Desulfurellaceae;Hippea;Hippea jasoniae
1801	GCF_000744655.1	0	1	981369	3.42	96.68	cellular organisms;Bacteria;Actinobacteriota;Actinomycetota;Actinomycetes;Kitasatosporales;Streptomycetaceae;Streptacidiphilus;Streptacidiphilus rugosus;Streptacidiphilus rugosus AM-16
1802	GCF_000744705.1	0	1	1449352	1.55	95.52	cellular organisms;Bacteria;Actinobacteriota;Actinomycetota;Actinomycetes;Kitasatosporales;Streptomycetaceae;Streptacidiphilus;Streptacidiphilus albus;Streptacidiphilus albus JL83
1803	GCF_000744735.1	0	1	1415778	0.56	100	cellular organisms;Bacteria;Gammaproteobacteria;Gammaproteobacteria;Cellvibrionales;Porticoccaceae;Porticoccus;Porticoccus hydrocarbonoclasticus;Porticoccus hydrocarbonoclasticus MCTG13d
1804	GCF_000744775.1	0	1	1382356	8.81	87.73	cellular organisms;Bacteria;Chloroflexota;Thermomicrobiota;Thermomicrobia;Thermomicrobia incertae sedis;Thermorudis;Thermorudis peleae
1805	GCF_000744785.1	0	1	1449346	2.95	97.23	cellular organisms;Bacteria;Actinobacteriota;Actinomycetota;Actinomycetes;Kitasatosporales;Streptomycetaceae;Kitasatospora;Kitasatospora azatica;Kitasatospora azatica KCTC 9699
1806	GCF_000744815.1	0	1	1449353	1.12	94.99	cellular organisms;Bacteria;Actinobacteriota;Actinomycetota;Actinomycetes;Kitasatosporales;Streptomycetaceae;Phaeacidiphilus;Phaeacidiphilus oryzae;Phaeacidiphilus oryzae TH49
1807	GCF_000744825.1	0	1	1449342	2.54	99.49	cellular organisms;Bacteria;Firmicutes;Bacillota;Bacilli;Lactobacillales;Carnobacteriaceae;Carnobacterium;Carnobacterium mobile;Carnobacterium mobile DSM 4848
1808	GCF_000744885.1	0	1	1449080	0.45	93.44	cellular organisms;Bacteria;Deinococcota;Deinococcota;Deinococci;Thermales;Thermaceae;Thermus;Thermus amyloliquefaciens
1809	GCF_000745065.1	0	0	1330700	0.96	98.08	cellular organisms;Bacteria;Deinococcota;Deinococcota;Deinococci;Thermales;Thermaceae;Thermus;Thermus caliditerrae
1810	GCF_000745125.1	0	1	1449340	1.27	97.72	cellular organisms;Bacteria;Firmicutes;Bacillota;Bacilli;Lactobacillales;Carnobacteriaceae;Carnobacterium;Carnobacterium jeotgali;Carnobacterium jeotgali MS3
1811	GCF_000745345.1	0	1	1449355	1.29	94.34	cellular organisms;Bacteria;Actinobacteriota;Actinomycetota;Actinomycetes;Kitasatosporales;Streptomycetaceae;Actinacidiphila;Actinacidiphila yeochonensis;Actinacidiphila yeochonensis CN732
1812	GCF_000745425.1	0	1	231434	1.21	96.15	cellular organisms;Bacteria;Alphaproteobacteria;Alphaproteobacteria;Hyphomicrobiales;Beijerinckiaceae;Beijerinckia;Beijerinckia mobilis
1813	GCF_000745455.1	0	1	1150474	3	92.43	cellular organisms;Bacteria;Thermotogota;Thermotogae;Mesoaciditogales;Mesoaciditogaceae;Mesoaciditoga;Mesoaciditoga lauensis;Mesoaciditoga lauensis cd-1655R = DSM 25116
1814	GCF_000745835.1	0	1	1121106	3.28	99.49	cellular organisms;Bacteria;Alphaproteobacteria;Alphaproteobacteria;Rhodospirillales;Acetobacteraceae;Belnapia;Belnapia moabensis;Belnapia moabensis DSM 16746
1815	GCF_000745855.1	0	1	1123504	0.31	98.67	cellular organisms;Bacteria;Betaproteobacteria;Betaproteobacteria;Burkholderiales;Comamonadaceae;Xenophilus;Xenophilus azovorans;Xenophilus azovorans DSM 13620
1816	GCF_000745895.1	0	1	1123296	0.45	97.19	cellular organisms;Bacteria;Betaproteobacteria;Betaproteobacteria;Neisseriales;Neisseriaceae;Stenoxybacter;Stenoxybacter acetivorans;Stenoxybacter acetivorans DSM 19021
1817	GCF_000745915.1	0	1	1121382	3.87	95.95	cellular organisms;Bacteria;Deinococcota;Deinococcota;Deinococci;Deinococcales;Deinococcaceae;Deinococcus;Deinococcus misasensis;Deinococcus misasensis DSM 22328
1818	GCF_000745965.1	0	1	1121860	6.02	99.46	cellular organisms;Bacteria;Acidobacteriota;Terriglobia;Terriglobales;Acidobacteriaceae;Edaphobacter;Edaphobacter aggregans;Edaphobacter aggregans DSM 19364
1819	GCF_000745975.1	0	1	1121398	1.16	97.8	cellular organisms;Bacteria;Desulfuromonadota + Desulfobacterota;Desulfobacteria;Desulfobacterales;Desulfobacteraceae;Desulfobacter;Desulfobacter vibrioformis;Desulfobacter vibrioformis DSM 8776
1820	GCF_000746025.2	0	1	1712410	3.05	98.2	cellular organisms;Bacteria;Firmicutes;Bacillota;Clostridia;Eubacteriales;Peptococcaceae;Thermanaerosceptrum;Thermanaerosceptrum fracticalcis
1821	GCF_000746085.1	0	1	663610	1.67	97.98	cellular organisms;Bacteria;Alphaproteobacteria;Alphaproteobacteria;Hyphomicrobiales;Beijerinckiaceae;Methylocapsa;Methylocapsa aurea
[truncated: 13,438 more rows]
