# Supplementary material for: YebC2 resolves ribosome stalling and increases fitness of cells lacking EF-P and the ABCF ATPase YfmR
Source: PLoS Genet. 2025 Apr 11;21(4):e1011633. doi: 10.1371/journal.pgen.1011633 (PMC11990639; doi:10.1371/journal.pgen.1011633)
Supplement: S1 Data — (XLSX) [file pgen.1011633.s006.xlsx]

## Sheet: Fig 1 growth
Growth rates
		WT	Δyeei	Δefp	ΔefpΔyeei	ΔefpΔyeei + hyperspank-yeei
		0.818	0.8759	0.8548	0.5767	0.9053
		0.824	0.837	0.8519	0.603	0.8859
		0.8336	0.8575	0.9042	0.5869	0.8749
		0.8268	0.8294	0.838	0.5605	0.8776
Growth curves
Hours	WT	WT	Δefp	Δefp	Δyeei	Δyeei	ΔefpΔyeei	ΔefpΔyeei	ΔefpΔyeei + hyperspank-yeei	ΔefpΔyeei + hyperspank-yeei	WT	WT	Δefp	Δefp	Δyeei	Δyeei	ΔefpΔyeei	ΔefpΔyeei	ΔefpΔyeei + hyperspank-yeei	ΔefpΔyeei + hyperspank-yeei
0.25	0.107	0.106	0.111	0.112	0.1035	0.104	0.107	0.104	0.1	0.108	0.1045	0.105	0.1055	0.107	0.1045	0.1055	0.1085	0.111	0.1035	0.1065
0.5	0.113	0.111	0.117	0.118	0.106	0.1065	0.111	0.108	0.101	0.114	0.1075	0.108	0.109	0.1105	0.108	0.109	0.1135	0.1165	0.106	0.1085
0.75	0.12	0.118	0.128	0.128	0.1085	0.1105	0.119	0.113	0.104	0.124	0.1125	0.114	0.1145	0.116	0.113	0.114	0.1205	0.123	0.1095	0.1135
1	0.134	0.133	0.144	0.145	0.114	0.1165	0.125	0.127	0.111	0.139	0.1205	0.124	0.1225	0.1255	0.1225	0.1245	0.1305	0.133	0.1155	0.1205
1.25	0.154	0.157	0.17	0.17	0.1225	0.126	0.138	0.131	0.123	0.165	0.1345	0.142	0.1355	0.1395	0.137	0.141	0.146	0.1495	0.125	0.1335
1.5	0.19	0.199	0.207	0.206	0.1385	0.143	0.171	0.148	0.144	0.204	0.1595	0.1715	0.156	0.1625	0.163	0.1695	0.1685	0.173	0.142	0.1565
1.75	0.255	0.275	0.273	0.268	0.1645	0.175	0.196	0.174	0.173	0.272	0.202	0.223	0.1865	0.1955	0.204	0.2195	0.2025	0.2055	0.1695	0.1905
2	0.362	0.396	0.366	0.358	0.212	0.227	0.241	0.226	0.22	0.359	0.2825	0.313	0.241	0.2545	0.28	0.303	0.253	0.266	0.2135	0.25
2.25	0.501	0.54	0.477	0.467	0.289	0.3195	0.245	0.258	0.295	0.477	0.4075	0.4395	0.322	0.339	0.3955	0.439	0.3235	0.3045	0.291	0.3435
2.5	0.636	0.655	0.596	0.575	0.4105	0.4485	0.276	0.263	0.409	0.592	0.5425	0.5745	0.4225	0.4425	0.5195	0.554	0.3725	0.344	0.401	0.4545
2.75	0.686	0.707	0.628	0.643	0.5425	0.586	0.325	0.314	0.507	0.637	0.623	0.6405	0.537	0.559	0.611	0.6095	0.418	0.381	0.491	0.5655
3	0.752	0.766	0.679	0.687	0.6145	0.642	0.414	0.366	0.606	0.698	0.678	0.69	0.589	0.5975	0.6635	0.674	0.4705	0.4465	0.5725	0.607
3.25	0.814	0.837	0.733	0.743	0.699	0.7145	0.481	0.441	0.65	0.737	0.733	0.7475	0.627	0.631	0.7205	0.725	0.4915	0.4695	0.6185	0.6565
3.5	0.879	0.908	0.795	0.801	0.747	0.769	0.483	0.478	0.709	0.789	0.796	0.808	0.6775	0.6815	0.7865	0.7825	0.5105	0.4835	0.663	0.707
3.75	0.927	0.958	0.856	0.863	0.8145	0.8335	0.513	0.481	0.777	0.85	0.849	0.8645	0.7315	0.7405	0.8515	0.8425	0.529	0.4955	0.7175	0.7695
4	0.965	1	0.915	0.911	0.88	0.8925	0.526	0.49	0.853	0.893	0.897	0.91	0.7945	0.803	0.909	0.885	0.5585	0.5155	0.7815	0.829
4.25	0.995	1.037	0.964	0.955	0.938	0.9355	0.543	0.511	0.914	0.926	0.9355	0.9495	0.856	0.8595	0.955	0.9235	0.5895	0.544	0.8445	0.88
4.5	1.025	1.079	1.012	0.991	0.984	0.9745	0.563	0.538	0.966	0.953	0.9655	0.9885	0.9095	0.9115	1.001	0.9555	0.6255	0.5745	0.9065	0.936
4.75	1.063	1.112	1.056	1.028	1.023	1.0085	0.605	0.579	1.007	0.978	1.0025	1.03	0.955	0.9565	1.0495	0.99	0.6515	0.6165	0.9625	0.975
5	1.091	1.139	1.084	1.054	1.0565	1.044	0.656	0.638	1.041	1.002	1.0375	1.0605	1.0005	1.0065	1.086	1.0265	0.678	0.6485	1.001	1.0105
5.25	1.113	1.167	1.109	1.074	1.0935	1.077	0.688	0.688	1.074	1.025	1.067	1.0855	1.036	1.0425	1.112	1.056	0.7025	0.6865	1.032	1.037
5.5	1.137	1.189	1.129	1.101	1.13	1.114	0.734	0.724	1.098	1.05	1.09	1.109	1.0655	1.072	1.137	1.0795	0.7385	0.7245	1.059	1.0595
5.75	1.161	1.208	1.143	1.124	1.16	1.1475	0.752	0.771	1.118	1.075	1.111	1.1265	1.0895	1.099	1.156	1.098	0.7835	0.7625	1.078	1.084
6	1.181	1.229	1.151	1.132	1.185	1.175	0.8	0.829	1.14	1.095	1.127	1.145	1.1	1.1135	1.176	1.119	0.8325	0.8015	1.095	1.0985
6.25	1.205	1.252	1.16	1.144	1.2095	1.1995	0.883	0.873	1.151	1.108	1.1415	1.166	1.1125	1.126	1.196	1.1345	0.8675	0.862	1.111	1.1125
6.5	1.224	1.277	1.173	1.149	1.229	1.2195	0.922	0.905	1.159	1.121	1.161	1.186	1.1185	1.133	1.219	1.154	0.8925	0.8835	1.123	1.118
6.75	1.244	1.299	1.193	1.156	1.2455	1.237	0.944	0.924	1.167	1.132	1.183	1.208	1.1275	1.1425	1.242	1.174	0.8995	0.9065	1.137	1.1305
7	1.266	1.321	1.212	1.164	1.2615	1.251	0.965	0.951	1.184	1.142	1.205	1.2305	1.1415	1.159	1.2635	1.1925	0.899	0.9105	1.1465	1.144
7.25	1.287	1.341	1.232	1.181	1.2785	1.2675	0.965	0.955	1.204	1.157	1.2275	1.2515	1.1555	1.176	1.2845	1.212	0.9125	0.926	1.1605	1.162
7.5	1.306	1.358	1.251	1.198	1.294	1.284	0.986	0.981	1.222	1.173	1.2485	1.2715	1.1745	1.194	1.304	1.234	0.937	0.9485	1.1775	1.1765
7.75	1.323	1.374	1.269	1.218	1.31	1.3	1.011	0.997	1.24	1.181	1.268	1.2885	1.192	1.21	1.3205	1.2485	0.96	0.9735	1.1955	1.1945
8	1.339	1.387	1.284	1.227	1.3265	1.3135	1.029	1.018	1.262	1.195	1.286	1.306	1.211	1.227	1.3375	1.267	0.9475	0.956	1.213	1.2095
8.25	1.353	1.402	1.297	1.238	1.3405	1.328	1.025	1.014	1.273	1.203	1.303	1.321	1.228	1.2425	1.3525	1.2775	0.962	0.9735	1.2305	1.226
8.5	1.366	1.415	1.309	1.242	1.3525	1.3405	1.039	1.028	1.289	1.213	1.317	1.3345	1.244	1.2555	1.364	1.287	0.976	0.987	1.242	1.2455
8.75	1.379	1.429	1.32	1.253	1.3635	1.3515	1.048	1.039	1.306	1.222	1.3315	1.3455	1.26	1.269	1.3755	1.2995	0.984	0.997	1.249	1.257
9	1.393	1.441	1.326	1.259	1.3755	1.3605	1.06	1.049	1.312	1.232	1.345	1.3555	1.269	1.278	1.387	1.309	0.992	1.005	1.2545	1.2655
9.25	1.406	1.454	1.332	1.267	1.386	1.37	1.07	1.058	1.334	1.24	1.357	1.3665	1.2775	1.2835	1.3985	1.32	1.001	1.0155	1.26	1.273
9.5	1.416	1.464	1.333	1.276	1.3945	1.3805	1.081	1.073	1.323	1.248	1.364	1.3735	1.281	1.288	1.409	1.3255	1.009	1.0315	1.264	1.276
9.75	1.428	1.472	1.334	1.282	1.4025	1.39	1.083	1.085	1.336	1.25	1.3705	1.382	1.282	1.29	1.4165	1.336	1.0225	1.0395	1.2695	1.2775
10	1.436	1.482	1.331	1.285	1.4125	1.3985	1.1	1.096	1.356	1.251	1.38	1.392	1.283	1.292	1.425	1.3445	1.033	1.05	1.2735	1.278
10.25	1.447	1.493	1.325	1.291	1.4195	1.407	1.099	1.105	1.341	1.261	1.39	1.3995	1.2845	1.29	1.4335	1.3535	1.0425	1.06	1.2745	1.2795
10.5	1.455	1.504	1.318	1.294	1.4275	1.4155	1.111	1.116	1.325	1.264

## Sheet: Fig 1 gradients
distance (mm)	WT	∆efp	∆efp∆yeeI		distance (mm)	WT	∆efp	∆efp∆yeeI		distance (mm)	WT	∆efp	∆efp∆yeeI
-0.33	0.837755	0.86769	0.720879		-0.32	0.83769	0.797927	0.808146		-0.21	0.438493	0.523279	0.738351			30S			50S			70S			polysomes
-0.26	0.841293	0.922389	1.0184		-0.26	0.852932	0.79236	0.854045		-0.16	0.392209	0.527817	0.733133		WT	15.179	11.83	12.1696	18.5523	18.993	20.9976	37.7203	31.8083	35.9091	28.5484	37.3687	30.9238
-0.19	0.841237	1.70896	0.901348		-0.19	0.87353	1.03177	0.890995		-0.13	0.38859	0.532195	0.734873		∆efp	15.8307	10.9827	11.1461	22.8288	18.8245	20.5	35.7877	34.9721	36.1512	25.5528	35.2208	32.2026
-0.13	0.84069	2.31071	0.85754		-0.13	1.0502	2.37351	1.19369		-0.08	0.365263	0.618194	0.737121		∆efp∆yebC2	18.2652	18.5094	18.8172	28.1539	32.7072	35.118	33.6219	37.0947	33.5037	19.959	11.6887	12.5611
-0.07	2.9892	1.70896	2.6987		-0.06	2.29757	1.03177	0.890995		-0.04	0.689882	2.54246	1.1296
0	0.84069	2.31071	0.85754		0	1.0502	2.37351	1.19369		0	0.365263	0.618194	0.737121
0.07	2.9892	4.03364	2.6987		0.07	2.29757	1.14056	1.8831		0.04	0.689882	2.54246	1.1296
0.13	1.32689	1.50387	1.60524		0.12	3.22897	1.10661	2.26956		0.08	0.816521	1.30874	1.51023
0.19	3.30193	1.42429	1.434		0.19	2.34134	3.62109	1.12946		0.12	0.984137	1.31111	1.5667
0.25	1.91465	1.48948	1.47844		0.25	2.07305	2.7533	1.13443		0.16	3.65313	1.36441	2.40416
0.32	2.99213	1.57646	1.5003		0.32	2.77246	1.73109	4.07328		0.2	6.19402	2.28378	3.51302
0.38	3.22507	1.62031	1.50632		0.38	3.5589	2.45508	4.83361		0.25	1.97738	1.78617	2.51163
0.45	5.42757	1.55526	1.49792		0.45	2.35354	2.50439	3.65004		0.29	1.06772	0.953159	2.63553
0.52	3.18336	1.48269	1.50123		0.52	4.25213	2.23809	2.13136		0.33	1.06072	1.00816	0.985776
0.58	1.45117	1.44916	1.51093		0.58	1.10694	1.01137	1.16609		0.37	1.06943	0.957131	1.07715
0.65	1.43225	1.45348	1.52126		0.65	1.16786	1.03049	1.13915		0.41	1.08613	3.05538	4.05315
0.71	1.42012	1.46946	1.52851		0.71	1.01709	1.0413	1.01937		0.45	1.10105	4.06788	3.06816
0.77	1.41624	1.50486	1.55776		0.78	0.903822	1.203	0.995462		0.5	1.10472	2.67987	1.7863
0.84	1.4184	1.55587	1.58554		0.84	1.24404	2.88152	2.34071		0.54	1.10803	1.58017	1.75486
0.9	1.43753	1.62419	1.61298		0.9	1.79602	1.71496	3.42089		0.58	1.09305	1.56528	1.82886
0.97	1.46265	1.67989	1.64049		0.97	1.2587	1.67994	2.1759		0.62	1.08949	1.54289	1.8751
1.03	1.48827	1.72425	1.66437		1.03	2.75847	1.67655	2.17256		0.66	1.08121	1.52966	1.88136
1.1	1.51354	1.76346	1.69316		1.1	2.62197	1.68303	2.14777		0.7	1.08782	1.51701	1.87023
1.16	1.53378	1.80649	1.72627		1.16	2.1697	1.68238	2.13049		0.75	1.10018	1.51402	1.87303
1.22	1.54782	1.85984	1.76011		1.23	2.31948	1.79506	2.13243		0.79	1.12277	1.49297	1.87351
1.29	1.57832	1.91948	1.7809		1.29	2.2703	1.79877	2.15804		0.83	1.14755	1.50889	1.87791
1.36	1.62166	1.94107	1.81194		1.36	2.31516	1.80522	2.20791		0.87	1.15442	1.56454	1.87437
1.42	1.65004	2.00399	1.83915		1.42	2.3843	1.83409	2.19899		0.92	1.16725	1.70266	1.86812
1.49	1.66526	2.05202	1.8869		1.48	2.43662	1.85004	2.21823		0.96	1.19522	1.77012	1.87598
1.55	1.69303	2.11885	1.9416		1.55	2.48052	1.86941	2.23786		1	1.21969	1.64174	1.89067
1.61	1.72189	2.18741	1.98264		1.62	2.48507	1.90896	2.23851		1.04	1.24277	1.60356	1.9127
1.68	1.7707	2.24105	2.01716		1.68	2.51724	1.93343	2.25331		1.08	1.25914	1.52325	1.93738
1.75	1.81032	2.29015	2.05905		1.74	2.48677	1.96978	2.27074		1.12	1.28133	1.38167	1.95733
1.81	1.85537	2.34425	2.10006		1.81	2.49378	2.00504	2.31048		1.17	1.28567	1.4182	1.96594
1.87	1.89865	2.39124	2.12981		1.87	2.51612	2.03774	2.32969		1.21	1.30116	1.43098	1.98149
1.94	1.93978	2.41954	2.15981		1.94	2.54055	2.07586	2.3423		1.25	1.31773	1.40016	1.96537
2.01	1.98629	2.45342	2.19019		2	2.56826	2.10067	2.36373		1.29	1.34157	1.37882	1.9385
2.07	2.03541	2.48879	2.21685		2.07	2.59752	2.12642	2.38526		1.33	1.3495	1.38906	1.93415
2.13	2.08285	2.51204	2.24234		2.13	2.61461	2.15158	2.40446		1.37	1.38131	1.46108	1.9488
2.2	2.13375	2.52687	2.26691		2.2	2.63496	2.16776	2.4205		1.42	1.40617	1.55422	1.97599
2.26	2.18914	2.55048	2.29116		2.26	2.66802	2.1856	2.4498		1.46	1.43853	1.61358	2.00285
2.33	2.24667	2.56648	2.30487		2.33	2.70566	2.2031	2.45565		1.5	1.47228	1.66625	2.04164
2.39	2.29428	2.58841	2.31474		2.39	2.74385	2.22128	2.45137		1.54	1.50283	1.75446	2.06168
2.46	2.3369	2.60259	2.31758		2.46	2.78339	2.22739	2.45805		1.58	1.54346	1.84298	2.08237
2.52	2.36855	2.60563	2.31509		2.53	2.82008	2.22552	2.47474		1.62	1.57508	1.91797	2.11947
2.59	2.40578	2.61409	2.31021		2.59	2.84355	2.23068	2.48963		1.67	1.6118	1.98445	2.14469
2.65	2.44455	2.61512	2.30193		2.65	2.88479	2.23205	2.51422		1.71	1.64058	2.01886	2.12799
2.72	2.48024	2.61182	2.28936		2.72	2.92466	2.23478	2.53487		1.75	1.67238	2.05566	2.15445
2.78	2.50779	2.60085	2.27285		2.78	2.946	2.23009	2.55775		1.79	1.70104	2.08932	2.17956
2.84	2.52821	2.58855	2.25063		2.84	2.96301	2.22452	2.57541		1.83	1.74058	2.09754	2.12303
2.91	2.53945	2.57245	2.22678		2.91	2.9788	2.21889	2.58981		1.88	1.77564	2.1312	2.1815
2.98	2.55179	2.55161	2.19763		2.98	2.9884	2.21392	2.59547		1.92	1.80613	2.16192	2.22372
3.04	2.55677	2.52961	2.1707		3.04	2.99384	2.20245	2.59811		1.96	1.82489	2.19159	2.26189
3.1	2.55347	2.50325	2.14011		3.1	2.99533	2.18924	2.59247		2	1.85351	2.23145	2.30225
3.17	2.54397	2.47784	2.10595		3.17	2.98962	2.17321	2.58092		2.04	1.88667	2.25377	2.32106
3.24	2.52844	2.44233	2.07302		3.24	2.98293	2.15289	2.56395		2.09	1.91717	2.28238	2.33836
3.3	2.50848	2.40978	2.03901		3.3	2.96551	2.13071	2.54024		2.13	1.93946	2.30316	2.35583
3.36	2.48547	2.3794	2.00219		3.36	2.94881	2.10827	2.51062		2.17	1.95528	2.3059	2.37046
3.43	2.4578	2.34296	1.97155		3.43	2.93209	2.08089	2.48125		2.21	1.97747	2.3371	2.38335
3.49	2.42798	2.3052	1.93539		3.49	2.91469	2.05675	2.45256		2.25	1.98707	2.38137	2.39564
3.56	2.39232	2.26635	1.8971		3.56	2.88947	2.03004	2.4265		2.29	2.00033	2.4385	2.40585
3.62	2.35241	2.22632	1.86122		3.62	2.86542	2.0058	2.40023		2.34	2.00354	2.47273	2.41988
3.69	2.31104	2.17796	1.82322		3.69	2.83827	1.98026	2.36938		2.38	2.01381	2.50596	2.42857
3.76	2.26446	2.13247	1.78605		3.76	2.80448	1.94924	2.33396		2.42	2.0103	2.51643	2.43595
3.82	2.2173	2.08998	1.75049		3.82	2.76948	1.92308	2.30048		2.46	2.00636	2.5299	2.44244
3.88	2.1713	2.0412	1.71565		3.88	2.73567	1.89466	2.26424		2.5	1.99551	2.53488	2.4414
3.95	2.12152	1.98968	1.67711		3.95	2.69637	1.8644	2.22687		2.55	1.98379	2.54872	2.4377
4.01	2.06861	1.94001	1.64331		4.01	2.65564	1.84058	2.18604		2.59	1.96936	2.55954	2.43411
4.08	2.02133	1.89487	1.60535		4.08	2.61775	1.80709	2.14857		2.63	1.96131	2.56119	2.42472
4.14	1.96654	1.84092	1.57347		4.14	2.5786	1.77839	2.11107		2.67	1.94553	2.56162	2.41584
4.21	1.91249	1.79372	1.53973		4.21	2.53743	1.75392	2.07302		2.71	1.93289	2.5656	2.40877
4.27	1.85949	1.74421	1.50513		4.27	2.49205	1.72371	2.04061		2.75	1.92294	2.56419	2.39317
4.33	1.80868	1.69595	1.47148		4.34	2.4515	1.69234	2.00685		2.79	1.90708	2.56395	2.37969
4.4	1.75353	1.64803	1.43598		4.4	2.40272	1.66472	1.96841		2.84	1.89174	2.55688	2.36723
4.47	1.70094	1.60339	1.4045		4.46	2.3568	1.63455	1.92874		2.88	1.88179	2.54726	2.34626
4.53	1.64732	1.55369	1.37227		4.53	2.31355	1.60929	1.89437		2.92	1.86993	2.53854	2.32185
4.6	1.59275	1.50527	1.34368		4.6	2.26995	1.57667	1.85904		2.96	1.85694	2.52174	2.30125
4.66	1.53782	1.45906	1.30668		4.66	2.21905	1.54462	1.82655		3	1.8461	2.49987	2.27777
4.73	1.48371	1.40659	1.27928		4.73	2.17129	1.52088	1.7885		3.04	1.82608	2.48408	2.25521
4.79	1.4361	1.36864	1.24795		4.79	2.1236	1.48694	1.75703		3.09	1.80406	2.47043	2.23245
4.86	1.38553	1.32508	1.21321		4.85	2.07222	1.45736	1.72801		3.13	1.78611	2.44979	2.20744
4.92	1.33807	1.27867	1.18293		4.92	2.02579	1.42347	1.69437		3.17	1.76556	2.42224	2.18087
4.98	1.29108	1.23946	1.16576		4.98	1.97023	1.39086	1.66355		3.21	1.74295	2.3967	2.1518
5.05	1.24601	1.20125	1.13435		5.05	1.91099	1.36576	1.63418		3.25	1.72256	2.37223	2.12268
5.11	1.20364	1.16137	1.10116		5.12	1.86154	1.33973	1.59919		3.3	1.7068	2.34555	2.0954
5.18	1.15889	1.12531	1.08225		5.18	1.80953	1.3156	1.56373		3.34	1.6833	2.31726	2.06597
5.24	1.11202	1.0851	1.06754		5.24	1.75896	1.27843	1.53034		3.38	1.65812	2.28845	2.04149
5.31	1.08163	1.05588	1.04984		5.31	1.71326	1.24764	1.49292		3.42	1.64164	2.25863	2.01645
5.37	1.05758	1.02806	1.02826		5.37	1.6614	1.22902	1.47811		3.46	1.6188	2.22899	1.98849
5.44	1.03257	0.9898	1.00045		5.44	1.61978	1.20008	1.44798		3.51	1.59055	2.20223	1.96166
5.5	0.993818	0.949743	0.982065		5.5	1.58991	1.17348	1.40948		3.55	1.57263	2.17433	1.93928
5.57	0.96054	0.927465	0.96635		5.57	1.54107	1.15177	1.37483		3.59	1.556	2.1434	1.91298
5.63	0.934997	0.905365	0.953407		5.64	1.49204	1.13342	1.35129		3.63	1.53133	2.1107	1.89472
5.7	0.908156	0.881491	0.940614		5.7	1.45958	1.11315	1.32844		3.67	1.50943	2.08114	1.87075
5.76	0.872565	0.855782	0.929176		5.76	1.42003	1.09399	1.30299		3.71	1.4927	2.04795	1.85377
5.83	0.839093	0.827827	0.917321		5.83	1.37585	1.07218	1.28027		3.76	1.47199	2.01637	1.83726
5.89	0.811309	0.807527	0.911238		5.89	1.3359	1.05186	1.25353		3.8	1.45258	1.98208	1.80834
5.96	0.793671	0.792953	0.907586		5.96	1.29235	1.03517	1.2385		3.84	1.43567	1.95416	1.78962
6.02	0.771876	0.778108	0.906704		6.02	1.25457	1.01267	1.21968		3.88	1.4125	1.92197	1.76943
6.09	0.747649	0.76689	0.909102		6.08	1.22874	0.996305	1.19751		3.92	1.39354	1.90222	1.75114
6.15	0.72402	0.756145	0.91417		6.15	1.19463	0.979447	1.18213		3.97	1.37932	1.8751	1.73619
6.21	0.705836	0.745585	0.924279		6.21	1.16415	0.963492	1.16612		4.01	1.36028	1.83943	1.72191
6.28	0.693401	0.744871	0.937758		6.28	1.13724	0.950093	1.15309		4.05	1.33926	1.81227	1.70086
6.35	0.68176	0.74365	0.951832		6.35	1.10873	0.938501	1.14484		4.09	1.31876	1.79582	1.67792
6.41	0.67252	0.746211	0.967442		6.41	1.08382	0.925755	1.13243		4.13	1.29908	1.76552	1.66279
6.47	0.663842	0.752142	0.984175		6.47	1.06275	0.915154	1.12559		4.17	1.28487	1.73104	1.6438
6.54	0.65838	0.759599	1.00101		6.54	1.03202	0.90628	1.12003		4.22	1.27114	1.71203	1.6265
6.6	0.651517	0.773788	1.01936		6.61	1.01659	0.896958	1.11128		4.26	1.24905	1.68724	1.6089
6.67	0.652733	0.794758	1.03517		6.67	0.996205	0.895779	1.11261		4.3	1.22757	1.65996	1.58884
6.73	0.656537	0.815167	1.05035		6.73	0.974345	0.890928	1.11715		4.34	1.22113	1.64212	1.56309
6.8	0.665955	0.837956	1.06703		6.8	0.963817	0.887303	1.12414		4.38	1.21324	1.62289	1.53916
6.86	0.676143	0.865061	1.08124		6.86	0.952301	0.889156	1.13795		4.43	1.19059	1.59789	1.49927
6.93	0.69346	0.889544	1.09436		6.93	0.93113	0.88657	1.1554		4.47	1.17971	1.5823	1.45563
6.99	0.713675	0.915979	1.10324		6.99	0.922994	0.887968	1.16979		4.51	1.16675	1.55997	1.44125
7.06	0.736957	0.940022	1.11129		7.06	0.914765	0.895339	1.19226		4.55	1.15079	1.53338	1.41696
7.12	0.766296	0.964108	1.1182		7.12	0.902863	0.904856	1.21235		4.59	1.13675	1.5148	1.38407
7.19	0.794568	0.98591	1.12499		7.19	0.901857	0.912488	1.23321		4.64	1.12564	1.49288	1.37644
7.26	0.825268	1.00508	1.12996		7.25	0.903063	0.924709	1.25117		4.68	1.11726	1.47167	1.34705
7.32	0.854534	1.02422	1.13094		7.32	0.900366	0.936	1.27008		4.72	1.09318	1.44918	1.32425
7.38	0.886076	1.03768	1.13348		7.38	0.902009	0.948744	1.28762		4.76	1.08176	1.43072	1.30819
7.45	0.914965	1.05227	1.13371		7.45	0.909841	0.959567	1.30273		4.8	1.07292	1.41589	1.29741
7.51	0.942823	1.0653	1.13282		7.51	0.916812	0.974069	1.3168		4.84	1.0601	1.38945	1.27061
7.58	0.96846	1.07569	1.1307		7.58	0.92947	0.989418	1.3305		4.89	1.04013	1.36673	1.27943
7.65	0.992409	1.08272	1.12792		7.64	0.944313	1.00061	1.34015		4.93	1.02622	1.35421	1.27318
7.71	1.01505	1.08877	1.12553		7.71	0.959856	1.01748	1.35109		4.97	1.01472	1.33683	1.25456
7.77	1.03727	1.09551	1.12175		7.78	0.977659	1.02823	1.36095		5.01	0.995499	1.31082	1.25244
7.84	1.05293	1.09872	1.11453		7.84	0.9956	1.03705	1.36945		5.05	0.985049	1.28243	1.24868
7.91	1.06793	1.10161	1.10904		7.9	1.01354	1.04763	1.37546		5.1	0.980992	1.26079	1.22648
7.97	1.08256	1.10444	1.10367		7.97	1.03379	1.05715	1.38094		5.14	0.961078	1.24538	1.21872
8.03	1.09481	1.10289	1.09622		8.03	1.05524	1.06595	1.3844		5.18	0.95147	1.22508	1.22008
8.1	1.10351	1.10165	1.0895		8.1	1.07465	1.07396	1.38635		5.22	0.941882	1.20532	1.19776
8.16	1.10855	1.10108	1.08305		8.17	1.09307	1.07976	1.38962		5.26	0.928952	1.18163	1.19446
8.23	1.11455	1.09876	1.07507		8.23	1.1099	1.0844	1.38836		5.3	0.917084	1.16208	1.20343
8.29	1.12029	1.09569	1.0635		8.29	1.12888	1.09161	1.38741		5.35	0.910882	1.14484	1.18346
8.36	1.12437	1.0876	1.05328		8.36	1.14599	1.09423	1.38532		5.39	0.900798	1.12142	1.1746
8.42	1.12329	1.08024	1.04594		8.42	1.15967	1.09847	1.38093		5.43	0.889456	1.10809	1.17827
8.49	1.12074	1.07525	1.0376		8.49	1.17114	1.10132	1.37718		5.47	0.882563	1.09988	1.16067
8.55	1.11961	1.06893	1.02748		8.55	1.18514	1.10271	1.37349		5.51	0.882646	1.0796	1.16513
8.62	1.11886	1.06011	1.01634		8.62	1.19676	1.10287	1.36635		5.55	0.867278	1.06151	1.16846
8.68	1.11719	1.05139	1.00442		8.68	1.20567	1.10328	1.36099		5.59	0.860392	1.05228	1.1604
8.75	1.11194	1.03966	0.995202		8.75	1.21402	1.10126	1.35231		5.64	0.855141	1.03621	1.16436
8.81	1.10522	1.02995	0.985584		8.81	1.2194	1.09993	1.34454		5.68	0.844193	1.03024	1.17035
8.87	1.09962	1.02108	0.976511		8.87	1.22372	1.09896	1.33589		5.72	0.84187	1.02611	1.17235
8.94	1.09305	1.01023	0.965495		8.94	1.22917	1.09699	1.32624		5.76	0.844703	1.01755	1.18547
9.01	1.08599	0.998412	0.954887		9.01	1.23074	1.09334	1.31505		5.8	0.839204	1.01402	1.19262
9.07	1.07782	0.986665	0.945302		9.07	1.23107	1.0893	1.30392		5.85	0.838172	1.01327	1.20047
9.13	1.06689	0.973855	0.935618		9.14	1.22938	1.08357	1.29267		5.89	0.835237	1.00957	1.20992
9.2	1.05827	0.963364	0.924481		9.2	1.22972	1.07892	1.2832		5.93	0.835219	1.01119	1.2166
9.26	1.04921	0.951134	0.913638		9.27	1.22882	1.0709	1.27069		5.97	0.836984	1.01477	1.23037
9.33	1.0376	0.938249	0.902287		9.33	1.22612	1.06396	1.25754		6.01	0.841359	1.01739	1.24124
9.39	1.02771	0.926021	0.890826		9.4	1.22195	1.0558	1.24469		6.06	0.844703	1.0242	1.25396
9.46	1.01602	0.91243	0.880047		9.46	1.21802	1.04773	1.2302		6.1	0.849002	1.02807	1.26417
9.53	1.00369	0.900375	0.869163		9.52	1.2135	1.03862	1.2185		6.14	0.855481	1.03619	1.27605
9.59	0.992318	0.88724	0.861373		9.59	1.2082	1.03047	1.20397		6.18	0.864964	1.04432	1.29027
9.65	0.98256	0.875866	0.850871		9.65	1.20159	1.02247	1.19224		6.22	0.871282	1.05348	1.30156
9.72	0.967868	0.861047	0.843361		9.72	1.1934	1.00938	1.17703		6.26	0.88075	1.06443	1.31185
9.78	0.958701	0.849112	0.833687		9.78	1.18679	1.00175	1.16569		6.31	0.890629	1.0756	1.32363
9.85	0.946175	0.835187	0.824919		9.85	1.17777	0.988423	1.15006		6.35	0.899662	1.0867	1.33262
9.91	0.931324	0.822603	0.818027		9.91	1.16883	0.979869	1.13623		6.39	0.913302	1.10099	1.34486
9.98	0.920412	0.809917	0.812884		9.98	1.15891	0.972614	1.12099		6.43	0.920937	1.11461	1.35456
10.04	0.907273	0.798126	0.806516		10.04	1.14971	0.962805	1.10925		6.47	0.930558	1.12631	1.35996
10.11	0.893337	0.785498	0.802496		10.11	1.13916	0.952342	1.09329		6.52	0.943967	1.13798	1.37208
10.17	0.882941	0.774279	0.797801		10.17	1.12936	0.94351	1.0795		6.56	0.952495	1.1498	1.38091
10.24	0.869841	0.763206	0.796025		10.24	1.11854	0.931951	1.06533		6.6	0.960875	1.16432	1.38965
10.3	0.857733	0.751317	0.794283		10.3	1.10836	0.919893	1.05093		6.64	0.96895	1.17644	1.39465
10.37	0.847011	0.74224	0.795316		10.37	1.09771	0.91294	1.03677		6.68	0.978543	1.18754	1.40206
10.43	0.836872	0.732828	0.798584		10.43	1.08594	0.900776	1.02136		6.72	0.991419	1.19874	1.40948
10.5	0.826289	0.725196	0.80343		10.5	1.0752	0.889552	1.00886		6.77	0.99764	1.20903	1.41193
10.56	0.818215	0.717658	0.810645		10.56	1.06335	0.879843	0.994251		6.81	1.00187	1.2186	1.41597
10.63	0.810259	0.71142	0.820092		10.63	1.05174	0.868514	0.983161		6.85	1.01035	1.2277	1.42265
10.69	0.800417	0.706191	0.832416		10.69	1.0393	0.859344	0.970686		6.89	1.0208	1.23389	1.42142
10.75	0.793966	0.702416	0.84676		10.76	1.02743	0.854791	0.960086		6.93	1.0258	1.24126	1.42494
10.82	0.788899	0.698912	0.865673		10.82	1.01598	0.84677	0.950642		6.98	1.03334	1.2506	1.42861
10.89	0.782319	0.698015	0.886681		10.88	1.00563	0.837197	0.939486		7.02	1.0415	1.25706	1.4267
10.95	0.777174	0.697888	0.911473		10.95	0.993587	0.829709	0.92842		7.06	1.04432	1.26188	1.43037
11.01	0.774293	0.701557	0.936981		11.02	0.981894	0.826478	0.923596		7.1	1.05343	1.26546	1.4344
11.08	0.771544	0.704582	0.96609		11.08	0.970136	0.820583	0.917534		7.14	1.05795	1.27326	1.43408
11.15	0.774362	0.707684	1.00029		11.14	0.961019	0.8178	0.912132		7.19	1.06441	1.27868	1.43548
11.21	0.775968	0.713659	1.03844		11.21	0.951297	0.812794	0.9037		7.23	1.06596	1.28184	1.43704
11.27	0.777155	0.722275	1.0758		11.27	0.940898	0.809438	0.902193		7.27	1.07092	1.28653	1.43281
11.34	0.781757	0.731214	1.11449		11.34	0.930897	0.811494	0.902304		7.31	1.07643	1.28849	1.4363
11.4	0.78884	0.741915	1.1563		11.41	0.922446	0.815898	0.903928		7.35	1.07832	1.29214	1.43154
11.47	0.798325	0.754901	1.20444		11.47	0.915572	0.815428	0.903504		7.39	1.08382	1.29386	1.43261
11.53	0.811455	0.771032	1.25582		11.53	0.911559	0.81755	0.907574		7.44	1.08487	1.29198	1.43051
11.6	0.821886	0.788472	1.30476		11.6	0.908936	0.821985	0.913472		7.48	1.08267	1.28928	1.42565
11.66	0.833309	0.80451	1.34979		11.66	0.906793	0.829982	0.924978		7.52	1.08724	1.28892	1.42933
11.72	0.848775	0.822855	1.39858		11.73	0.905035	0.840791	0.937207		7.56	1.08896	1.28972	1.42199
11.79	0.866515	0.843702	1.44981		11.79	0.90439	0.852487	0.950198		7.6	1.08851	1.28831	1.4216
11.86	0.885496	0.866365	1.50359		11.85	0.905994	0.866632	0.966931		7.64	1.08995	1.28412	1.41648
11.92	0.904786	0.889177	1.55385		11.92	0.909866	0.880153	0.986864		7.69	1.09252	1.2826	1.41246
11.99	0.925007	0.911483	1.60311		11.99	0.91536	0.898099	1.00786		7.73	1.09101	1.28079	1.40961
12.05	0.947265	0.934559	1.64754		12.05	0.923223	0.916726	1.02938		7.77	1.09063	1.27904	1.40611
12.11	0.969762	0.958565	1.68862		12.11	0.93136	0.933714	1.05285		7.81	1.08993	1.27577	1.40251
12.18	0.994121	0.98101	1.73503		12.18	0.943661	0.954301	1.07828		7.85	1.0875	1.27366	1.39644
12.25	1.01888	1.00469	1.78022		12.24	0.95952	0.977244	1.10558		7.89	1.08749	1.2715	1.39459
12.31	1.0431	1.02702	1.82018		12.31	0.975726	1.00101	1.13519		7.94	1.08786	1.26759	1.39157
12.37	1.06558	1.04786	1.85412		12.38	0.994278	1.02568	1.16701		7.98	1.08347	1.26418	1.5062
12.44	1.09075	1.06825	1.88881		12.44	1.01375	1.04998	1.19615		8.02	1.08245	1.2594	1.40535
12.5	1.11388	1.08939	1.9181		12.51	1.03451	1.07634	1.23051		8.06	1.07895	1.25321	1.3945
12.57	1.13695	1.10574	1.94473		12.57	1.05688	1.10353	1.26501		8.11	1.07451	1.24331	1.37416
12.63	1.1579	1.12377	1.96748		12.63	1.08309	1.13536	1.30459		8.15	1.07127	1.23809	1.36783
12.7	1.17789	1.13888	1.98546		12.7	1.10992	1.16226	1.34016		8.19	1.06987	1.23364	1.35923
12.76	1.19791	1.1521	2.00116		12.76	1.13635	1.19134	1.3783		8.23	1.06594	1.22784	1.35069
12.83	1.21423	1.16541	2.01659		12.83	1.16445	1.21741	1.41223		8.27	1.05976	1.22113	1.34214
12.89	1.22788	1.1763	2.02852		12.89	1.19601	1.24657	1.44508		8.31	1.05569	1.21727	1.33414
12.96	1.24085	1.18325	2.03717		12.96	1.22463	1.27009	1.47833		8.36	1.05151	1.21285	1.32974
13.02	1.25284	1.19014	2.04091		13.02	1.25498	1.29697	1.50928		8.4	1.04401	1.20297	1.3261
13.09	1.2621	1.19575	2.04455		13.09	1.28652	1.32031	1.53735		8.44	1.04134	1.19701	1.3176
13.15	1.27006	1.19843	2.04517		13.15	1.31896	1.342	1.56553		8.48	1.03554	1.19322	1.31125
13.22	1.27664	1.19838	2.04021		13.22	1.35086	1.36494	1.59403		8.52	1.03111	1.1853	1.30358
13.28	1.27926	1.19539	2.03582		13.28	1.38064	1.38845	1.61768		8.56	1.02743	1.1815	1.29555
13.34	1.27884	1.19252	2.02386		13.35	1.40798	1.40284	1.63866		8.6	1.0213	1.17768	1.29076
13.41	1.27627	1.18651	2.0131		13.41	1.43581	1.41955	1.65868		8.65	1.01554	1.17151	1.28204
13.48	1.27346	1.17954	1.99824		13.48	1.46403	1.43519	1.67685		8.69	1.01021	1.1646	1.27478
13.54	1.26612	1.16947	1.98145		13.54	1.49011	1.44667	1.69255		8.73	1.00356	1.15476	1.269
13.61	1.25813	1.15999	1.96394		13.6	1.51413	1.45571	1.70199		8.77	0.997139	1.14423	1.26171
13.67	1.24979	1.14873	1.94593		13.67	1.53579	1.46599	1.71131		8.81	0.990866	1.13682	1.25476
13.73	1.23821	1.13562	1.92286		13.74	1.55747	1.47254	1.71976		8.85	0.983591	1.12856	1.24683
13.8	1.2221	1.1186	1.90387		13.8	1.57399	1.47607	1.7238		8.9	0.976649	1.12393	1.24003
13.87	1.20754	1.10618	1.88127		13.86	1.58683	1.47968	1.72543		8.94	0.969776	1.11632	1.23418
13.93	1.18991	1.0887	1.85616		13.93	1.59636	1.47873	1.72097		8.98	0.962115	1.10561	1.22767
13.99	1.17478	1.07195	1.82765		14	1.60517	1.4772	1.71638		9.02	0.955748	1.09544	1.221
14.06	1.15716	1.05099	1.80095		14.06	1.6098	1.46993	1.70921		9.07	0.947394	1.08697	1.21387
14.12	1.13482	1.03113	1.77784		14.12	1.61115	1.46287	1.69951		9.11	0.940435	1.07467	1.20845
14.19	1.11468	1.01289	1.75533		14.19	1.60867	1.45658	1.68716		9.15	0.933269	1.063	1.20324
14.25	1.09673	0.996659	1.7269		14.25	1.60745	1.44839	1.67424		9.19	0.926183	1.05568	1.19632
14.32	1.07456	0.973456	1.69811		14.32	1.60173	1.43149	1.65586		9.23	0.918693	1.04975	1.18859
14.38	1.05595	0.95249	1.66908		14.38	1.59492	1.41792	1.63682		9.27	0.913045	1.04205	1.18267
14.45	1.03458	0.931039	1.64231		14.45	1.58397	1.39874	1.61475		9.31	0.907499	1.03431	1.1781
14.51	1.01131	0.911369	1.61602		14.51	1.57228	1.38231	1.59482		9.36	0.899598	1.02707	1.1721
14.58	0.989341	0.891203	1.59098		14.58	1.55726	1.3662	1.57134		9.4	0.892954	1.01459	1.16471
14.64	0.969168	0.870228	1.56313		14.64	1.54128	1.34655	1.54667		9.44	0.885135	1.00622	1.15901
14.7	0.947252	0.845639	1.53459		14.71	1.5222	1.32487	1.52222		9.48	0.874552	0.997436	1.15399
14.77	0.92515	0.824212	1.50852		14.77	1.50135	1.30482	1.49416		9.52	0.867499	0.98728	1.15075
14.84	0.901733	0.802782	1.48584		14.83	1.47842	1.28498	1.46768		9.57	0.859603	0.976391	1.14491
14.9	0.881889	0.780782	1.46138		14.9	1.45788	1.26449	1.4432		9.61	0.850714	0.965157	1.13775
14.97	0.864188	0.762209	1.43558		14.96	1.43513	1.24304	1.41645		9.65	0.844211	0.957966	1.13341
15.03	0.841973	0.742725	1.41125		15.03	1.41043	1.21731	1.38789		9.69	0.835152	0.948687	1.13112
15.09	0.826952	0.723335	1.38994		15.09	1.38728	1.19227	1.36141		9.73	0.828694	0.940213	1.12843
15.16	0.810965	0.708238	1.36849		15.16	1.36261	1.16762	1.33127		9.78	0.819412	0.932196	1.12217
15.22	0.792045	0.692529	1.34646		15.23	1.33646	1.14807	1.30503		9.82	0.813356	0.924942	1.11728
15.29	0.778961	0.676208	1.33023		15.29	1.31225	1.12269	1.27911		9.86	0.803929	0.912479	1.11447
15.36	0.769457	0.664086	1.30743		15.36	1.28638	1.10192	1.25419		9.9	0.794981	0.906021	1.11194
15.42	0.74989	0.648624	1.29129		15.42	1.25873	1.07584	1.22473		9.94	0.786873	0.896641	1.10877
15.48	0.740227	0.633623	1.27341		15.48	1.23485	1.05715	1.2025		9.99	0.778741	0.887294	1.10528
15.55	0.727839	0.62089	1.25584		15.55	1.20875	1.03546	1.17776		10.03	0.770624	0.883046	1.10285
15.61	0.71233	0.607589	1.23964		15.61	1.18193	1.01523	1.15517		10.07	0.762535	0.875646	1.10185
15.68	0.699681	0.594215	1.22538		15.68	1.15538	0.99399	1.12376		10.11	0.754327	0.870154	1.10239
15.74	0.68864	0.582291	1.20928		15.74	1.12978	0.975042	1.09162		10.15	0.751218	0.861445	1.10209
15.81	0.674914	0.571807	1.19474		15.81	1.10454	0.957053	1.06647		10.19	0.742063	0.855967	1.1021
15.87	0.662994	0.561432	1.18254		15.88	1.07761	0.938603	1.05026		10.23	0.735768	0.847262	1.10248
15.94	0.652614	0.550251	1.16915		15.94	1.05401	0.923353	1.03313		10.28	0.731679	0.836244	1.10504
16	0.643086	0.542255	1.15491		16	1.0313	0.904507	1.01872		10.32	0.7236	0.832381	1.10737
16.07	0.635667	0.534313	1.14198		16.07	1.01019	0.883272	1.00167		10.36	0.719011	0.823815	1.10995
16.13	0.629916	0.527678	1.13275		16.13	0.987485	0.863719	0.980509		10.4	0.713378	0.815938	1.11396
16.2	0.623812	0.521885	1.1215		16.19	0.965899	0.850058	0.965097		10.44	0.705087	0.80947	1.11717
16.26	0.617337	0.515377	1.11289		16.26	0.946499	0.83379	0.949985		10.49	0.70267	0.802459	1.12365
16.33	0.615324	0.511384	1.10265		16.33	0.926832	0.820789	0.934616		10.53	0.695418	0.794572	1.13
16.39	0.611299	0.507343	1.09306		16.39	0.906326	0.807287	0.917812		10.57	0.690562	0.786206	1.13678
16.46	0.607634	0.503021	1.08663		16.46	0.886296	0.794092	0.900687		10.61	0.686434	0.785204	1.14487
16.52	0.606641	0.498836	1.07765		16.52	0.868285	0.781286	0.886903		10.65	0.68096	0.778364	1.15443
16.59	0.606884	0.498124	1.06801		16.59	0.850773	0.767195	0.872427		10.7	0.676877	0.771717	1.16607
16.65	0.606076	0.496933	1.06415		16.65	0.833449	0.753727	0.856755		10.74	0.674151	0.769388	1.17872
16.71	0.60968	0.498269	1.05794		16.71	0.815517	0.747692	0.846608		10.78	0.671531	0.762678	1.19259
16.78	0.611279	0.501678	1.05315		16.78	0.797216	0.737316	0.83584		10.82	0.667916	0.757489	1.20743
16.84	0.621987	0.505594	1.04693		16.85	0.785171	0.729486	0.831196		10.86	0.669641	0.754234	1.22244
16.91	0.637795	0.515333	1.04405		16.91	0.771775	0.71559	0.816499		10.9	0.662641	0.752063	1.23623
16.97	0.65404	0.525756	1.04211		16.97	0.756765	0.704049	0.804821		10.95	0.662544	0.745613	1.25386
17.04	0.671096	0.537914	1.04374		17.04	0.744279	0.696498	0.794037		10.99	0.663144	0.743445	1.27449
17.1	0.693981	0.553692	1.04234		17.1	0.73198	0.691546	0.789878		11.03	0.66002	0.743662	1.29669
17.17	0.718613	0.572315	1.04281		17.17	0.720296	0.68224	0.781182		11.07	0.661849	0.742464	1.32122
17.23	0.753609	0.595066	1.0455		17.23	0.711454	0.675039	0.771587		11.11	0.6628	0.744634	1.34824
17.3	0.791988	0.621116	1.05198		17.3	0.702732	0.665478	0.761175		11.15	0.663501	0.745855	1.37302
17.36	0.83237	0.647628	1.05901		17.37	0.693887	0.659744	0.756565		11.2	0.667347	0.74787	1.39773
17.43	0.873035	0.679027	1.06938		17.43	0.685937	0.656174	0.757811		11.24	0.667299	0.748196	1.4207
17.49	0.918768	0.714415	1.08142		17.49	0.678042	0.653179	0.753202		11.28	0.671119	0.747605	1.44557
17.56	0.967679	0.7531	1.09601		17.56	0.674758	0.651833	0.743672		11.32	0.675742	0.748056	1.47491
17.62	1.01872	0.794286	1.11417		17.62	0.672122	0.65341	0.739841		11.37	0.67822	0.753531	1.50831
17.69	1.06887	0.83774	1.1356		17.69	0.666074	0.656896	0.745856		11.41	0.684952	0.759704	1.54389
17.75	1.1217	0.883652	1.15945		17.75	0.666554	0.662769	0.754775		11.45	0.690544	0.764107	1.57629
17.82	1.17516	0.931947	1.1866		17.82	0.669924	0.669781	0.762465		11.49	0.695874	0.769157	1.60952
17.88	1.23464	0.983191	1.22031		17.88	0.672571	0.676624	0.765932		11.53	0.703844	0.776173	1.64218
17.95	1.29518	1.03506	1.25719		17.94	0.678195	0.685707	0.774003		11.57	0.710199	0.781619	1.67515
18.01	1.35495	1.09003	1.29944		18.01	0.688343	0.696035	0.786853		11.62	0.717358	0.785732	1.70908
18.08	1.41587	1.14423	1.34691		18.08	0.696818	0.710307	0.804954		11.66	0.726766	0.791408	1.74333
18.14	1.47445	1.20183	1.40076		18.14	0.711405	0.728683	0.822988		11.7	0.735805	0.798331	1.78074
18.21	1.52906	1.25798	1.46143		18.2	0.730516	0.749625	0.844735		11.74	0.743476	0.806038	1.81559
18.27	1.58594	1.31901	1.52923		18.27	0.746096	0.770677	0.86458		11.78	0.753793	0.815331	1.84831
18.34	1.63948	1.37704	1.60491		18.34	0.771313	0.795687	0.896527		11.82	0.765093	0.823719	1.88405
18.4	1.69251	1.43997	1.68907		18.4	0.798197	0.824215	0.931711		11.87	0.774827	0.833937	1.92058
18.46	1.74838	1.50171	1.78186		18.46	0.823137	0.856337	0.971336		11.91	0.786334	0.842827	1.95746
18.54	1.79568	1.56375	1.88437		18.53	0.855314	0.890985	1.01737		11.95	0.79672	0.853487	1.9918
18.6	1.84155	1.62871	1.99156		18.59	0.892743	0.927683	1.06527		11.99	0.80916	0.864066	2.02286
18.67	1.88169	1.68922	2.105		18.66	0.927835	0.968123	1.12268		12.03	0.820782	0.878535	2.05495
18.73	1.91506	1.74449	2.22715		18.73	0.967255	1.00897	1.18607		12.08	0.832502	0.887832	2.0894
18.8	1.95165	1.80064	2.35514		18.79	1.01082	1.05049	1.24505		12.12	0.844908	0.898521	2.12312
18.86	1.98534	1.8571	2.4874		18.85	1.05394	1.09399	1.31491		12.16	0.857546	0.909959	2.15457
18.92	2.01882	1.90635	2.62116		18.92	1.09913	1.13818	1.40095		12.2	0.870614	0.921299	2.18076
18.99	2.04934	1.9525	2.75283		18.98	1.14419	1.18774	1.48295		12.24	0.882379	0.934071	2.20816
19.06	2.07308	1.99303	2.88526		19.05	1.19185	1.24072	1.56843		12.28	0.894388	0.946286	2.23545
19.12	2.09531	2.03308	3.01716		19.11	1.24479	1.30242	1.65966		12.33	0.905	0.957637	2.26147
19.18	2.11189	2.06639	3.14463		19.18	1.29825	1.36326	1.75489		12.37	0.916298	0.969126	2.28598
19.25	2.12513	2.09705	3.26534		19.24	1.34806	1.42423	1.86019		12.41	0.930403	0.980757	2.30572
19.31	2.13292	2.12285	3.38154		19.31	1.39662	1.48358	1.96392		12.45	0.941849	0.991553	2.32702
19.38	2.13942	2.14483	3.49461		19.37	1.45098	1.54551	2.06114		12.49	0.951114	1.00456	2.3475
19.44	2.1404	2.16135	3.59689		19.43	1.51107	1.61282	2.16703		12.53	0.962609	1.01507	2.36318
19.51	2.13854	2.17212	3.68327		19.5	1.56786	1.68151	2.26803		12.57	0.97493	1.02536	2.375
19.58	2.13182	2.17488	3.76497		19.57	1.62385	1.74834	2.37251		12.62	0.984209	1.03633	2.38675
19.64	2.11812	2.17854	3.84047		19.63	1.6732	1.8115	2.4489		12.66	0.994389	1.04623	2.39822
19.7	2.10826	2.17772	3.90802		19.69	1.72541	1.87183	2.53029		12.7	1.00321	1.05694	2.40603
19.77	2.09451	2.16772	3.95708		19.76	1.78009	1.95636	2.6229		12.75	1.01133	1.06653	2.41242
19.84	2.07315	2.15589	3.99764		19.82	1.83221	2.03026	2.70498		12.79	1.01893	1.07667	2.41802
19.9	2.05509	2.14209	4.03322		19.89	1.87599	2.06959	2.7691		12.83	1.02615	1.08628	2.42359
19.96	2.03398	2.12283	4.05935		19.95	1.91704	2.11916	2.81946		12.87	1.03121	1.09537	2.42674
20.03	2.01101	2.10194	4.07636		20.02	1.95433	2.16145	2.86402		12.91	1.03668	1.10419	2.42761
20.09	1.9869	2.07754	4.07819		20.08	1.99057	2.21509	2.90936		12.95	1.04169	1.11375	2.42903
20.15	1.95873	2.05055	4.07683		20.15	2.02451	2.27316	2.95146		12.99	1.0458	1.12029	2.42829
20.22	1.9291	2.02583	4.07648		20.22	2.05266	2.31401	2.98061		13.04	1.04877	1.12562	2.42449
20.29	1.90274	1.99503	4.06516		20.28	2.07599	2.34782	2.99478		13.08	1.0511	1.13244	2.4198
20.35	1.87286	1.96101	4.0453		20.35	2.0955	2.38095	3.0038		13.12	1.05271	1.13378	2.41159
20.42	1.84049	1.92889	4.02438		20.41	2.10977	2.40552	3.00808		13.16	1.05482	1.13959	2.40286
20.48	1.8074	1.89397	3.99784		20.47	2.12292	2.43277	3.00861		13.2	1.05477	1.14079	2.39428
20.55	1.77108	1.86055	3.97073		20.54	2.12986	2.44499	2.99938		13.25	1.05387	1.14663	2.38736
20.61	1.73903	1.82702	3.94435		20.6	2.13244	2.4513	2.98615		13.29	1.05204	1.14942	2.37788
20.67	1.71062	1.79297	3.90451		20.67	2.13797	2.45526	2.97246		13.33	1.05035	1.15227	2.36617
20.74	1.67508	1.76032	3.8698		20.73	2.13574	2.4526	2.95091		13.37	1.04753	1.15366	2.35255
20.81	1.64441	1.72857	3.83295		20.8	2.12991	2.44619	2.92806		13.41	1.04465	1.15316	2.33758
20.87	1.61773	1.69638	3.79083		20.86	2.12662	2.43775	2.90632		13.45	1.04062	1.15254	2.32187
20.93	1.58752	1.66733	3.75405		20.93	2.11687	2.42523	2.87977		13.5	1.03521	1.14936	2.30647
21	1.55852	1.63594	3.71255		20.99	2.10406	2.40979	2.85055		13.54	1.03125	1.14467	2.28977
21.06	1.53593	1.60378	3.66637		21.06	2.09231	2.39324	2.82204		13.58	1.02511	1.13999	2.27187
21.13	1.50172	1.57119	3.62808		21.12	2.07607	2.37243	2.7862		13.62	1.01897	1.13796	2.25097
21.19	1.47551	1.54233	3.584		21.19	2.06048	2.3526	2.75181		13.66	1.01236	1.13703	2.22991
21.26	1.44656	1.50836	3.54182		21.25	2.04248	2.32735	2.72049		13.7	1.00521	1.1327	2.21133
21.33	1.41826	1.47779	3.50439		21.31	2.02297	2.30026	2.68588		13.75	0.998523	1.12888	2.19364
21.39	1.39484	1.45223	3.46493		21.38	2.00276	2.27421	2.65193		13.79	0.990162	1.11808	2.17503
21.45	1.36882	1.42387	3.42456		21.45	1.98218	2.24593	2.6184		13.83	0.98111	1.11103	2.15619
21.52	1.34468	1.39921	3.38936		21.51	1.96103	2.21507	2.58478		13.87	0.975417	1.10417	2.13584
21.58	1.32385	1.3773	3.35152		21.57	1.939	2.18646	2.55312		13.91	0.964204	1.09685	2.11586
21.65	1.30137	1.35541	3.31569		21.64	1.91518	2.15565	2.51737		13.95	0.954379	1.08896	2.09647
21.71	1.28148	1.33646	3.27955		21.7	1.89128	2.12608	2.48632		14	0.946573	1.07936	2.07105
21.78	1.26208	1.31838	3.24281		21.77	1.86908	2.09409	2.45303		14.04	0.937298	1.07383	2.04882
21.84	1.24424	1.30149	3.21068		21.83	1.84525	2.06229	2.41504		14.08	0.92697	1.06194	2.02986
21.9	1.22731	1.28682	3.17642		21.9	1.82043	2.0329	2.38475		14.12	0.916309	1.05401	2.01155
21.97	1.20738	1.26902	3.14555		21.96	1.79727	1.9995	2.35211		14.16	0.905399	1.03811	1.99107
22.04	1.19567	1.25709	3.11265		22.03	1.77679	1.96923	2.32057		14.21	0.894032	1.03044	1.97063
22.1	1.18096	1.24262	3.08374		22.09	1.75238	1.93794	2.28504		14.25	0.882263	1.02343	1.94734
22.16	1.16848	1.23189	3.05366		22.16	1.7278	1.90787	2.25577		14.29	0.873556	1.01499	1.92788
22.23	1.15699	1.22212	3.02578		22.22	1.70606	1.87718	2.22611		14.33	0.863116	0.999263	1.90756
22.3	1.14812	1.2132	2.99678		22.29	1.68595	1.84712	2.19614		14.37	0.85299	0.982904	1.88156
22.36	1.13972	1.20718	2.97351		22.35	1.66429	1.81754	2.1606		14.42	0.841292	0.970687	1.86331
22.42	1.13246	1.20304	2.94846		22.42	1.6409	1.79189	2.13411		14.46	0.828877	0.958063	1.84583
22.49	1.12342	1.19831	2.92326		22.48	1.61805	1.76456	2.11305		14.5	0.817424	0.945302	1.82719
22.55	1.12147	1.19758	2.89936		22.55	1.60117	1.73632	2.09228		14.54	0.80373	0.92909	1.81217
22.62	1.12467	1.20104	2.87828		22.61	1.58302	1.70918	2.06131		14.58	0.792301	0.909134	1.79332
22.68	1.12651	1.20625	2.85784		22.67	1.56093	1.68642	2.03004		14.62	0.780009	0.900019	1.77635
22.75	1.12678	1.21275	2.83941		22.74	1.54248	1.66572	2.00925		14.66	0.768787	0.888768	1.76136
22.81	1.12963	1.22149	2.81964		22.8	1.52725	1.64502	1.99291		14.71	0.759012	0.878265	1.74484
22.88	1.13407	1.23222	2.80223		22.87	1.51181	1.62196	1.97331		14.75	0.747314	0.864971	1.72658
22.94	1.14767	1.24852	2.78721		22.94	1.49934	1.60257	1.95132		14.79	0.736002	0.852679	1.71204
23.01	1.16204	1.26677	2.77317		23	1.48413	1.58659	1.92618		14.83	0.726909	0.841131	1.69981
23.07	1.17396	1.28404	2.7591		23.07	1.46826	1.57159	1.91027		14.87	0.716824	0.828641	1.68626
23.14	1.18654	1.3057	2.74754		23.13	1.45863	1.55768	1.89998		14.92	0.706657	0.815871	1.67064
23.2	1.20446	1.33179	2.73579		23.19	1.45083	1.54437	1.89093		14.96	0.697318	0.805893	1.65566
23.27	1.22417	1.35963	2.72607		23.26	1.44065	1.53205	1.87789		15	0.687601	0.798161	1.64331
23.33	1.24737	1.39041	2.71594		23.32	1.43386	1.52293	1.86629		15.04	0.678415	0.789527	1.63401
23.4	1.27058	1.42253	2.70682		23.39	1.42522	1.51604	1.86028		15.08	0.669987	0.768611	1.61858
23.46	1.2953	1.45822	2.70007		23.46	1.42002	1.51103	1.85773		15.13	0.661144	0.754246	1.60269
23.52	1.32434	1.4969	2.69287		23.52	1.41907	1.50881	1.85578		15.17	0.650688	0.740349	1.59493
23.59	1.35658	1.5377	2.68779		23.58	1.41435	1.50766	1.85417		15.21	0.641946	0.739287	1.58215
23.66	1.39305	1.58226	2.68416		23.65	1.41654	1.51027	1.85659		15.25	0.633548	0.727871	1.5727
23.72	1.43328	1.63013	2.68137		23.71	1.42062	1.51504	1.85963		15.29	0.624152	0.709417	1.56277
23.78	1.47315	1.67749	2.67916		23.78	1.42073	1.52187	1.85994		15.33	0.615476	0.696983	1.54971
23.85	1.51345	1.73015	2.6804		23.84	1.42645	1.53079	1.86602		15.38	0.606963	0.691177	1.54143
23.92	1.55842	1.78466	2.67918		23.91	1.4396	1.54319	1.8784		15.42	0.599613	0.67767	1.53455
23.98	1.60665	1.84948	2.68161		23.97	1.44684	1.55796	1.88664		15.46	0.592732	0.666782	1.52659
24.04	1.65446	1.90971	2.68177		24.04	1.45968	1.57372	1.89871		15.5	0.584182	0.656074	1.51305
24.11	1.70769	1.97502	2.68207		24.1	1.47669	1.59259	1.91333		15.54	0.575445	0.649982	1.50555
24.17	1.76398	2.04185	2.68414		24.17	1.49349	1.61194	1.92829		15.58	0.569346	0.644914	1.49883
24.24	1.81631	2.1038	2.68776		24.23	1.51622	1.63429	1.94662		15.63	0.563624	0.633342	1.49132
24.3	1.87549	2.17298	2.69034		24.3	1.54252	1.65771	1.96536		15.67	0.557106	0.623982	1.48194
24.37	1.93487	2.24443	2.69375		24.36	1.56894	1.68201	1.98251		15.71	0.551598	0.613879	1.47346
24.43	1.99592	2.31168	2.69869		24.42	1.60003	1.70767	2.00196		15.75	0.546086	0.605175	1.46428
24.5	2.05498	2.3796	2.70366		24.49	1.6344	1.73585	2.02244		15.8	0.540583	0.608936	1.45736
24.56	2.11989	2.44632	2.71173		24.55	1.67113	1.76575	2.04333		15.84	0.536108	0.592338	1.4506
24.62	2.18315	2.51133	2.71856		24.62	1.7145	1.79772	2.06428		15.88	0.531557	0.580569	1.44433
24.69	2.2433	2.57681	2.72557		24.68	1.75885	1.83169	2.08745		15.92	0.527753	0.574521	1.43599
24.76	2.30067	2.63601	2.73168		24.75	1.80659	1.8659	2.1116		15.96	0.522751	0.577168	1.42705
24.82	2.35574	2.69659	2.74057		24.81	1.85794	1.90277	2.13548		16	0.518655	0.582095	1.4216
24.88	2.40566	2.74991	2.74689		24.88	1.91347	1.94001	2.16054		16.05	0.515046	0.573838	1.41233
24.95	2.45658	2.8028	2.75273		24.94	1.97231	1.97877	2.18464		16.09	0.511353	0.558759	1.40556
25.02	2.50144	2.84615	2.76003		25.01	2.03446	2.01824	2.20959		16.13	0.507432	0.555459	1.39836
25.08	2.54453	2.88633	2.76775		25.07	2.10283	2.05902	2.23516		16.17	0.505293	0.548877	1.39107
25.14	2.5816	2.92713	2.77318		25.14	2.17474	2.10086	2.26026		16.21	0.502494	0.5398	1.3868
25.21	2.61489	2.95552	2.77963		25.2	2.251	2.14392	2.28437		16.25	0.501195	0.533837	1.38204
25.27	2.64307	2.97593	2.78236		25.27	2.32769	2.18655	2.3097		16.3	0.499014	0.53174	1.37597
25.34	2.66178	2.9978	2.78678		25.33	2.40277	2.23158	2.3323		16.34	0.497701	0.532494	1.37
25.41	2.67962	3.01302	2.79296		25.4	2.47936	2.27591	2.3534		16.38	0.496963	0.526858	1.36487
25.47	2.69207	3.02278	2.79663		25.46	2.56066	2.31796	2.37348		16.42	0.497804	0.524126	1.36033
25.53	2.70342	3.02545	2.7974		25.53	2.64285	2.36317	2.39252		16.46	0.499743	0.520575	1.35473
25.6	2.71214	3.02006	2.79856		25.59	2.72278	2.40303	2.40832		16.5	0.501524	0.520554	1.35095
25.67	2.71322	3.01471	2.79746		25.65	2.79346	2.4425	2.42326		16.55	0.504934	0.524777	1.34696
25.73	2.71155	3.00942	2.79801		25.72	2.8629	2.48029	2.43468		16.59	0.508682	0.51807	1.34325
25.79	2.70291	2.99475	2.79746		25.78	2.93166	2.51353	2.44218		16.63	0.513071	0.518494	1.34344
25.86	2.69132	2.97539	2.79258		25.85	2.99967	2.54611	2.44713		16.67	0.519693	0.516169	1.3407
25.92	2.67785	2.95724	2.78727		25.92	3.05871	2.57808	2.45081		16.71	0.528397	0.520188	1.3385
25.99	2.6613	2.93462	2.77926		25.98	3.11055	2.60319	2.45067		16.76	0.539534	0.51957	1.34077
26.05	2.64236	2.90528	2.77056		26.04	3.15649	2.62573	2.44969		16.8	0.549102	0.520291	1.34332
26.12	2.61669	2.87635	2.76161		26.11	3.20049	2.64351	2.44392		16.84	0.561929	0.52787	1.343
26.18	2.5892	2.84149	2.74882		26.17	3.23452	2.65684	2.4357		16.88	0.573448	0.534467	1.34393
26.25	2.56006	2.80526	2.7349		26.24	3.26422	2.67016	2.42635		16.92	0.587506	0.544758	1.34787
26.31	2.52964	2.76965	2.72155		26.31	3.28495	2.67725	2.4142		16.97	0.603966	0.550855	1.35323
26.37	2.50176	2.73286	2.70589		26.37	3.29984	2.67988	2.40066		17.01	0.62218	0.556806	1.35859
26.44	2.46853	2.6936	2.69121		26.43	3.31136	2.68162	2.38179		17.05	0.641484	0.567134	1.36715
26.51	2.43552	2.65656	2.67691		26.5	3.31631	2.6771	2.36109		17.09	0.664901	0.580121	1.37637
26.57	2.4042	2.61906	2.65772		26.56	3.31669	2.6701	2.33937		17.13	0.687043	0.593743	1.3883
26.64	2.36812	2.58015	2.64017		26.63	3.31294	2.66007	2.31431		17.17	0.710528	0.615344	1.40152
26.7	2.33324	2.54072	2.62337		26.69	3.30208	2.64664	2.28978		17.22	0.736292	0.632042	1.4144
26.76	2.3019	2.50382	2.59964		26.76	3.28751	2.62932	2.26295		17.26	0.762452	0.657242	1.42855
26.83	2.26303	2.45845	2.58058		26.82	3.27024	2.60981	2.23479		17.3	0.791731	0.675194	1.4466
26.89	2.22715	2.4217	2.5561		26.89	3.24637	2.58748	2.20448		17.34	0.821614	0.69132	1.46776
26.96	2.18831	2.37758	2.5319		26.95	3.22029	2.56276	2.17734		17.38	0.85509	0.709778	1.49071
27.02	2.14993	2.33732	2.50642		27.02	3.18904	2.53683	2.14491		17.42	0.88962	0.734766	1.51839
27.09	2.1128	2.29701	2.48014		27.08	3.15403	2.50842	2.11525		17.47	0.922577	0.764917	1.54822
27.15	2.07548	2.25109	2.4523		27.15	3.11877	2.4785	2.08748		17.51	0.957606	0.798152	1.57934
27.22	2.04091	2.21015	2.426		27.21	3.07737	2.44819	2.05493		17.55	0.992984	0.832158	1.61271
27.28	2.00748	2.16956	2.39758		27.28	3.0377	2.41705	2.02427		17.59	1.02968	0.867546	1.64897
27.35	1.9725	2.12756	2.37097		27.34	2.99607	2.38531	1.99185		17.63	1.06659	0.905007	1.68932
27.41	1.93904	2.08978	2.34451		27.41	2.95163	2.35353	1.96118		17.67	1.10381	0.941723	1.73328
27.48	1.9036	2.05323	2.3177		27.47	2.907	2.31928	1.92615		17.72	1.1419	0.986268	1.78031
27.54	1.86789	2.01606	2.29304		27.54	2.86278	2.28366	1.89204		17.76	1.1819	1.03447	1.83133
27.61	1.83367	1.9808	2.26344		27.6	2.81497	2.24991	1.86074		17.8	1.2199	1.07855	1.88942
27.67	1.79685	1.94169	2.23818		27.67	2.76838	2.21262	1.82424		17.84	1.25623	1.1188	1.94926
27.73	1.76361	1.90856	2.20913		27.73	2.7231	2.17753	1.79482		17.88	1.29428	1.1607	2.01019
27.8	1.72922	1.87301	2.18109		27.79	2.6751	2.14061	1.7609		17.92	1.333	1.20794	2.07571
27.87	1.69646	1.83676	2.15236		27.86	2.62802	2.10538	1.72823		17.97	1.37186	1.2538	2.1468
27.93	1.66456	1.80266	2.12422		27.92	2.57737	2.06887	1.69877		18.01	1.41174	1.29439	2.21993
28	1.63445	1.76726	2.09459		27.99	2.53196	2.03062	1.66953		18.05	1.44904	1.3391	2.30016
28.06	1.60278	1.73516	2.068		28.05	2.48212	1.99437	1.63363		18.09	1.48494	1.38343	2.37757
28.12	1.56964	1.70155	2.03489		28.12	2.43138	1.95904	1.60256		18.14	1.52415	1.4312	2.45686
28.19	1.53998	1.66207	2.00341		28.18	2.38352	1.91999	1.57978		18.18	1.56109	1.48168	2.54805
28.25	1.51744	1.62783	1.97471		28.25	2.34103	1.88373	1.5549		18.22	1.59441	1.52534	2.63661
28.32	1.49446	1.59801	1.94885		28.31	2.2925	1.84867	1.52345		18.26	1.62812	1.56603	2.72366
28.38	1.46511	1.57134	1.9207		28.38	2.24025	1.81237	1.49019		18.3	1.66528	1.61491	2.81305
28.45	1.42963	1.54011	1.8929		28.44	2.18881	1.77602	1.45713		18.35	1.69658	1.66448	2.90988
28.51	1.40152	1.50668	1.86235		28.51	2.15024	1.73991	1.43873		18.39	1.72992	1.70648	3.02042
28.58	1.38058	1.47648	1.83618		28.57	2.10828	1.70483	1.416		18.43	1.75846	1.75229	3.11763
28.64	1.36062	1.45415	1.81169		28.63	2.06338	1.67414	1.38439		18.48	1.78352	1.79379	3.21166
28.71	1.33306	1.42943	1.78615		28.7	2.01376	1.64046	1.35407		18.52	1.81176	1.8413	3.30006
28.77	1.30091	1.40299	1.75923		28.77	1.96962	1.60599	1.32679		18.56	1.83507	1.88434	3.39202
28.84	1.27317	1.37607	1.73394		28.83	1.9303	1.57468	1.30191		18.6	1.85689	1.92626	3.48192
28.9	1.25211	1.35107	1.70464		28.9	1.8914	1.5432	1.28548		18.64	1.87967	1.96334	3.56797
28.97	1.23368	1.32591	1.67731		28.96	1.84865	1.51319	1.26144		18.68	1.89733	2.00358	3.65739
29.03	1.21402	1.30207	1.64893		29.02	1.80872	1.48445	1.2384		18.73	1.91846	2.04474	3.74633
29.1	1.19082	1.2751	1.61784		29.09	1.76743	1.45219	1.22086		18.77	1.93635	2.08261	3.84029
29.16	1.17083	1.24826	1.59271		29.16	1.73066	1.42114	1.19911		18.81	1.9532	2.11668	3.93464
29.22	1.15712	1.22657	1.56594		29.22	1.70031	1.39375	1.18071		18.85	1.97097	2.14717	4.02205
29.29	1.13817	1.20609	1.54087		29.29	1.65802	1.36388	1.15928		18.89	1.98522	2.18012	4.108
29.36	1.11736	1.18548	1.51944		29.35	1.62047	1.33812	1.13324		18.94	1.99893	2.21599	4.17855
29.42	1.09778	1.16826	1.49673		29.41	1.59134	1.31146	1.11734		18.98	2.01222	2.24233	4.23135
29.48	1.0753	1.14951	1.47239		29.48	1.55218	1.28415	1.09815		19.02	2.01929	2.27082	4.27804
29.55	1.05489	1.13135	1.45413		29.55	1.52045	1.2625	1.07467		19.06	2.02726	2.29244	4.32111
29.62	1.03819	1.11503	1.42795		29.61	1.49377	1.23882	1.06018		19.1	2.03364	2.31377	4.36467
29.68	1.02008	1.0952	1.40533		29.68	1.45608	1.21172	1.03877		19.14	2.03768	2.33988	4.40994
29.75	1.0037	1.07783	1.38196		29.74	1.42866	1.19436	1.01867		19.18	2.03862	2.36076	4.46162
29.81	0.987783	1.05703	1.35615		29.81	1.40101	1.16976	1.00563		19.23	2.03762	2.37772	4.51837
29.88	0.974463	1.03945	1.33396		29.87	1.37383	1.14399	0.992093		19.27	2.0355	2.3935	4.5648
29.94	0.960515	1.0226	1.31078		29.94	1.34496	1.12592	0.973486		19.31	2.03296	2.40694	4.60137
30.01	0.94686	0.996293	1.28321		30	1.32195	1.10272	0.963445		19.35	2.02997	2.41654	4.62834
30.08	0.936252	0.968386	1.26145		30.07	1.29564	1.07902	0.947417		19.39	2.02461	2.42955	4.64848
30.14	0.922116	0.951274	1.23647		30.13	1.27034	1.06044	0.928552		19.44	2.01834	2.43677	4.66699
30.2	0.909039	0.934696	1.2137		30.19	1.24868	1.04015	0.914705		19.48	2.01087	2.44016	4.6737
30.27	0.896748	0.915609	1.19244		30.26	1.22706	1.01738	0.900428		19.52	2.00192	2.44419	4.67867
30.33	0.882913	0.898801	1.17316		30.33	1.20268	0.999823	0.88029		19.56	1.99234	2.44914	4.68887
30.4	0.867094	0.883451	1.1541		30.39	1.17917	0.980942	0.864437		19.6	1.98209	2.44747	4.69409
30.46	0.853278	0.871045	1.13219		30.46	1.15901	0.96262	0.850989		19.65	1.9708	2.44234	4.68833
30.53	0.839863	0.855842	1.11315		30.52	1.13903	0.944865	0.835473		19.69	1.95787	2.44	4.67894
30.59	0.828892	0.84582	1.09102		30.59	1.1199	0.928626	0.823348		19.73	1.94467	2.43376	4.66749
30.66	0.817213	0.832638	1.07008		30.65	1.09853	0.910654	0.808131		19.77	1.93047	2.42707	4.65783
30.72	0.806677	0.819192	1.04677		30.71	1.07778	0.894543	0.795785		19.81	1.91547	2.42028	4.65026
30.79	0.797845	0.805467	1.02707		30.78	1.05983	0.876785	0.785077		19.85	1.89907	2.41173	4.63614
30.85	0.790553	0.795338	1.00711		30.84	1.04533	0.858388	0.773454		19.9	1.88146	2.39799	4.613
30.92	0.780188	0.784216	0.988777		30.91	1.02338	0.844611	0.758505		19.94	1.86519	2.38093	4.58974
30.98	0.768951	0.773033	0.967597		30.97	1.00579	0.829983	0.74754		19.98	1.84832	2.36693	4.56986
31.04	0.758975	0.758525	0.945358		31.04	0.990458	0.811511	0.736556		20.02	1.83184	2.35748	4.5456
31.11	0.752162	0.747636	0.92921		31.1	0.975191	0.796537	0.725742		20.06	1.81435	2.34273	4.5191
31.18	0.74473	0.741509	0.910849		31.17	0.960369	0.783063	0.712508		20.11	1.79576	2.32467	4.49596
31.24	0.734928	0.730235	0.882605		31.23	0.940363	0.76786	0.695961		20.15	1.77691	2.306	4.47275
31.31	0.724037	0.718096	0.856694		31.29	0.922954	0.755036	0.682178		20.19	1.75741	2.28867	4.44652
31.37	0.715918	0.706614	0.839472		31.36	0.912525	0.738814	0.676047		20.23	1.7366	2.27043	4.42041
31.43	0.710001	0.697553	0.821956		31.43	0.899525	0.725102	0.665143		20.27	1.71669	2.24864	4.38802
31.5	0.702749	0.691995	0.802344		31.49	0.885572	0.714808	0.650881		20.31	1.69697	2.22515	4.35642
31.57	0.693184	0.681912	0.784243		31.56	0.869912	0.699664	0.636809		20.36	1.67621	2.20476	4.32911
31.63	0.684139	0.670648	0.773157		31.62	0.85686	0.686779	0.623426		20.4	1.65557	2.1862	4.30042
31.69	0.67567	0.658515	0.762471		31.69	0.844378	0.675645	0.614214		20.44	1.63527	2.16365	4.27012
31.76	0.668283	0.647186	0.752482		31.75	0.835919	0.663216	0.608009		20.48	1.61443	2.13721	4.24322
31.82	0.662333	0.640078	0.738969		31.82	0.823207	0.653111	0.596579		20.52	1.59625	2.11235	4.21826
31.89	0.654205	0.629804	0.724682		31.88	0.809613	0.642069	0.586661		20.56	1.57648	2.09133	4.18884
31.95	0.64669	0.619642	0.71102		31.94	0.796911	0.627588	0.577408		20.61	1.55698	2.06818	4.15555
32.02	0.638945	0.607415	0.699762		32.01	0.78813	0.615129	0.569192		20.65	1.53696	2.04996	4.12246
32.08	0.632385	0.599941	0.686327		32.07	0.779453	0.604689	0.562009		20.69	1.51961	2.03296	4.09143
32.15	0.623323	0.591533	0.675793		32.14	0.766328	0.592186	0.551393		20.73	1.50063	2.01263	4.06217
32.21	0.615277	0.584236	0.667578		32.21	0.756528	0.583767	0.540843		20.77	1.48126	1.98954	4.03233
32.28	0.606187	0.577397	0.657215		32.27	0.746347	0.573442	0.531264		20.82	1.46284	1.96175	3.99873
32.34	0.595356	0.567745	0.649262		32.33	0.733162	0.562307	0.518769		20.86	1.44041	1.93573	3.96994
32.4	0.586094	0.557602	0.640412		32.4	0.724443	0.555823	0.510515		20.9	1.42447	1.91763	3.93904
32.47	0.578647	0.550598	0.631835		32.46	0.717191	0.546807	0.506199		20.94	1.4062	1.89582	3.90961
32.54	0.569714	0.541965	0.620931		32.53	0.704487	0.536353	0.494455		20.98	1.38596	1.87018	3.88051
32.6	0.561085	0.532831	0.609269		32.59	0.695052	0.526867	0.486602		21.03	1.36747	1.84457	3.84814
32.67	0.55263	0.524126	0.598563		32.66	0.688799	0.511401	0.482544		21.07	1.3485	1.8252	3.81922
32.73	0.544452	0.516593	0.591559		32.72	0.678605	0.501523	0.472888		21.11	1.32922	1.80695	3.79405
32.79	0.536273	0.510234	0.581219		32.79	0.669884	0.496371	0.465391		21.15	1.31306	1.77707	3.76614
32.86	0.527036	0.503328	0.572484		32.85	0.662427	0.489188	0.462467		21.19	1.29648	1.74969	3.73695
32.92	0.519599	0.497851	0.565675		32.91	0.651502	0.479087	0.45293		21.23	1.27876	1.72834	3.70973
32.99	0.512587	0.49484	0.557835		32.98	0.641154	0.472585	0.44626		21.28	1.26217	1.71439	3.6815
33.05	0.506459	0.490202	0.552206		33.05	0.63243	0.464837	0.440926		21.32	1.24619	1.69007	3.65372
33.12	0.500242	0.487055	0.545342		33.11	0.622744	0.458014	0.433805		21.36	1.23084	1.66718	3.62819
33.18	0.494606	0.485118	0.53967		33.18	0.611034	0.451346	0.425697		21.4	1.21742	1.65067	3.60031
33.25	0.489528	0.484524	0.533949		33.24	0.602416	0.445832	0.420564		21.44	1.20387	1.63073	3.57214
33.31	0.485998	0.483336	0.526846		33.3	0.591273	0.440417	0.414759		21.49	1.18958	1.61282	3.54518
33.38	0.482765	0.480371	0.520227		33.37	0.579542	0.43443	0.40981		21.53	1.17729	1.59352	3.51855
33.44	0.482029	0.480624	0.514045		33.44	0.572414	0.429365	0.406692		21.57	1.1624	1.57325	3.49325
33.51	0.482066	0.481687	0.507068		33.5	0.561594	0.424123	0.400834		21.61	1.15038	1.55599	3.46856
33.57	0.481557	0.482123	0.501036		33.56	0.551178	0.420553	0.396585		21.65	1.14041	1.54043	3.44233
33.64	0.482308	0.48479	0.496498		33.63	0.543409	0.415767	0.394173		21.69	1.12811	1.522	3.41929
33.7	0.484114	0.488271	0.490274		33.69	0.534773	0.411183	0.39069		21.73	1.11746	1.50463	3.39326
33.77	0.487409	0.491776	0.48575		33.76	0.524259	0.407026	0.386814		21.78	1.10462	1.48934	3.36782
33.83	0.490027	0.495522	0.48036		33.83	0.516873	0.405482	0.38352		21.82	1.09311	1.47284	3.34601
33.9	0.4922	0.497784	0.475445		33.89	0.506645	0.400444	0.380428		21.86	1.08419	1.45894	3.32012
33.96	0.498052	0.504112	0.475265		33.95	0.500206	0.396682	0.378559		21.9	1.07338	1.44163	3.29666
34.02	0.506217	0.515315	0.471917		34.02	0.495227	0.395222	0.376571		21.95	1.06573	1.42835	3.27643
34.09	0.513046	0.52301	0.466587		34.08	0.484623	0.394383	0.372528		21.99	1.05781	1.41628	3.2528
34.16	0.519243	0.528066	0.461755		34.14	0.477165	0.392807	0.370405		22.03	1.04659	1.3988	3.23376
34.22	0.526841	0.534899	0.457219		34.21	0.475518	0.391411	0.370301		22.07	1.03729	1.3837	3.21396
34.28	0.53691	0.543136	0.456943		34.28	0.47027	0.388589	0.368009		22.11	1.03074	1.36856	3.19272
34.35	0.548467	0.554995	0.454928		34.34	0.467116	0.390828	0.367221		22.15	1.02506	1.3589	3.1727
34.42	0.559768	0.566713	0.450291		34.41	0.464513	0.392909	0.368807		22.19	1.01847	1.34985	3.15187
34.48	0.571105	0.575222	0.445311		34.47	0.459205	0.393362	0.368142		22.24	1.01578	1.34104	3.13261
34.54	0.583086	0.584516	0.441823		34.54	0.459286	0.394168	0.367854		22.28	1.01046	1.32821	3.11329
34.61	0.595633	0.594883	0.438657		34.6	0.460997	0.397298	0.368335		22.32	1.003	1.31694	3.09888
34.67	0.608742	0.605307	0.437034		34.66	0.459283	0.399443	0.36751		22.36	0.997809	1.30467	3.08338
34.74	0.621343	0.616814	0.434733		34.73	0.460461	0.403729	0.370116		22.4	0.997306	1.29531	3.0687
34.8	0.634591	0.628145	0.430334		34.79	0.461663	0.406553	0.373051		22.45	0.995879	1.28858	3.05332
34.87	0.648697	0.638355	0.428673		34.86	0.463455	0.408839	0.374428		22.49	0.99615	1.28033	3.0348
34.93	0.661588	0.649909	0.426929		34.93	0.468044	0.41264	0.375965		22.53	0.997948	1.27413	3.01626
35	0.673213	0.660137	0.425869		34.99	0.470304	0.415908	0.376027		22.57	0.995012	1.27241	3.00108
35.06	0.68625	0.671413	0.425969		35.06	0.474125	0.42135	0.378222		22.61	0.992967	1.27067	2.98762
35.13	0.699327	0.68292	0.424699		35.12	0.479784	0.428722	0.380985		22.66	0.994897	1.26211	2.9749
35.19	0.710741	0.692216	0.421986		35.18	0.48163	0.434975	0.382235		22.7	0.997458	1.25283	2.9666
35.26	0.723507	0.700048	0.419274		35.25	0.486873	0.441592	0.384677		22.74	1.00027	1.25041	2.95874
35.32	0.73526	0.709603	0.416676		35.31	0.495163	0.449652	0.388377		22.78	1.00598	1.25049	2.94838
35.39	0.743398	0.715114	0.413878		35.38	0.499669	0.456783	0.390916		22.82	1.01065	1.24847	2.93688
35.45	0.752206	0.721223	0.412269		35.44	0.506417	0.464416	0.394092		22.86	1.01412	1.24929	2.92529
35.52	0.758655	0.729014	0.409309		35.51	0.515678	0.473351	0.398764		22.91	1.01984	1.24978	2.91219
35.58	0.764905	0.732358	0.406618		35.58	0.522045	0.479827	0.400075		22.95	1.02665	1.25079	2.90384
35.65	0.770628	0.738843	0.40596		35.64	0.530529	0.486258	0.401203		22.99	1.03377	1.25164	2.89789
35.71	0.774381	0.740034	0.405274		35.7	0.5388	0.495263	0.403758		23.03	1.0424	1.25213	2.89193
35.78	0.780673	0.741594	0.403219		35.77	0.546943	0.501128	0.405063		23.07	1.05349	1.25326	2.88887
35.84	0.782841	0.742194	0.402594		35.83	0.554149	0.508736	0.405462		23.12	1.06572	1.25818	2.88339
35.9	0.785207	0.743297	0.40299		35.9	0.562838	0.515473	0.407865		23.16	1.07635	1.2664	2.87746
35.97	0.788298	0.744276	0.401573		35.96	0.570882	0.521313	0.410682		23.2	1.08825	1.2745	2.8727
36.03	0.789273	0.743341	0.401718		36.03	0.578621	0.527669	0.412484		23.24	1.10175	1.27928	2.86622
36.1	0.787671	0.741849	0.402139		36.09	0.587061	0.535914	0.414434		23.28	1.11556	1.28234	2.86308
36.16	0.785323	0.738478	0.396256		36.16	0.593874	0.542629	0.415648		23.32	1.13053	1.29547	2.8618
36.23	0.782418	0.734224	0.393222		36.22	0.600969	0.548012	0.417053		23.36	1.14756	1.30578	2.86028
36.29	0.780058	0.731479	0.392219		36.28	0.609376	0.553751	0.419401		23.41	1.16554	1.31413	2.85855
36.36	0.775686	0.726237	0.390477		36.35	0.615725	0.558988	0.419969		23.45	1.18192	1.32665	2.85744
36.42	0.769392	0.719412	0.388558		36.41	0.621163	0.563531	0.419741		23.49	1.20066	1.34157	2.85668
36.49	0.763352	0.713539	0.387796		36.48	0.627353	0.566547	0.419719		23.53	1.22106	1.35806	2.85654
36.55	0.759532	0.707665	0.386293		36.55	0.633719	0.569528	0.420058		23.57	1.24101	1.36997	2.85557
36.62	0.753446	0.701689	0.382232		36.61	0.638135	0.571939	0.418289		23.62	1.26361	1.38552	2.85686
36.68	0.745443	0.693092	0.378555		36.67	0.642344	0.574441	0.416049		23.66	1.28744	1.39948	2.85738
36.74	0.738514	0.684512	0.375966		36.74	0.645298	0.573892	0.414737		23.7	1.31219	1.41983	2.8605
36.81	0.734606	0.678217	0.378348		36.8	0.648778	0.572676	0.414318		23.74	1.33712	1.43723	2.86301
36.88	0.729425	0.674828	0.37895		36.87	0.652271	0.573168	0.413226		23.78	1.36348	1.45495	2.86502
36.94	0.720632	0.6652	0.374008		36.94	0.652688	0.57466	0.408966		23.82	1.39302	1.47665	2.86857
37.01	0.710265	0.655988	0.367837		37	0.652942	0.572973	0.406573		23.87	1.42345	1.50029	2.87522
37.07	0.703601	0.646561	0.364295		37.06	0.654501	0.569365	0.405099		23.91	1.45419	1.52442	2.88078
37.13	0.698755	0.641322	0.363324		37.13	0.654464	0.566526	0.402594		23.95	1.49097	1.54683	2.88365
37.2	0.69207	0.635612	0.366284		37.19	0.654061	0.564993	0.399694		24	1.52338	1.57166	2.88718
37.27	0.682803	0.627765	0.36161		37.26	0.653235	0.563909	0.396786		24.04	1.55781	1.60026	2.89312
37.33	0.674026	0.618982	0.35431		37.32	0.650514	0.560943	0.393872		24.08	1.594	1.63147	2.89954
37.39	0.666399	0.610382	0.349648		37.39	0.648663	0.555823	0.390955		24.12	1.62976	1.65751	2.90556
37.46	0.658753	0.602856	0.347909		37.45	0.646968	0.5509	0.388777		24.17	1.66552	1.67794	2.91203
37.52	0.651243	0.597357	0.346659		37.52	0.64327	0.54693	0.385854		24.21	1.70155	1.706	2.91949
37.59	0.643934	0.590246	0.343862		37.58	0.639743	0.543359	0.382544		24.25	1.73895	1.74536	2.92535
37.66	0.636609	0.581846	0.337509		37.64	0.635298	0.538413	0.377755		24.29	1.77772	1.78209	2.93265
37.72	0.629012	0.574233	0.336276		37.71	0.630532	0.530546	0.373826		24.33	1.81564	1.81746	2.93962
37.78	0.623251	0.570611	0.336998		37.78	0.627292	0.525223	0.371268		24.37	1.85394	1.85161	2.94731
37.85	0.618089	0.565322	0.335332		37.84	0.621803	0.520958	0.367142		24.42	1.89421	1.88782	2.95458
37.91	0.610931	0.559014	0.334157		37.9	0.616113	0.516072	0.363591		24.46	1.93325	1.92493	2.96244
37.98	0.604064	0.55339	0.331241		37.97	0.611488	0.512388	0.362239		24.5	1.97295	1.96319	2.97058
38.04	0.597349	0.546321	0.324999		38.03	0.605455	0.506604	0.3588		24.54	2.01353	2.00018	2.9786
38.11	0.58953	0.53913	0.321267		38.1	0.599398	0.500902	0.355377		24.58	2.05379	2.0384	2.98599
38.17	0.582957	0.534217	0.318402		38.17	0.594041	0.496512	0.354139		24.63	2.09253	2.07627	2.99368
38.24	0.576633	0.52722	0.31395		38.23	0.588525	0.49195	0.350549		24.67	2.13206	2.11362	3.00161
38.3	0.56979	0.521151	0.313302		38.29	0.581112	0.487433	0.347661		24.71	2.17158	2.1515	3.01028
38.36	0.563616	0.515598	0.312638		38.36	0.576284	0.483415	0.346742		24.75	2.21356	2.1861	3.01869
38.43	0.557126	0.507683	0.30823		38.42	0.569174	0.478582	0.342466		24.79	2.25313	2.22457	3.0263
38.5	0.550625	0.50208	0.305131		38.49	0.562173	0.473455	0.338745		24.83	2.2906	2.26627	3.03341
38.56	0.544768	0.494528	0.304469		38.55	0.5567	0.468125	0.336778		24.87	2.32681	2.30535	3.04037
38.63	0.539476	0.489099	0.30095		38.62	0.550555	0.462914	0.332572		24.92	2.35871	2.33774	3.0477
38.69	0.53399	0.483964	0.300887		38.68	0.543163	0.458066	0.328999		24.96	2.38623	2.37013	3.05498
38.75	0.528266	0.480138	0.299567		38.75	0.537571	0.454272	0.327061		25	2.41093	2.40864	3.06204
38.82	0.521985	0.474576	0.296197		38.81	0.530693	0.449714	0.323586		25.04	2.43508	2.44804	3.06806
38.88	0.515721	0.469249	0.292621		38.88	0.523988	0.445881	0.321167		25.08	2.4579	2.48724	3.07467
38.95	0.509933	0.463526	0.29003		38.94	0.518131	0.441462	0.318849		25.13	2.4838	2.52184	3.08031
39.02	0.503986	0.458132	0.286527		39.01	0.512131	0.437133	0.31617		25.17	2.50508	2.5566	3.0853
39.08	0.4977	0.451392	0.284795		39.07	0.505629	0.432374	0.313461		25.21	2.52333	2.58958	3.08966
39.14	0.492554	0.44703	0.282111		39.14	0.500381	0.428696	0.311351		25.25	2.54155	2.62094	3.09349
39.21	0.486503	0.440276	0.27893		39.2	0.494376	0.424465	0.307318		25.29	2.56053	2.6506	3.09814
39.27	0.480292	0.434919	0.276951		39.26	0.488297	0.420052	0.30407		25.33	2.57115	2.6807	3.10272
39.34	0.475355	0.43027	0.277001		39.33	0.482376	0.415381	0.300784		25.38	2.58171	2.70579	3.10541
39.4	0.470423	0.427618	0.275746		39.4	0.477443	0.41183	0.29834		25.42	2.59473	2.73183	3.10604
39.47	0.464673	0.422862	0.272804		39.46	0.470884	0.408096	0.294481		25.46	2.60645	2.75265	3.10686
39.53	0.458713	0.416013	0.268983		39.52	0.464887	0.403806	0.290869		25.5	2.61775	2.7743	3.10776
39.6	0.453718	0.409976	0.265603		39.59	0.459294	0.397646	0.28659		25.54	2.62342	2.79764	3.10783
39.66	0.450457	0.408259	0.267354		39.65	0.453902	0.391522	0.283619		25.59	2.62518	2.81499	3.10734
39.73	0.447131	0.408421	0.267458		39.72	0.449664	0.38996	0.281018		25.63	2.62601	2.83177	3.1072
39.79	0.441474	0.403589	0.263205		39.78	0.442541	0.388083	0.278375		25.67	2.62931	2.84597	3.10658
39.86	0.434643	0.396861	0.258232		39.85	0.436258	0.382779	0.275602		25.71	2.62937	2.859	3.10505
39.92	0.430798	0.391837	0.256311		39.91	0.432292	0.376204	0.274835		25.75	2.62645	2.86939	3.10165
39.99	0.428962	0.389669	0.255978		39.98	0.427537	0.371608	0.272749		25.79	2.6233	2.88422	3.0971
40.05	0.425603	0.388607	0.256383		40.04	0.423011	0.369315	0.269828		25.84	2.61868	2.89323	3.09306
40.11	0.421267	0.386469	0.251776		40.11	0.418354	0.367963	0.268032		25.88	2.61194	2.90271	3.08946
40.18	0.416004	0.381634	0.246875		40.17	0.412357	0.364822	0.26511		25.92	2.65791	2.91012	3.08537
40.25	0.412238	0.377156	0.244223		40.24	0.408039	0.358847	0.262245		25.96	2.60661	2.91028	3.0784
40.31	0.410512	0.37539	0.244065		40.3	0.404372	0.353513	0.260018		26	2.58571	2.91433	3.07174
40.38	0.409226	0.375485	0.24484		40.37	0.398725	0.350149	0.257894		26.05	2.5693	2.91407	3.06574
40.44	0.406391	0.37438	0.243053		40.43	0.394248	0.348414	0.255271		26.09	2.55204	2.91378	3.05747
40.5	0.403307	0.372087	0.240637		40.5	0.389203	0.34435	0.253542		26.13	2.53536	2.91345	3.04839
40.57	0.401961	0.371469	0.240284		40.56	0.385564	0.339023	0.251439		26.17	2.51655	2.91029	3.03847
40.63	0.401393	0.371873	0.237949		40.63	0.382483	0.335593	0.24852		26.21	2.49924	2.9069	3.02945
40.7	0.401048	0.37205	0.237834		40.69	0.377753	0.333784	0.245346		26.26	2.47998	2.90209	3.0216
40.77	0.400635	0.374243	0.238666		40.76	0.374857	0.330384	0.245733		26.3	2.45965	2.89324	3.01015
40.83	0.400969	0.376685	0.236364		40.82	0.371465	0.330746	0.244232		26.34	2.4407	2.88593	2.99817
40.89	0.401165	0.376994	0.232562		40.9	0.367624	0.327157	0.241537		26.38	2.42177	2.88208	2.98668
40.96	0.401663	0.377573	0.230796		40.96	0.365785	0.3257	0.240676		26.42	2.40039	2.87394	2.97572
41.02	0.403265	0.381599	0.230232		41.02	0.361316	0.323587	0.242383		26.46	2.37904	2.86293	2.96267
41.09	0.404744	0.383943	0.227523		41.09	0.359488	0.322521	0.24103		26.5	2.35809	2.84848	2.94742
41.15	0.407523	0.38743	0.227465		41.15	0.356234	0.321912	0.238759		26.55	2.33703	2.83431	2.93354
41.22	0.409977	0.390503	0.226779		41.22	0.354853	0.321481	0.238123		26.59	2.316	2.82283	2.92138
41.28	0.41244	0.393829	0.22611		41.28	0.350521	0.319606	0.235712		26.63	2.29454	2.80908	2.90866
41.35	0.417335	0.39856	0.224855		41.35	0.347601	0.317754	0.235771		26.67	2.27199	2.79313	2.8927
41.41	0.42212	0.402999	0.225531		41.41	0.347276	0.316729	0.235921		26.71	2.24845	2.77836	2.87446
41.48	0.42873	0.409116	0.22567		41.48	0.344387	0.314556	0.233569		26.76	2.22598	2.76327	2.85982
41.54	0.436034	0.41569	0.225497		41.54	0.342986	0.314671	0.23194		26.8	2.20331	2.74712	2.84744
41.61	0.441435	0.422761	0.225865		41.6	0.341764	0.315867	0.232243		26.84	2.18034	2.73116	2.82955
41.67	0.448272	0.430346	0.226761		41.67	0.339913	0.315056	0.232444		26.88	2.15731	2.7132	2.8111
41.74	0.455939	0.438705	0.226568		41.73	0.33942	0.315361	0.233233		26.92	2.13415	2.69305	2.79264
41.8	0.462872	0.446212	0.226		41.8	0.338794	0.31719	0.234037		26.96	2.11135	2.67798	2.77585
41.87	0.47049	0.454297	0.223118		41.87	0.33786	0.317667	0.234471		27.01	2.08848	2.65888	2.7619
41.93	0.48003	0.461154	0.223482		41.93	0.338287	0.318084	0.234257		27.05	2.06594	2.6372	2.74049
41.99	0.488633	0.470584	0.224252		42	0.338197	0.319691	0.235409		27.09	2.04394	2.61859	2.72084
42.06	0.496668	0.478926	0.224243		42.06	0.339205	0.321581	0.236053		27.13	2.02122	2.59813	2.70214
42.12	0.505397	0.486025	0.224447		42.12	0.339886	0.323829	0.236173		27.18	1.9985	2.57606	2.68543
42.19	0.515081	0.494085	0.226622		42.19	0.340988	0.325194	0.237554		27.22	1.97793	2.55754	2.66522
42.25	0.525426	0.504356	0.227173		42.26	0.342714	0.32808	0.239813		27.26	1.95573	2.53379	2.64489
42.32	0.533941	0.512609	0.225196		42.32	0.344553	0.331641	0.240464		27.3	1.93322	2.51224	2.62604
42.38	0.543368	0.520756	0.224411		42.38	0.347022	0.334315	0.241688		27.34	1.91154	2.49015	2.60662
42.45	0.553644	0.526883	0.225291		42.45	0.349518	0.334921	0.241497		27.38	1.89008	2.46919	2.58823
42.51	0.563403	0.533829	0.229362		42.51	0.352527	0.336775	0.24248		27.42	1.86885	2.44846	2.5684
42.58	0.572017	0.54318	0.231724		42.58	0.35786	0.342573	0.246486		27.47	1.84502	2.42853	2.54735
42.64	0.578115	0.549248	0.229221		42.64	0.361532	0.350318	0.249399		27.51	1.82316	2.40891	2.52781
42.71	0.585732	0.553209	0.227587		42.71	0.364957	0.354219	0.250704		27.55	1.80371	2.38784	2.50814
42.77	0.593744	0.559326	0.228954		42.77	0.370293	0.356267	0.253371		27.59	1.78089	2.36396	2.48856
42.84	0.599698	0.56406	0.23075		42.84	0.375013	0.35914	0.254587		27.63	1.76109	2.34052	2.46712
42.9	0.605483	0.56742	0.232543		42.9	0.380947	0.365267	0.2568		27.68	1.73996	2.32025	2.4443
42.97	0.610023	0.571965	0.233061		42.97	0.387616	0.373472	0.26186		27.72	1.71722	2.2992	2.42579
43.03	0.61193	0.575271	0.231374		43.03	0.392576	0.379898	0.264857		27.76	1.69771	2.27737	2.40686
43.09	0.614394	0.577008	0.23091		43.1	0.398591	0.383579	0.267297		27.8	1.67833	2.25587	2.38563
43.16	0.617338	0.578765	0.231534		43.16	0.404539	0.387198	0.270325		27.84	1.65737	2.23517	2.36646
43.22	0.620798	0.578917	0.232229		43.22	0.411006	0.391625	0.270764		27.89	1.63564	2.21317	2.34055
43.29	0.622554	0.578854	0.231754		43.29	0.418305	0.39793	0.273211		27.93	1.6158	2.19181	2.3155
43.36	0.622908	0.578582	0.230691		43.36	0.42453	0.403312	0.275045		27.97	1.59499	2.1719	2.29674
43.42	0.624156	0.575739	0.232569		43.42	0.430635	0.406013	0.276113		28.01	1.57356	2.14945	2.27738
43.48	0.625835	0.575355	0.233721		43.48	0.437657	0.410116	0.279639		28.05	1.55576	2.12635	2.25637
43.55	0.625011	0.574507	0.233202		43.55	0.44382	0.414778	0.280741		28.09	1.54084	2.10221	2.23831
43.62	0.624287	0.571707	0.23398		43.61	0.450285	0.418709	0.281525		28.13	1.52297	2.07892	2.21853
43.68	0.621869	0.569882	0.233274		43.68	0.457515	0.422733	0.285316		28.18	1.50481	2.0585	2.19388
43.74	0.617988	0.56745	0.232405		43.74	0.46272	0.426957	0.286557		28.22	1.48487	2.03914	2.16783
43.81	0.615286	0.563362	0.231817		43.81	0.468404	0.4285	0.286951		28.26	1.46263	2.02097	2.14502
43.87	0.611847	0.559702	0.232689		43.87	0.473956	0.430656	0.289733		28.3	1.44363	2.00358	2.12228
43.94	0.607611	0.556813	0.231087		43.94	0.478434	0.434038	0.289473		28.34	1.42855	1.98595	2.10735
44.01	0.605044	0.551353	0.230417		44	0.482707	0.434523	0.289948		28.39	1.41251	1.96389	2.09153
44.07	0.600986	0.547087	0.230456		44.07	0.487419	0.43575	0.292173		28.43	1.39502	1.94023	2.06692
44.13	0.597033	0.543811	0.229858		44.13	0.490805	0.437402	0.291686		28.47	1.38118	1.91898	2.04233
44.2	0.594158	0.539331	0.226998		44.2	0.49442	0.436568	0.290633		28.51	1.36322	1.90239	2.02561
44.26	0.589955	0.532553	0.227691		44.26	0.497564	0.435551	0.290681		28.55	1.34179	1.88371	2.00622
44.33	0.585646	0.529181	0.227126		44.33	0.500533	0.435644	0.289789		28.59	1.32427	1.86564	1.984
44.39	0.581864	0.524758	0.2242		44.39	0.50318	0.434474	0.288304		28.64	1.30702	1.84611	1.96381
44.46	0.577937	0.519634	0.224868		44.46	0.50489	0.433098	0.287281		28.68	1.29081	1.82805	1.93969
44.52	0.573115	0.515688	0.225398		44.52	0.506899	0.432089	0.286941		28.72	1.27468	1.80879	1.92082
44.59	0.568133	0.512034	0.224862		44.58	0.507945	0.431309	0.286786		28.76	1.25895	1.78431	1.9065
44.65	0.561062	0.508141	0.223115		44.65	0.508833	0.429938	0.286701		28.8	1.24313	1.76206	1.88243
44.72	0.555002	0.503129	0.221132		44.72	0.508963	0.42753	0.285553		28.85	1.22651	1.74341	1.861
44.78	0.550208	0.497605	0.21927		44.78	0.508259	0.424776	0.283558		28.89	1.2114	1.72561	1.84449
44.84	0.546053	0.493326	0.219788		44.84	0.506934	0.421906	0.283023		28.93	1.19459	1.70783	1.82466
44.91	0.540331	0.489228	0.218251		44.91	0.506093	0.41964	0.281386		28.97	1.17761	1.68979	1.80505
44.98	0.535432	0.484042	0.216013		44.97	0.504121	0.417308	0.279742		29.01	1.16572	1.67258	1.78302
45.04	0.531062	0.479833	0.216089		45.04	0.502247	0.413797	0.278584		29.05	1.15379	1.65236	1.76555
45.1	0.524921	0.475983	0.215401		45.1	0.500365	0.410695	0.277774		29.1	1.13776	1.6347	1.75042
45.17	0.519752	0.472174	0.212387		45.17	0.497356	0.408443	0.275583		29.14	1.12124	1.61655	1.72638
45.23	0.515309	0.467054	0.210986		45.23	0.493943	0.404159	0.273584		29.18	1.10861	1.59797	1.70505
45.3	0.511256	0.46236	0.209119		45.3	0.49104	0.400779	0.270427		29.22	1.09554	1.58133	1.68782
45.37	0.508198	0.457934	0.210874		45.36	0.487591	0.397606	0.26827		29.27	1.08045	1.5648	1.67511
45.43	0.50239	0.455528	0.211405		45.43	0.48498	0.395774	0.268439		29.31	1.06782	1.54803	1.65946
45.49	0.495082	0.452053	0.208074		45.49	0.481468	0.393992	0.267422		29.35	1.05453	1.52951	1.63705
45.56	0.490953	0.446397	0.204917		45.56	0.47731	0.390009	0.265415		29.39	1.03902	1.51103	1.61257
45.62	0.487523	0.441109	0.205054		45.62	0.472101	0.384764	0.263397		29.43	1.0293	1.49508	1.59861
45.69	0.483524	0.437838	0.205091		45.69	0.468307	0.382004	0.260365		29.47	1.01414	1.47666	1.59382
45.75	0.479579	0.435011	0.204064		45.75	0.463864	0.379939	0.259515		29.51	0.99946	1.46069	1.57228
45.82	0.47293	0.432311	0.201756		45.82	0.459566	0.37807	0.259384		29.56	0.988712	1.44518	1.54596
45.88	0.466852	0.427291	0.199984		45.88	0.455183	0.374353	0.258278		29.6	0.97708	1.42939	1.52815
45.94	0.464634	0.423209	0.19842		45.95	0.450572	0.369946	0.256926		29.64	0.963032	1.41481	1.51889
46.01	0.462628	0.420145	0.197941		46.01	0.445211	0.365672	0.254792		29.68	0.95139	1.3982	1.50452
46.08	0.458117	0.418246	0.197166		46.07	0.440527	0.363024	0.251851		29.72	0.940466	1.38164	1.49086
46.14	0.453608	0.415312	0.19557		46.14	0.435685	0.360491	0.251151		29.76	0.92878	1.36591	1.46621
46.2	0.449429	0.412679	0.193961		46.21	0.43083	0.357232	0.24942		29.81	0.91904	1.34901	1.44544
46.27	0.447241	0.410748	0.193806		46.27	0.425967	0.35399	0.246898		29.85	0.907574	1.33465	1.4432
46.33	0.445052	0.406852	0.193967		46.34	0.42184	0.35203	0.246005		29.89	0.895043	1.31909	1.42894
46.4	0.441519	0.40598	0.192605		46.4	0.417977	0.348567	0.243141		29.93	0.884672	1.30318	1.40586
46.46	0.438764	0.403624	0.190342		46.46	0.41411	0.345757	0.241946		29.98	0.875099	1.28857	1.38652
46.53	0.434589	0.401747	0.189996		46.53	0.409089	0.342953	0.242782		30.02	0.864462	1.27375	1.37579
46.6	0.432192	0.399957	0.189617		46.59	0.405899	0.340544	0.241392		30.06	0.85574	1.25848	1.36257
46.66	0.431222	0.399713	0.188765		46.66	0.402146	0.336995	0.240242		30.1	0.846006	1.24441	1.35105
46.72	0.429462	0.397911	0.188113		46.73	0.399075	0.332876	0.240243		30.14	0.836116	1.23003	1.33399
46.79	0.42887	0.398986	0.18775		46.79	0.394574	0.330447	0.237011		30.18	0.827625	1.21389	1.31422
46.85	0.428639	0.39963	0.186346		46.85	0.388819	0.327759	0.237473		30.22	0.816201	1.20122	1.30439
46.92	0.425626	0.400481	0.185201		46.92	0.384254	0.324567	0.235047		30.27	0.808159	1.18932	1.29144
46.98	0.427466	0.401809	0.185311		46.98	0.378915	0.321769	0.23259		30.31	0.798743	1.1737	1.27894
47.05	0.42793	0.404358	0.184402		47.05	0.374582	0.320236	0.231448		30.35	0.78908	1.16059	1.2632
47.11	0.429733	0.404952	0.184313		47.11	0.370063	0.317188	0.229651		30.39	0.782762	1.14747	1.24957
47.18	0.429566	0.408162	0.183715		47.18	0.366795	0.315958	0.227635		30.43	0.773818	1.13329	1.2391
47.24	0.432513	0.411759	0.183559		47.24	0.363788	0.315193	0.225768		30.48	0.765639	1.1188	1.22848
47.31	0.434302	0.415365	0.184369		47.31	0.361071	0.314009	0.223199		30.52	0.757736	1.10606	1.2108
47.37	0.43637	0.419474	0.184548		47.37	0.359263	0.313041	0.223267		30.56	0.749552	1.09323	1.19992
47.44	0.43896	0.423135	0.183566		47.44	0.357364	0.312294	0.224111		30.6	0.742259	1.08238	1.18811
47.5	0.442813	0.427073	0.182715		47.5	0.354364	0.310956	0.222644		30.64	0.735629	1.06985	1.17446
47.57	0.447358	0.432148	0.182466		47.57	0.351757	0.30882	0.222405		30.69	0.729881	1.05576	1.16713
47.63	0.451572	0.437392	0.183517		47.63	0.349276	0.307993	0.2212		30.73	0.721627	1.04368	1.15268
47.7	0.457576	0.443628	0.183445		47.69	0.347138	0.307071	0.221228		30.77	0.714734	1.03176	1.13782
47.76	0.46164	0.449211	0.182665		47.76	0.345921	0.306788	0.220704		30.81	0.708201	1.0212	1.12612
47.82	0.468143	0.454236	0.182717		47.83	0.343698	0.306804	0.220206		30.85	0.700791	1.01042	1.11544
47.89	0.47461	0.460646	0.182773		47.89	0.342026	0.306934	0.219519		30.9	0.693921	0.998039	1.10703
47.95	0.480939	0.466295	0.182542		47.95	0.341207	0.306647	0.221056		30.94	0.689263	0.98676	1.09553
48.02	0.486911	0.472719	0.181976		48.02	0.340267	0.308115	0.220833		30.98	0.685318	0.974645	1.08203
48.09	0.495618	0.478185	0.182593		48.09	0.338838	0.308512	0.220379		31.02	0.678573	0.962878	1.07271
48.15	0.501108	0.484239	0.183663		48.15	0.337905	0.309995	0.218144		31.06	0.673356	0.951136	1.06272
48.22	0.509372	0.490743	0.18585		48.21	0.338823	0.312483	0.218302		31.1	0.667683	0.941424	1.05472
48.28	0.514188	0.496519	0.184855		48.28	0.341265	0.314338	0.222178		31.14	0.661107	0.931796	1.04019
48.34	0.519644	0.499906	0.182722		48.34	0.342006	0.316525	0.223495		31.19	0.655961	0.920851	1.02892
48.41	0.527208	0.503895	0.183756		48.41	0.34157	0.318039	0.222126		31.23	0.651253	0.908894	1.02346
48.48	0.534452	0.508274	0.186544		48.47	0.341992	0.31907	0.222515		31.27	0.646463	0.89613	1.01442
48.54	0.539541	0.513741	0.187244		48.54	0.345088	0.322705	0.223618		31.31	0.643502	0.885709	0.999127
48.6	0.545919	0.517147	0.186146		48.6	0.348638	0.326507	0.225033		31.35	0.640045	0.875776	0.992486
48.67	0.548915	0.517397	0.184594		48.67	0.350922	0.328737	0.227868		31.4	0.633316	0.866705	0.987652
48.73	0.55325	0.51812	0.184752		48.73	0.352136	0.331837	0.228665		31.44	0.628855	0.858457	0.977695
48.8	0.558036	0.520475	0.186182		48.8	0.354324	0.334963	0.230139		31.48	0.623831	0.848702	0.966449
48.86	0.561489	0.522328	0.186857		48.86	0.357653	0.337121	0.23362		31.52	0.619097	0.838747	0.953454
48.93	0.563879	0.524018	0.186473		48.93	0.361881	0.34154	0.234525		31.56	0.614622	0.827568	0.941797
48.99	0.566918	0.522707	0.185526		48.99	0.365988	0.344283	0.234231		31.6	0.610594	0.81777	0.935605
49.06	0.568722	0.520577	0.185146		49.06	0.368966	0.346576	0.234327		31.65	0.607653	0.807782	0.935318
49.12	0.571002	0.520374	0.186983		49.12	0.373496	0.350636	0.235348		31.69	0.604646	0.797363	0.908233
49.19	0.572165	0.520639	0.187927		49.19	0.379913	0.353303	0.238282		31.73	0.60013	0.788779	0.893372
49.25	0.572127	0.519498	0.187024		49.25	0.385167	0.356659	0.240036		31.77	0.594887	0.779856	0.911943
49.32	0.571422	0.517328	0.187375		49.32	0.390507	0.359622	0.240454		31.81	0.590328	0.769225	0.899394
49.38	0.569377	0.514452	0.186486		49.38	0.395816	0.360707	0.242898		31.86	0.586501	0.760304	0.866921
49.45	0.567757	0.512249	0.185057		49.45	0.399932	0.363019	0.245124		31.9	0.583817	0.751379	0.873801
49.51	0.566215	0.508956	0.184502		49.51	0.404746	0.365154	0.245983		31.94	0.57939	0.741732	0.874679
49.57	0.563762	0.504944	0.183787		49.57	0.409687	0.365123	0.247992		31.98	0.57417	0.733325	0.868117
49.64	0.560093	0.500939	0.182205		49.64	0.413204	0.366468	0.248145		32.02	0.571294	0.724037	0.855425
49.71	0.558615	0.49711	0.181149		49.71	0.417045	0.367374	0.247014		32.06	0.568021	0.713841	0.846316
49.77	0.555007	0.491904	0.180425		49.77	0.420712	0.36571	0.248245		32.11	0.563583	0.70577	0.842343
49.84	0.550865	0.487291	0.181272		49.83	0.423628	0.366404	0.248293		32.15	0.55886	0.698982	0.838394
49.9	0.547659	0.484729	0.179442		49.9	0.427663	0.36708	0.248245		32.19	0.554633	0.689879	0.827948
49.96	0.544493	0.478703	0.178534		49.96	0.431391	0.365397	0.248605		32.23	0.548609	0.682129	0.817947
50.03	0.538921	0.475023	0.179504		50.03	0.434705	0.365925	0.248529		32.27	0.545122	0.672672	0.809763
50.09	0.53475	0.472215	0.178643		50.09	0.438375	0.366068	0.248524		32.32	0.540606	0.665726	0.806842
50.16	0.529664	0.467991	0.177524		50.16	0.440663	0.365267	0.249057		32.36	0.534592	0.659629	0.803862
50.22	0.524327	0.463487	0.1772		50.22	0.442715	0.364481	0.248985		32.4	0.529714	0.651341	0.793386
50.29	0.518793	0.45932	0.176159		50.29	0.444704	0.36226	0.248133		32.44	0.526404	0.64374	0.780835
50.35	0.513377	0.454717	0.174248		50.35	0.446081	0.36013	0.24915		32.48	0.518894	0.635289	0.774993
50.42	0.508328	0.449677	0.173045		50.42	0.446009	0.357984	0.248178		32.53	0.51246	0.627946	0.773099
50.48	0.503401	0.444742	0.172382		50.48	0.445123	0.355086	0.245786		32.57	0.507469	0.622293	0.768209
50.55	0.499182	0.440725	0.170965		50.54	0.444726	0.352095	0.245868		32.61	0.501751	0.614876	0.7598
50.61	0.493112	0.436505	0.169113		50.61	0.443735	0.349752	0.244982		32.65	0.496554	0.605005	0.752158
50.67	0.489066	0.432285	0.167695		50.68	0.442146	0.346216	0.242779		32.69	0.497156	0.599717	0.745502
50.74	0.484975	0.428387	0.166841		50.74	0.440229	0.343212	0.241321		32.73	0.488575	0.594347	0.744369
50.81	0.479793	0.424739	0.165863		50.8	0.438854	0.340785	0.240311		32.77	0.479252	0.587691	0.739819
50.87	0.47496	0.4217	0.163804		50.87	0.436248	0.337711	0.239913		32.82	0.474024	0.580838	0.730029
50.93	0.47133	0.417037	0.163046		50.94	0.432672	0.334476	0.238351		32.86	0.468931	0.574428	0.724218
51	0.466932	0.414668	0.163372		51	0.429556	0.331599	0.234917		32.9	0.463145	0.568273	0.722065
51.06	0.463548	0.413289	0.163533		51.06	0.427986	0.330171	0.233326		32.94	0.457584	0.562535	0.717873
51.13	0.458519	0.411156	0.161537		51.13	0.426393	0.328421	0.234551		32.98	0.453279	0.557601	0.712638
51.19	0.453572	0.407157	0.158424		51.19	0.422136	0.324656	0.233125		33.03	0.448819	0.553166	0.705873
51.26	0.449954	0.402964	0.157647		51.26	0.416588	0.319717	0.230255		33.07	0.443257	0.547051	0.70064
51.32	0.447975	0.401417	0.158082		51.33	0.41217	0.316857	0.228402		33.11	0.439172	0.5427	0.696504
51.39	0.445432	0.402067	0.157877		51.39	0.409332	0.315156	0.226766		33.15	0.434362	0.53887	0.69223
51.45	0.443442	0.40107	0.156346		51.45	0.406839	0.312659	0.225617		33.19	0.429265	0.533589	0.686131
51.52	0.439029	0.398118	0.153353		51.52	0.402273	0.308781	0.224582		33.23	0.42646	0.529717	0.680113
51.58	0.43702	0.395977	0.15132		51.58	0.395652	0.305378	0.221985		33.28	0.422726	0.525829	0.675914
51.65	0.437282	0.395553	0.151345		51.65	0.390093	0.302186	0.219528		33.32	0.420163	0.523364	0.672934
51.71	0.436024	0.396451	0.151322		51.71	0.386325	0.299322	0.218616		33.36	0.418339	0.521739	0.668714
51.78	0.433734	0.397904	0.150343		51.78	0.38283	0.296632	0.21714		33.4	0.416076	0.519168	0.663387
51.84	0.433524	0.398184	0.148589		51.84	0.378004	0.294255	0.214721		33.44	0.414361	0.516479	0.658793
51.92	0.432622	0.397988	0.14774		51.92	0.373954	0.291863	0.212285		33.49	0.412251	0.513517	0.655501
51.98	0.434515	0.399425	0.148068		51.98	0.369633	0.289601	0.210197		33.53	0.412455	0.511739	0.651298
52.05	0.434842	0.401027	0.147926		52.04	0.366569	0.287324	0.21091		33.57	0.412018	0.510925	0.649309
52.11	0.433224	0.402902	0.147156		52.11	0.363804	0.28538	0.209022		33.61	0.4126	0.511721	0.644497
52.17	0.433517	0.405305	0.146664		52.18	0.360138	0.28374	0.207424		33.65	0.414085	0.511217	0.638085
52.24	0.435435	0.408098	0.143563		52.24	0.355415	0.282157	0.206836		33.7	0.413396	0.513419	0.635468
52.31	0.436968	0.409723	0.141798		52.31	0.352289	0.280796	0.206216		33.74	0.415125	0.514453	0.633148
52.37	0.438902	0.41386	0.141477		52.37	0.347404	0.279269	0.205263		33.78	0.417755	0.516813	0.628122
52.43	0.441275	0.415674	0.140221		52.43	0.343463	0.275162	0.204024		33.82	0.421395	0.51732	0.625486
52.5	0.442135	0.419422	0.139871		52.5	0.339045	0.273597	0.202542		33.86	0.425741	0.518675	0.62546
52.56	0.446963	0.423329	0.139896		52.56	0.335088	0.272884	0.201134		33.9	0.430008	0.520701	0.625617
52.63	0.449502	0.425995	0.138968		52.63	0.331716	0.270153	0.200465		33.94	0.434618	0.525904	0.620349
52.69	0.452375	0.428552	0.139884		52.69	0.328406	0.268943	0.199269		33.99	0.438626	0.529263	0.612909
52.76	0.457163	0.433337	0.139488		52.76	0.326355	0.269731	0.197589		34.03	0.443166	0.530342	0.606859
52.82	0.461178	0.436522	0.139276		52.82	0.325082	0.269255	0.197016		34.07	0.448969	0.533294	0.606266
52.89	0.462806	0.439063	0.140185		52.89	0.323204	0.269657	0.196879		34.11	0.454843	0.539794	0.609045
52.95	0.466888	0.443659	0.139943		52.95	0.322247	0.271546	0.19716		34.15	0.462222	0.545474	0.606673
53.02	0.470262	0.446302	0.140136		53.02	0.321769	0.27196	0.197691		34.19	0.471065	0.551651	0.600874
53.08	0.47258	0.448447	0.140607		53.08	0.321042	0.27205	0.197785		34.24	0.477615	0.557796	0.598317
53.15	0.475992	0.45154	0.139583		53.15	0.320417	0.272633	0.198061		34.28	0.485599	0.562124	0.597573
53.21	0.478852	0.453308	0.138887		53.21	0.319838	0.273038	0.198133		34.32	0.493153	0.568463	0.593716
53.28	0.481049	0.454215	0.13887		53.28	0.319193	0.27311	0.197738		34.36	0.501208	0.574679	0.588474
53.34	0.483813	0.456636	0.138913		53.34	0.318788	0.274083	0.19683		34.4	0.509241	0.580285	0.583558
53.41	0.486841	0.458035	0.138445		53.41	0.319756	0.275619	0.197616		34.45	0.517704	0.586655	0.582363
53.47	0.488304	0.458432	0.138518		53.47	0.320348	0.27592	0.198061		34.49	0.527114	0.593968	0.581951
53.53	0.490544	0.459216	0.138401		53.53	0.320857	0.276885	0.198213		34.53	0.536256	0.603706	0.580605
53.6	0.492926	0.459821	0.138387		53.6	0.322178	0.278536	0.198335		34.57	0.546117	0.611503	0.577201
53.66	0.494063	0.459548	0.138086		53.66	0.32427	0.279505	0.199708		34.61	0.554834	0.619214	0.574891
53.73	0.494502	0.459585	0.137602		53.73	0.325501	0.28096	0.200438		34.65	0.563207	0.626654	0.573544
53.79	0.495527	0.459448	0.137919		53.8	0.327983	0.282065	0.20054		34.7	0.571997	0.634874	0.571518
53.86	0.495708	0.458562	0.138738		53.86	0.330103	0.28355	0.200295		34.74	0.580238	0.643228	0.568898
53.92	0.49696	0.458402	0.139694		53.92	0.333448	0.286267	0.2009		34.78	0.587671	0.651543	0.566473
53.99	0.496375	0.457663	0.13807		53.99	0.337133	0.287797	0.20263		34.82	0.595784	0.659672	0.566583
54.05	0.495036	0.454497	0.136689		54.05	0.338857	0.288146	0.204104		34.86	0.603379	0.668631	0.566362
54.12	0.494652	0.452224	0.136553		54.12	0.340491	0.288536	0.203586		34.91	0.611271	0.678035	0.564189
54.18	0.493705	0.450871	0.137433		54.18	0.344204	0.289352	0.203434		34.95	0.618221	0.687158	0.562306
54.25	0.492008	0.44854	0.138166		54.25	0.347544	0.290883	0.204419		34.99	0.624392	0.694379	0.561949
54.31	0.49088	0.447078	0.136972		54.31	0.350976	0.291879	0.20503		35.03	0.631017	0.703131	0.560661
54.37	0.488205	0.444044	0.13382		54.38	0.353209	0.291423	0.205986		35.08	0.638615	0.713285	0.555711
54.44	0.486171	0.439309	0.13297		54.44	0.354126	0.291418	0.206189		35.12	0.642966	0.720979	0.550371
54.51	0.484357	0.437274	0.133267		54.51	0.356245	0.290815	0.205347		35.16	0.646597	0.728967	0.547654
54.57	0.481331	0.435024	0.133009		54.57	0.35928	0.289947	0.205721		35.2	0.64929	0.736237	0.547458
54.64	0.478541	0.43154	0.132556		54.64	0.361558	0.289952	0.205219		35.24	0.652474	0.743596	0.546069
54.7	0.476564	0.429656	0.130966		54.7	0.363596	0.289791	0.205314		35.28	0.655351	0.753693	0.544023
54.76	0.473135	0.425237	0.130179		54.77	0.364674	0.288875	0.205627		35.32	0.659883	0.760556	0.541385
54.83	0.470486	0.421832	0.131176		54.83	0.366272	0.288024	0.205349		35.37	0.661995	0.766771	0.539203
54.89	0.467638	0.420591	0.130816		54.9	0.368326	0.287585	0.204999		35.41	0.664318	0.77397	0.538508
54.96	0.463167	0.417136	0.130349		54.96	0.369604	0.287123	0.205677		35.45	0.666579	0.780723	0.535545
55.02	0.459998	0.413829	0.129113		55.03	0.370629	0.286578	0.205352		35.49	0.668679	0.785473	0.53362
55.09	0.456591	0.410525	0.126747		55.09	0.370662	0.28441	0.205247		35.54	0.670718	0.790906	0.532609
55.15	0.452757	0.406857	0.125222		55.15	0.369895	0.282133	0.204921		35.57	0.67146	0.79635	0.533859
55.22	0.450142	0.404443	0.125239		55.22	0.370039	0.279828	0.203054		35.62	0.671467	0.803936	0.53445
55.28	0.446898	0.402981	0.123627		55.29	0.370014	0.277596	0.202307		35.66	0.672117	0.807514	0.532016
55.35	0.442671	0.399459	0.123215		55.35	0.368766	0.275401	0.20166		35.7	0.672087	0.810893	0.528939
55.42	0.440923	0.39835	0.122619		55.41	0.368218	0.273542	0.199872		35.74	0.670943	0.815948	0.527911
55.48	0.43805	0.395749	0.12102		55.48	0.366492	0.27018	0.198906		35.78	0.669498	0.820997	0.527064
55.54	0.435309	0.393442	0.121093		55.54	0.365181	0.267322	0.197908		35.83	0.668187	0.826102	0.526617
55.61	0.432746	0.392677	0.121053		55.61	0.364447	0.265374	0.196504		35.87	0.666716	0.828742	0.525418
55.67	0.430134	0.392097	0.121199		55.67	0.362923	0.262732	0.195565		35.91	0.664824	0.829492	0.523401
55.74	0.42786	0.389388	0.121735		55.74	0.361067	0.261326	0.194788		35.95	0.662828	0.831601	0.520976
55.8	0.426023	0.38896	0.120977		55.8	0.35929	0.261319	0.19415		35.99	0.660155	0.834022	0.518841
55.87	0.423525	0.38739	0.119663		55.87	0.356887	0.259233	0.193732		36.04	0.657207	0.835376	0.517012
55.93	0.42127	0.385672	0.119378		55.93	0.354407	0.257322	0.19297		36.08	0.654616	0.836089	0.513721
56	0.41945	0.385144	0.118415		55.99	0.352205	0.255827	0.191759		36.12	0.651957	0.83623	0.511036
56.06	0.417081	0.384187	0.117854		56.06	0.349196	0.252804	0.190955		36.16	0.649184	0.837391	0.510082
56.13	0.415737	0.384228	0.116812		56.13	0.345948	0.250125	0.189461		36.2	0.646199	0.838767	0.508237
56.19	0.415048	0.384831	0.116402		56.19	0.342581	0.248271	0.18746		36.24	0.642926	0.838816	0.506874
56.26	0.413927	0.38575	0.115697		56.25	0.33965	0.245891	0.186471		36.29	0.639223	0.836705	0.50381
56.32	0.41312	0.386386	0.115223		56.32	0.33621	0.243274	0.185638		36.33	0.635323	0.834999	0.50121
56.38	0.413603	0.387881	0.114693		56.39	0.333094	0.241399	0.184146		36.37	0.632015	0.83501	0.50002
56.45	0.414227	0.389224	0.114155		56.45	0.330032	0.239639	0.182668		36.41	0.628404	0.835377	0.499241
56.52	0.414614	0.390172	0.112814		56.51	0.327087	0.23795	0.181914		36.45	0.624269	0.835182	0.498117
56.58	0.414746	0.390827	0.112607		56.58	0.323811	0.236074	0.181571		36.5	0.620809	0.833573	0.49357
56.65	0.415404	0.393613	0.11321		56.65	0.320794	0.233808	0.179928		36.54	0.617081	0.832254	0.490515
56.71	0.415771	0.395923	0.114436		56.71	0.318366	0.233086	0.178605		36.58	0.612327	0.829544	0.488788
56.77	0.417289	0.398656	0.114935		56.77	0.316426	0.233949	0.178351		36.62	0.608066	0.827541	0.486424
56.84	0.418527	0.399873	0.11345		56.84	0.313707	0.234647	0.179076		36.66	0.605	0.824186	0.48568
56.9	0.419437	0.400738	0.111204		56.9	0.310253	0.232753	0.179086		36.7	0.601633	0.820391	0.485467
56.97	0.421177	0.403612	0.112401		56.97	0.308002	0.23041	0.176667		36.75	0.597511	0.817131	0.484507
57.03	0.423552	0.406261	0.113799		57.04	0.306382	0.230254	0.175243		36.79	0.593693	0.814554	0.482065
57.1	0.424756	0.408073	0.114813		57.1	0.30513	0.231771	0.175572		36.83	0.58889	0.810796	0.477338
57.16	0.427393	0.410828	0.113492		57.17	0.3037	0.232549	0.176149		36.87	0.583689	0.80637	0.472379
57.23	0.429986	0.411713	0.110951		57.23	0.300401	0.231479	0.176273		36.91	0.579693	0.803233	0.469735
57.29	0.432338	0.412667	0.110811		57.29	0.297295	0.228838	0.174638		36.95	0.575987	0.799107	0.468964
57.36	0.433247	0.415061	0.112611		57.36	0.338026	0.229231	0.173167		37	0.571916	0.79647	0.468692
57.42	0.436612	0.417015	0.112446		57.42	0.40291	0.230096	0.172664		37.04	0.568784	0.790468	0.466
57.49	0.437149	0.418028	0.111925		57.49	0.357539	0.230106	0.172615		37.08	0.564313	0.785769	0.463305
57.55	0.438341	0.419511	0.111536		57.55	0.305587	0.229714	0.173799		37.12	0.559264	0.781051	0.461802
57.62	0.439938	0.419087	0.111807		57.62	0.29135	0.229416	0.173749		37.17	0.554874	0.777274	0.457747
57.68	0.440318	0.420462	0.113156		57.68	0.294535	0.230323	0.172653		37.2	0.550385	0.772789	0.453728
57.74	0.442704	0.420743	0.11244		57.75	0.295561	0.231384	0.174505		37.25	0.54536	0.768232	0.44936
57.81	0.442117	0.418455	0.112093		57.81	0.295053	0.232382	0.174282		37.29	0.540686	0.763733	0.446618
57.87	0.443242	0.421014	0.111805		57.88	0.296376	0.232793	0.174364		37.33	0.536182	0.757903	0.444696
57.94	0.444013	0.419187	0.111352		57.94	0.298954	0.234202	0.174886		37.37	0.532065	0.752939	0.443265
58.01	0.443901	0.417836	0.11042		58.01	0.300263	0.233522	0.176272		37.42	0.527614	0.749707	0.44131
58.07	0.44374	0.419398	0.110522		58.07	0.302357	0.234458	0.175319		37.46	0.522937	0.744316	0.438361
58.13	0.446737	0.41969	0.10924		58.13	0.30477	0.233482	0.175389		37.5	0.517607	0.739151	0.435642
58.2	0.444982	0.417641	0.11105		58.2	0.305863	0.2325	0.175568		37.54	0.51192	0.733179	0.431952
58.26	0.444421	0.418676	0.110986		58.27	0.308226	0.233189	0.175652		37.58	0.507383	0.72431	0.429513
58.33	0.444293	0.41669	0.110394		58.33	0.310543	0.232728	0.175843		37.62	0.50276	0.714885	0.429239
58.4	0.442749	0.414558	0.1102		58.39	0.312716	0.232822	0.176353		37.66	0.498063	0.70687	0.428351
58.46	0.44127	0.413501	0.111706		58.46	0.315313	0.234066	0.176513		37.71	0.494238	0.701207	0.427736
58.52	0.442369	0.413109	0.109989		58.52	0.318938	0.232584	0.177104		37.75	0.489832	0.695274	0.425602
58.59	0.439291	0.410138	0.11087		58.59	0.32017	0.23262	0.177438		37.79	0.484942	0.689263	0.42219
58.65	0.437026	0.408492	0.110416		58.65	0.323209	0.234165	0.178133		37.83	0.48036	0.683691	0.419891
58.72	0.435368	0.405171	0.109703		58.72	0.324732	0.234313	0.179121		37.88	0.475475	0.679051	0.417666
58.78	0.433666	0.402652	0.109084		58.78	0.326661	0.234146	0.180121		37.92	0.470034	0.673466	0.414782
58.85	0.431255	0.40018	0.108415		58.85	0.328218	0.234478	0.180854		37.96	0.465157	0.666321	0.410598
58.91	0.428905	0.397775	0.107479		58.91	0.329349	0.232276	0.180169		38	0.460016	0.660066	0.406962
58.98	0.4263	0.395642	0.107481		58.98	0.329184	0.231102	0.179397		38.04	0.454889	0.655093	0.405298
59.04	0.424743	0.394053	0.107604		59.04	0.330653	0.231382	0.179132		38.08	0.449814	0.649723	0.403067
59.11	0.423021	0.392425	0.106439		59.11	0.330944	0.231757	0.179229		38.13	0.444961	0.644366	0.399306
59.17	0.420711	0.39132	0.106423		59.17	0.330535	0.230546	0.178876		38.17	0.439892	0.638492	0.396832
59.24	0.419387	0.390814	0.106543		59.24	0.330838	0.228282	0.178102		38.21	0.434458	0.63213	0.394406
59.3	0.417134	0.389473	0.105854		59.3	0.33145	0.226136	0.177766		38.25	0.430189	0.627381	0.392373
59.36	0.414484	0.387975	0.104906		59.37	0.332281	0.224784	0.177836		38.29	0.425296	0.622478	0.389432
59.43	0.412587	0.386296	0.104913		59.43	0.331441	0.224042	0.177548		38.34	0.420159	0.616739	0.387101
59.5	0.41145	0.385995	0.104355		59.49	0.331226	0.221317	0.176789		38.38	0.415439	0.609672	0.384248
59.56	0.409411	0.385714	0.105418		59.56	0.330835	0.220113	0.176153		38.42	0.410532	0.604309	0.382601
59.62	0.407446	0.385306	0.10509		59.62	0.331013	0.220759	0.176939		38.46	0.40595	0.598766	0.382371
59.69	0.405978	0.384673	0.103342		59.69	0.330113	0.22011	0.177512		38.5	0.402224	0.593262	0.38153
59.75	0.404991	0.386204	0.103208		59.76	0.328064	0.218917	0.176681		38.54	0.397727	0.587624	0.379397
59.82	0.404244	0.386208	0.103883		59.82	0.325913	0.215832	0.174654		38.59	0.392899	0.580542	0.378201
59.89	0.403096	0.386217	0.103855		59.88	0.326004	0.214591	0.173761		38.63	0.388875	0.572138	0.377279
59.95	0.402605	0.386136	0.104199		59.95	0.324078	0.214578	0.174086		38.67	0.384832	0.566434	0.375333
60.01	0.403182	0.388125	0.101511		60.02	0.322726	0.214264	0.174677		38.71	0.380499	0.562196	0.373426
60.08	0.403056	0.389476	0.101323		60.08	0.318522	0.210761	0.17343		38.75	0.375844	0.556341	0.37077
60.14	0.401563	0.390335	0.101512		60.14	0.315152	0.208434	0.171181		38.8	0.371549	0.550951	0.368469
60.21	0.400435	0.390911	0.101875		60.21	0.313668	0.207645	0.169234		38.84	0.367021	0.545745	0.366589
60.27	0.401056	0.391959	0.101644		60.27	0.312186	0.206972	0.168719		38.88	0.362597	0.540645	0.36473
60.34	0.402252	0.393863	0.102454		60.34	0.309626	0.206875	0.168971		38.92	0.358149	0.535442	0.36181
60.4	0.404065	0.396665	0.101831		60.4	0.308126	0.205707	0.168527		38.96	0.35354	0.530027	0.359431
60.47	0.404165	0.398263	0.103011		60.46	0.305935	0.204067	0.167356		39	0.349259	0.524819	0.358967
60.53	0.404124	0.398967	0.102556		60.53	0.305166	0.203986	0.166933		39.05	0.346139	0.519432	0.356319
60.6	0.404937	0.398918	0.101409		60.6	0.304338	0.203865	0.167332		39.09	0.342017	0.514672	0.354554
60.66	0.40644	0.39927	0.101855		60.66	0.303252	0.204041	0.167273		39.13	0.337382	0.50954	0.35228
60.72	0.408261	0.400018	0.100623		60.73	0.301435	0.204176	0.167248		39.17	0.333182	0.50342	0.350399
60.79	0.40831	0.399891	0.09978		60.79	0.298717	0.202213	0.165659		39.21	0.329044	0.498435	0.349343
60.85	0.408438	0.399232	0.100407		60.86	0.296379	0.202295	0.164331		39.25	0.325172	0.493718	0.348511
60.92	0.409279	0.398439	0.10018		60.92	0.295975	0.202818	0.16344		39.3	0.322182	0.488627	0.34698
60.99	0.410806	0.398783	0.099406		60.99	0.293951	0.202107	0.163002		39.34	0.318924	0.483532	0.343896
61.05	0.411075	0.398459	0.100615		61.05	0.291281	0.20311	0.161676		39.38	0.314618	0.477882	0.34168
61.12	0.41215	0.397979	0.100876		61.12	0.291672	0.204335	0.162123		39.42	0.310608	0.472333	0.340602
61.18	0.413118	0.399151	0.100729		61.18	0.290594	0.202896	0.161591		39.46	0.307098	0.467143	0.338801
61.24	0.411636	0.39648	0.100415		61.24	0.290415	0.203808	0.161449		39.51	0.303428	0.462981	0.338553
61.31	0.411419	0.394607	0.10111		61.31	0.292121	0.204767	0.161719		39.55	0.300377	0.457815	0.33878
61.38	0.412967	0.39576	0.100736		61.37	0.294655	0.204608	0.162238		39.59	0.298457	0.452773	0.339015
61.44	0.411888	0.39413	0.10076		61.44	0.292922	0.203861	0.162804		39.63	0.296459	0.448782	0.33861
61.5	0.411777	0.391083	0.10018		61.5	0.29541	0.204541	0.163414		39.67	0.29362	0.444153	0.335864
61.57	0.41195	0.389801	0.099982		61.57	0.295356	0.204216	0.164138		39.71	0.290019	0.438155	0.332046
61.63	0.411015	0.388257	0.099421		61.64	0.295497	0.204062	0.163971		39.76	0.286092	0.433425	0.329115
61.7	0.408822	0.386036	0.098676		61.7	0.296315	0.204064	0.164276		39.8	0.282773	0.430008	0.328288
61.76	0.407071	0.383695	0.09804		61.76	0.297299	0.20342	0.163767		39.84	0.280739	0.426373	0.328955
61.83	0.405665	0.381706	0.097443		61.83	0.296563	0.203121	0.163596		39.88	0.279428	0.422687	0.327492
61.89	0.403896	0.379726	0.097402		61.89	0.297181	0.20262	0.163397		39.92	0.277026	0.419117	0.326327
61.96	0.402826	0.378355	0.096433		61.96	0.296922	0.202354	0.163446		39.96	0.274966	0.414864	0.325087
62.02	0.401446	0.376724	0.095798		62.02	0.296337	0.202228	0.163121		40.01	0.272856	0.410746	0.321725
62.09	0.399836	0.375874	0.095824		62.09	0.29741	0.20197	0.162937		40.05	0.269929	0.407743	0.318325
62.15	0.397616	0.375234	0.095515		62.15	0.298102	0.201171	0.162806		40.09	0.267445	0.40419	0.315618
62.21	0.395584	0.373404	0.094295		62.22	0.297791	0.200758	0.162494		40.13	0.264486	0.4006	0.313434
62.28	0.393995	0.372423	0.094185		62.28	0.297859	0.199748	0.162304		40.17	0.262906	0.398216	0.312987
62.35	0.393247	0.372229	0.09399		62.35	0.298319	0.198774	0.162188		40.22	0.262608	0.396153	0.312931
62.41	0.392394	0.372398	0.094178		62.41	0.297726	0.197844	0.163078		40.26	0.261673	0.393258	0.312321
62.48	0.39101	0.372769	0.093286		62.47	0.300757	0.197692	0.164915		40.3	0.261077	0.390146	0.310593
62.54	0.389475	0.372533	0.092424		62.54	0.300196	0.197144	0.164005		40.34	0.260123	0.387229	0.308815
62.6	0.387737	0.371656	0.091548		62.61	0.297216	0.195756	0.162481		40.38	0.258968	0.384284	0.307208
62.67	0.385641	0.371758	0.091459		62.67	0.295817	0.194232	0.161826		40.42	0.258839	0.381977	0.306782
62.73	0.385154	0.370646	0.090377		62.73	0.295207	0.192857	0.162031		40.46	0.258443	0.379544	0.306444
62.8	0.384155	0.370166	0.0901		62.8	0.293813	0.19248	0.162868		40.51	0.257626	0.377291	0.305873
62.86	0.385075	0.371459	0.091339		62.86	0.294393	0.192555	0.163503		40.55	0.258469	0.375669	0.305531
62.93	0.38501	0.37311	0.090262		62.93	0.288926	0.191087	0.161533		40.59	0.258531	0.373877	0.30506
62.99	0.382206	0.37043	0.087643		62.99	0.285291	0.189958	0.159728		40.63	0.25903	0.372378	0.303915
63.06	0.379668	0.368651	0.086772		63.06	0.285711	0.188101	0.159883		40.67	0.260225	0.370533	0.303365
63.13	0.381024	0.366721	0.087542		63.13	0.283772	0.184975	0.16004		40.72	0.262451	0.369955	0.302772
63.19	0.381457	0.36707	0.088693		63.19	0.28081	0.183847	0.158797		40.76	0.263917	0.369034	0.300025
63.26	0.382163	0.368243	0.089269		63.26	0.279253	0.184163	0.158679		40.8	0.26371	0.367061	0.297472
63.32	0.381067	0.368391	0.086848		63.32	0.27568	0.182564	0.158562		40.84	0.26428	0.365524	0.295406
63.39	0.3811	0.366215	0.086225		63.39	0.275456	0.181867	0.159302		40.88	0.266743	0.366117	0.295096
63.45	0.382187	0.364921	0.086601		63.45	0.277294	0.180868	0.158751		40.93	0.269578	0.367093	0.295257
63.52	0.382526	0.36484	0.086813		63.52	0.274737	0.180301	0.159482		40.97	0.271774	0.368764	0.293073
63.58	0.382114	0.363988	0.085541		63.58	0.27411	0.180228	0.159294		41.01	0.274314	0.369335	0.29144
63.64	0.381031	0.362486	0.084195		63.65	0.27163	0.179213	0.156538		41.05	0.277284	0.369494	0.291288
63.71	0.37953	0.360923	0.082857		63.71	0.270223	0.177642	0.154803		41.09	0.280647	0.37193	0.289392
63.78	0.378279	0.35918	0.083236		63.78	0.267468	0.176217	0.154294		41.13	0.284088	0.373828	0.288877
63.84	0.377433	0.357596	0.082839		63.84	0.265335	0.175225	0.153673		41.18	0.288239	0.381109	0.288232
63.9	0.37595	0.35561	0.082227		63.91	0.262595	0.174632	0.152785		41.22	0.292578	0.375164	0.287811
63.97	0.374962	0.35446	0.08299		63.97	0.263493	0.173571	0.154168		41.26	0.296287	0.376713	0.287213
64.04	0.374478	0.354022	0.080853		64.03	0.260755	0.172857	0.152966		41.3	0.300655	0.379934	0.288359
64.1	0.372536	0.350069	0.079169		64.1	0.259813	0.172616	0.152111		41.34	0.30478	0.382752	0.28878
64.16	0.37088	0.348173	0.081077		64.16	0.261565	0.17032	0.152554		41.38	0.308667	0.38573	0.288734
64.23	0.371125	0.34895	0.080447		64.23	0.261894	0.171572	0.152845		41.43	0.313082	0.389024	0.288774
64.29	0.369281	0.346788	0.08074		64.3	0.260492	0.171932	0.152276		41.47	0.318288	0.392328	0.288942
64.36	0.369047	0.345621	0.079691		64.36	0.262993	0.169016	0.152908		41.51	0.323984	0.396188	0.289315
64.42	0.368625	0.345112	0.07851		64.42	0.261767	0.168263	0.153215		41.55	0.328879	0.399607	0.288887
64.49	0.366644	0.34343	0.077488		64.49	0.262059	0.167729	0.152026		41.6	0.334509	0.402881	0.288583
64.55	0.364906	0.341606	0.077246		64.55	0.262463	0.166393	0.151675		41.64	0.340711	0.406525	0.287583
64.62	0.363851	0.340505	0.076471		64.62	0.260435	0.165143	0.151405		41.68	0.346234	0.411233	0.286986
64.68	0.361461	0.338707	0.075317		64.68	0.258629	0.16403	0.15059		41.72	0.351967	0.416193	0.286185
64.75	0.359067	0.336628	0.074951		64.75	0.258153	0.162341	0.150154		41.76	0.357808	0.420288	0.285726
64.81	0.358211	0.33563	0.074283		64.81	0.257978	0.161688	0.150511		41.8	0.363535	0.424622	0.285179
64.87	0.356734	0.334443	0.073672		64.88	0.255382	0.160344	0.149285		41.84	0.369801	0.430128	0.285473
64.94	0.355139	0.332886	0.073004		64.94	0.253898	0.158862	0.14941		41.89	0.376707	0.435171	0.285633
65	0.353549	0.331293	0.072192		65.01	0.253238	0.157741	0.149383		41.93	0.383273	0.440462	0.284628
65.07	0.353092	0.329891	0.071132		65.07	0.252523	0.156634	0.14831		41.97	0.389227	0.445602	0.284689
65.14	0.351981	0.327994	0.070923		65.14	0.250808	0.154952	0.147824		42.01	0.395498	0.450745	0.284906
65.2	0.351502	0.327283	0.070882		65.2	0.249589	0.15368	0.148184		42.06	0.400984	0.456162	0.284981
65.27	0.351009	0.326021	0.070707		65.27	0.248299	0.153286	0.147333		42.1	0.406622	0.462269	0.285735
65.33	0.350454	0.325031	0.07023		65.33	0.248429	0.152872	0.147475		42.14	0.413397	0.467993	0.285826
65.4	0.350638	0.323923	0.070022		65.4	0.24733	0.152685	0.147318		42.18	0.419533	0.473849	0.285355
65.46	0.349481	0.322272	0.069126		65.46	0.244795	0.151391	0.146445		42.22	0.424992	0.47975	0.284183
65.53	0.347327	0.319371	0.067738		65.53	0.242016	0.150319	0.145835		42.26	0.430181	0.48552	0.284833
65.59	0.346009	0.31699	0.067723		65.59	0.241624	0.148578	0.145921		42.3	0.434501	0.490884	0.285321
65.65	0.345725	0.315693	0.068084		65.66	0.240994	0.148232	0.145875		42.35	0.439149	0.496839	0.285923
65.72	0.345039	0.31538	0.068019		65.72	0.239383	0.148208	0.14577		42.39	0.443939	0.503653	0.287623
65.78	0.342723	0.313857	0.065798		65.78	0.23626	0.147296	0.144542		42.43	0.448752	0.509897	0.288653
65.85	0.340502	0.309322	0.063349		65.85	0.233908	0.144615	0.143197		42.47	0.453624	0.515185	0.28832
65.92	0.339409	0.306403	0.063091		65.91	0.232868	0.141705	0.142044		42.51	0.458639	0.520677	0.287199
65.98	0.339067	0.305778	0.063336		65.98	0.231415	0.141279	0.141367		42.56	0.462818	0.525846	0.285987
66.04	0.337489	0.304301	0.062897		66.04	0.230368	0.141008	0.141502		42.6	0.465581	0.530491	0.285249
66.11	0.33596	0.302665	0.061853		66.11	0.22913	0.139799	0.141334		42.64	0.468871	0.535733	0.286205
66.17	0.334602	0.299906	0.060659		66.17	0.227818	0.138032	0.140379		42.68	0.471656	0.541514	0.287523
66.23	0.333353	0.297785	0.060186		66.24	0.227087	0.136703	0.140399		42.72	0.474551	0.546823	0.287599
66.3	0.332804	0.296755	0.060306		66.3	0.226966	0.136651	0.139995		42.77	0.47815	0.552051	0.287539
66.37	0.331921	0.296606	0.060277		66.37	0.22642	0.136411	0.139353		42.81	0.480652	0.556641	0.287578
66.43	0.330482	0.295831	0.059516		66.43	0.225554	0.136192	0.139405		42.85	0.482598	0.560687	0.28617
66.5	0.328911	0.294293	0.058194		66.5	0.224083	0.135278	0.138205		42.89	0.485264	0.564874	0.284922
66.56	0.327028	0.292042	0.057505		66.56	0.22219	0.133693	0.137427		42.93	0.486456	0.569319	0.28431
66.63	0.325587	0.290558	0.057251		66.63	0.220806	0.132851	0.137299		42.97	0.487009	0.572813	0.283138
66.69	0.324453	0.289063	0.056095		66.69	0.219168	0.132571	0.136817		43.02	0.488396	0.575988	0.283367
66.76	0.322758	0.286991	0.055227		66.76	0.217375	0.131322	0.135941		43.06	0.488891	0.579645	0.283527
66.82	0.32115	0.285633	0.054133		66.82	0.215815	0.130085	0.136112		43.1	0.489457	0.583447	0.283862
66.88	0.319239	0.283797	0.052499		66.89	0.213326	0.128721	0.134758		43.14	0.490224	0.58665	0.284208
66.95	0.317759	0.281353	0.051873		66.95	0.211346	0.126846	0.133547		43.18	0.490133	0.589744	0.283722
67.01	0.317027	0.279899	0.052138		67.01	0.210008	0.125585	0.133345		43.23	0.489333	0.591978	0.283279
67.08	0.316487	0.279645	0.051181		67.08	0.208571	0.125434	0.133199		43.27	0.488706	0.594476	0.283163
67.15	0.315183	0.277769	0.051307		67.14	0.208137	0.124581	0.133371		43.31	0.48814	0.596808	0.283811
67.21	0.314245	0.277028	0.050942		67.21	0.207432	0.123544	0.132644		43.35	0.487249	0.598599	0.285103
67.27	0.313765	0.275657	0.050009		67.27	0.20621	0.123585	0.132018		43.39	0.486666	0.600153	0.285136
67.34	0.311916	0.273862	0.049352		67.34	0.205063	0.12255	0.131208		43.43	0.485634	0.601974	0.284718
67.4	0.310729	0.27203	0.049204		67.4	0.203627	0.12173	0.130464		43.48	0.484203	0.60348	0.284292
67.47	0.308722	0.270558	0.048444		67.47	0.201844	0.121392	0.129856		43.52	0.483509	0.604208	0.283898
67.53	0.306857	0.26857	0.047501		67.53	0.200313	0.120735	0.129714		43.56	0.481867	0.604552	0.283102
67.6	0.304827	0.266737	0.046718		67.6	0.198595	0.119976	0.128895		43.6	0.479858	0.605347	0.281665
67.66	0.303013	0.264814	0.045246		67.66	0.196466	0.11915	0.128096		43.64	0.47771	0.605618	0.280943
67.73	0.300657	0.262673	0.044238		67.73	0.194584	0.118036	0.127235		43.69	0.475293	0.605223	0.279734
67.79	0.299108	0.260755	0.043375		67.79	0.192827	0.117108	0.126285		43.72	0.472882	0.604841	0.279204
67.86	0.297219	0.258684	0.042636		67.86	0.191551	0.116249	0.125531		43.77	0.470739	0.604207	0.278891
67.92	0.2955	0.25725	0.042008		67.92	0.190645	0.11539	0.12485		43.81	0.468219	0.603789	0.276702
67.98	0.294786	0.255781	0.041872		67.99	0.189586	0.114555	0.124037		43.85	0.465114	0.603415	0.275128
68.05	0.293356	0.254271	0.040803		68.05	0.188055	0.114434	0.123633		43.89	0.462373	0.6023	0.275019
68.12	0.291987	0.252715	0.040868		68.12	0.187551	0.113786	0.123379		43.94	0.459995	0.601304	0.274226
68.18	0.290299	0.251617	0.040622		68.18	0.186544	0.113546	0.123521		43.98	0.457295	0.599545	0.273529
68.24	0.289217	0.250415	0.040211		68.24	0.185209	0.113089	0.122564		44.02	0.454525	0.598661	0.272715
68.31	0.287172	0.248926	0.039244		68.31	0.183361	0.112073	0.121874		44.06	0.451491	0.597362	0.272328
68.37	0.284988	0.246744	0.038259		68.37	0.181183	0.11079	0.120804		44.1	0.448343	0.595277	0.272257
68.44	0.283333	0.244327	0.03783		68.44	0.179375	0.11012	0.119968		44.14	0.445332	0.593398	0.272354
68.5	0.282179	0.243268	0.038024		68.51	0.17858	0.109372	0.119404		44.19	0.442455	0.591607	0.27226
68.57	0.28061	0.243246	0.037297		68.57	0.177494	0.108243	0.12042		44.23	0.439706	0.589164	0.271847
68.63	0.27814	0.241649	0.03519		68.64	0.175409	0.108107	0.1206		44.27	0.435943	0.587027	0.270653
68.7	0.274576	0.238636	0.035434		68.7	0.172513	0.106254	0.118529		44.31	0.432229	0.584961	0.269498
68.76	0.273938	0.237742	0.033985		68.76	0.170508	0.105506	0.118511		44.35	0.429109	0.581937	0.269443
68.83	0.272618	0.23599	0.033881		68.83	0.169396	0.105866	0.117383		44.4	0.425546	0.578806	0.268763
68.9	0.271648	0.235031	0.034749		68.89	0.168655	0.105666	0.117049		44.44	0.422213	0.576152	0.268067
68.96	0.269014	0.233756	0.032735		68.96	0.16656	0.104916	0.116028		44.48	0.419326	0.57343	0.266886
69.02	0.268774	0.230482	0.031026		69.02	0.165486	0.102236	0.115374		44.52	0.415674	0.570812	0.26531
69.09	0.268596	0.226895	0.031096		69.09	0.164276	0.10231	0.114065		44.56	0.412134	0.56764	0.263568
69.15	0.269407	0.225225	0.030595		69.15	0.161773	0.102242	0.114272		44.6	0.409019	0.563696	0.262009
69.22	0.267119	0.221686	0.029577		69.22	0.161316	0.102685	0.113996		44.65	0.404664	0.560295	0.260733
69.28	0.266401	0.219017	0.029824		69.28	0.160328	0.10257	0.112282		44.69	0.401003	0.556662	0.259838
69.34	0.263385	0.215971	0.029504		69.35	0.159998	0.101472	0.111508		44.73	0.39805	0.552824	0.258978
69.41	0.261809	0.213765	0.029208		69.41	0.155868	0.100497	0.110315		44.77	0.394755	0.549309	0.257217
69.48	0.259926	0.211705	0.028551		69.47	0.153054	0.100034	0.109797		44.81	0.391109	0.545343	0.255766
69.54	0.257179	0.209544	0.027602		69.54	0.151558	0.100094	0.109392		44.85	0.387644	0.541511	0.25474
69.61	0.254066	0.207092	0.027355		69.61	0.150576	0.099038	0.108627		44.9	0.383858	0.537748	0.253867
69.67	0.25074	0.204801	0.026717		69.67	0.148466	0.098755	0.108191		44.94	0.379951	0.533405	0.25364
69.73	0.246731	0.202266	0.025688		69.74	0.146143	0.097897	0.107316		44.98	0.376775	0.529265	0.252509
69.8	0.242404	0.200091	0.025917		69.8	0.143856	0.096867	0.105829		45.02	0.373512	0.525628	0.251027
69.86	0.238484	0.198575	0.026815		69.87	0.14212	0.09662	0.105278		45.07	0.369514	0.521387	0.249413
69.93	0.234474	0.197033	0.025213		69.93	0.140232	0.097413	0.105321		45.11	0.366484	0.516778	0.248751
70	0.230152	0.194532	0.02508		69.99	0.138983	0.09571	0.105177		45.15	0.362902	0.512449	0.248002
70.06	0.225997	0.192974	0.024294		70.06	0.137216	0.094742	0.104409		45.19	0.358847	0.507668	0.247124
70.13	0.222611	0.191747	0.022772		70.12	0.136425	0.094083	0.104418		45.23	0.355304	0.503029	0.247528
70.19	0.218918	0.190279	0.02111		70.19	0.134715	0.092791	0.104242		45.27	0.352104	0.499135	0.247818
70.25	0.21602	0.188831	0.019904		70.25	0.132403	0.091935	0.103079		45.31	0.349686	0.494484	0.246239
70.32	0.212917	0.188087	0.018421		70.32	0.130588	0.091313	0.102627		45.36	0.347168	0.490255	0.244224
70.38	0.209951	0.186527	0.017181		70.39	0.128913	0.090557	0.10201		45.4	0.343337	0.486299	0.241434
70.45	0.207063	0.18506	0.015892		70.45	0.126434	0.089539	0.101552		45.44	0.338963	0.482614	0.239884
70.51	0.204959	0.183705	0.014685		70.51	0.127037	0.088359	0.101212		45.48	0.335606	0.477681	0.239409
70.58	0.203032	0.182211	0.013814		70.58	0.123579	0.087068	0.099925		45.52	0.332627	0.473545	0.239367
70.64	0.201681	0.181055	0.01259		70.64	0.12254	0.08667	0.099009		45.56	0.329912	0.469635	0.238823
70.71	0.200191	0.179856	0.011647		70.71	0.121785	0.085478	0.098358		45.61	0.327124	0.465349	0.2378
70.77	0.19919	0.178952	0.010968		70.77	0.12084	0.084504	0.097854		45.65	0.324859	0.461742	0.236509
70.84	0.198744	0.178397	0.010741		70.84	0.119737	0.08375	0.097532		45.69	0.322209	0.457946	0.233998
70.9	0.198087	0.177824	0.009485		70.9	0.118858	0.084342	0.097818		45.73	0.319544	0.454172	0.231419
70.97	0.197265	0.176981	0.009251		70.97	0.117998	0.083718	0.097451		45.77	0.317229	0.450182	0.229458
71.03	0.196544	0.176383	0.008684		71.03	0.117249	0.083186	0.097237		45.82	0.312729	0.445955	0.228564
71.1	0.195795	0.175687	0.008685		71.1	0.116944	0.082274	0.096743		45.86	0.309856	0.442706	0.228103
71.16	0.194455	0.175413	0.00799		71.16	0.116411	0.081777	0.096071		45.9	0.306924	0.442148	0.227584
71.22	0.192961	0.174615	0.007273		71.22	0.115616	0.081122	0.095368		45.94	0.304601	0.441649	0.226719
71.29	0.191606	0.173965	0.006907		71.29	0.114675	0.080741	0.094795		45.98	0.30286	0.436801	0.225879
71.36	0.190891	0.173875	0.007323		71.35	0.114297	0.080293	0.094275		46.02	0.300779	0.45125	0.224363
71.42	0.190451	0.17368	0.007454		71.42	0.114079	0.080147	0.094118		46.07	0.297945	0.429248	0.222706
71.49	0.189445	0.173168	0.006022		71.49	0.112966	0.080008	0.093442		46.11	0.294844	0.426373	0.222264
71.55	0.187712	0.172682	0.00478		71.55	0.112378	0.079119	0.092531		46.15	0.292351	0.419023	0.222619
71.61	0.186637	0.172158	0.004441		71.62	0.111494	0.078716	0.091265		46.19	0.290301	0.413654	0.223347
71.68	0.185923	0.172198	0.004188		71.68	0.11117	0.079	0.091129		46.23	0.289575	0.410728	0.222362
71.74	0.184482	0.172391	0.004348		71.74	0.11131	0.078907	0.091203		46.28	0.287998	0.408312	0.221223
71.81	0.183461	0.172391	0.003686		71.81	0.110723	0.078611	0.0904		46.32	0.287405	0.406046	0.220337
71.87	0.183071	0.171978	0.003229		71.87	0.110372	0.078266	0.089743		46.36	0.285783	0.40493	0.219399
71.94	0.182656	0.171898	0.002828		71.94	0.1097	0.077984	0.089536		46.4	0.2843	0.403037	0.217806
72	0.182421	0.171773	0.003137		72	0.109571	0.077711	0.089118		46.45	0.283996	0.400076	0.215908
72.07	0.181922	0.172115	0.003362		72.07	0.11013	0.077223	0.089005		46.49	0.283795	0.398582	0.214525
72.13	0.181515	0.172303	0.003526		72.13	0.110188	0.077179	0.088922		46.53	0.282387	0.395187	0.213155
72.2	0.180951	0.171849	0.003296		72.2	0.11001	0.077133	0.0883		46.57	0.281522	0.393133	0.213352
72.26	0.180496	0.17171	0.003241		72.26	0.109652	0.076857	0.087749		46.61	0.282398	0.391625	0.211625
72.33	0.180051	0.171542	0.003455		72.33	0.109221	0.076597	0.08751		46.66	0.281549	0.38857	0.210114
72.39	0.179491	0.171614	0.003336		72.39	0.10865	0.076608	0.08743		46.7	0.279907	0.386898	0.208864
72.46	0.178573	0.171561	0.004797		72.46	0.108581	0.075959	0.087092		46.74	0.279716	0.385248	0.208573
72.52	0.178123	0.171577	0.003921		72.52	0.10813	0.076036	0.086722		46.78	0.280621	0.384	0.207309
72.59	0.177843	0.1717	0.003662		72.59	0.107369	0.076288	0.086334		46.82	0.281846	0.382257	0.206029
72.65	0.177239	0.172143	0.004006		72.65	0.107246	0.075553	0.085934		46.86	0.282592	0.38108	0.205537
72.72	0.176703	0.172237	0.005185		72.71	0.107117	0.075847	0.085819		46.91	0.283257	0.379919	0.204717
72.78	0.17727	0.173188	0.003807		72.78	0.107175	0.077324	0.085913		46.95	0.283539	0.379246	0.204491
72.85	0.17682	0.172204	0.003287		72.85	0.107219	0.076205	0.085628		46.99	0.284925	0.37888	0.204233
72.91	0.176244	0.172189	0.003362		72.91	0.107143	0.075409	0.08522		47.03	0.286519	0.378265	0.203779
72.97	0.176741	0.172425	0.002975		72.98	0.10747	0.075699	0.085073		47.07	0.287764	0.377621	0.203426
73.04	0.176308	0.172507	0.002856		73.04	0.107468	0.075479	0.084785		47.11	0.289123	0.377794	0.204071
73.11	0.175838	0.171998	0.003172		73.11	0.107122	0.074901	0.084169		47.16	0.290797	0.378213	0.2047
73.17	0.175873	0.172029	0.003789		73.17	0.10657	0.07472	0.083393		47.2	0.293227	0.378499	0.204696
73.23	0.175498	0.172238	0.003775		73.23	0.106415	0.074695	0.082549		47.24	0.296065	0.378807	0.204538
73.3	0.175202	0.171846	0.003856		73.3	0.105956	0.074877	0.08214		47.28	0.299301	0.379755	0.203891
73.36	0.17516	0.171365	0.004121		73.36	0.105211	0.075137	0.081568		47.33	0.302367	0.381025	0.202793
73.43	0.174793	0.170986	0.003995		73.43	0.104638	0.074978	0.081125		47.37	0.305612	0.382021	0.201966
73.5	0.174739	0.170635	0.004095		73.5	0.10459	0.07503	0.080504		47.41	0.308886	0.383105	0.200438
73.56	0.17492	0.170131	0.003923		73.56	0.104076	0.0751	0.080266		47.45	0.312055	0.38429	0.205379
73.62	0.174627	0.169949	0.003565		73.63	0.103941	0.074853	0.07975		47.49	0.315688	0.38585	0.207654
73.69	0.174827	0.17013	0.003963		73.69	0.104048	0.074892	0.07937		47.53	0.319601	0.38851	0.203987
73.75	0.174598	0.170483	0.003744		73.75	0.104313	0.075052	0.07945		47.57	0.324081	0.390329	0.21929
73.82	0.17462	0.169723	0.003896		73.82	0.104607	0.074956	0.079666		47.62	0.328519	0.392785	0.200596
73.88	0.174271	0.169128	0.003376		73.88	0.1043	0.075293	0.079847		47.66	0.332824	0.394928	0.198175
73.94	0.174041	0.168598	0.003618		73.95	0.10431	0.074822	0.079523		47.7	0.33694	0.397403	0.20029
74.01	0.173664	0.168718	0.003621		74.01	0.104296	0.074607	0.079191		47.74	0.34101	0.400595	0.200202
74.08	0.173515	0.168409	0.00353		74.08	0.104279	0.07482	0.07894		47.78	0.345317	0.40304	0.200141
74.14	0.17305	0.167035	0.003692		74.14	0.104508	0.07507	0.07843		47.83	0.350003	0.406184	0.200017
74.2	0.172983	0.166388	0.003733		74.21	0.104597	0.075094	0.079472		47.87	0.355514	0.409914	0.199368
74.28	0.173482	0.1668	0.003503		74.27	0.104821	0.075005	0.079758		47.91	0.360347	0.413525	0.198892
74.34	0.171702	0.167222	0.004956		74.34	0.105226	0.074909	0.078745		47.95	0.364495	0.417071	0.199398
74.4	0.171761	0.166702	0.005003		74.41	0.105231	0.074845	0.078689		47.99	0.368713	0.420864	0.200062
74.47	0.170462	0.165431	0.003809		74.47	0.104969	0.075069	0.07807		48.03	0.372284	0.424439	0.20077
74.54	0.171971	0.165072	0.002746		74.53	0.104934	0.076329	0.078568		48.08	0.375998	0.428673	0.202024
74.6	0.171751	0.165562	0.00344		74.6	0.104379	0.076867	0.079222		48.12	0.38106	0.433075	0.203277
74.66	0.171036	0.164757	0.003202		74.66	0.104286	0.076927	0.079427		48.16	0.386658	0.436888	0.202402
74.73	0.170692	0.164501	0.002063		74.73	0.103831	0.076512	0.07954		48.2	0.391387	0.440805	0.199936
74.8	0.170404	0.163303	0.003593		74.79	0.103949	0.076864	0.078702		48.24	0.395823	0.444704	0.198866
74.86	0.170576	0.164778	0.004988		74.86	0.103633	0.075405	0.078969		48.28	0.399068	0.448397	0.199395
74.92	0.170493	0.164775	0.003909		74.92	0.102854	0.075074	0.078875		48.33	0.402234	0.450724	0.200075
74.99	0.170021	0.164802	0.003844		74.99	0.102809	0.074872	0.078905		48.37	0.406068	0.454514	0.201455
75.05	0.169605	0.164565	0.003406		75.05	0.102518	0.075022	0.078684		48.41	0.409701	0.459189	0.202111
75.12	0.169949	0.164525	0.003594		75.12	0.102401	0.075048	0.078433		48.45	0.413765	0.463966	0.202412
75.18	0.169868	0.16467	0.003531		75.18	0.102256	0.075156	0.078449		48.49	0.417521	0.475271	0.202301
75.25	0.16929	0.164921	0.003682		75.25	0.102193	0.075228	0.078521		48.53	0.421056	0.470484	0.200298
75.31	0.168999	0.164842	0.003565		75.31	0.102289	0.074871	0.078355		48.58	0.423711	0.474379	0.198375
75.37	0.168881	0.164868	0.003561		75.38	0.102213	0.07577	0.078584		48.62	0.426173	0.478554	0.198011
75.44	0.168582	0.164608	0.003595		75.44	0.10199	0.076497	0.078122		48.66	0.428685	0.482241	0.198719
75.51	0.168688	0.164698	0.004019		75.5	0.102126	0.075842	0.078097		48.7	0.430667	0.485659	0.199315
75.57	0.168615	0.164423	0.004365		75.57	0.102008	0.075775	0.078111		48.74	0.432619	0.489116	0.199652
75.64	0.168536	0.16472	0.004037		75.64	0.102391	0.076084	0.078347		48.79	0.434494	0.492684	0.19954
75.7	0.16841	0.164466	0.003756		75.7	0.102662	0.075657	0.078493		48.83	0.435992	0.496176	0.199753
75.76	0.168317	0.164366	0.003615		75.77	0.102801	0.074859	0.078315		48.87	0.43749	0.499305	0.199554
75.83	0.168445	0.164385	0.003787		75.83	0.102681	0.074882	0.078308		48.91	0.43822	0.501555	0.199092
75.89	0.168256	0.164359	0.003772		75.89	0.102884	0.074596	0.078159		48.96	0.438191	0.50381	0.199636
75.96	0.167873	0.164621	0.004046		75.96	0.102706	0.074303	0.077919		49	0.438496	0.5063	0.200972
76.02	0.167835	0.164662	0.004005		76.02	0.102849	0.074203	0.077753		49.04	0.438587	0.508208	0.202539
76.09	0.16756	0.164295	0.004062		76.09	0.102504	0.074315	0.077874		49.08	0.438911	0.51042	0.202792
76.15	0.167436	0.164006	0.004381		76.15	0.102353	0.074303	0.077603		49.12	0.439196	0.5123	0.202135
76.22	0.167407	0.163661	0.004625		76.22	0.102016	0.074552	0.077493		49.16	0.438178	0.514338	0.201933
76.28	0.167019	0.163046	0.004672		76.28	0.101547	0.074626	0.077447		49.2	0.437811	0.515903	0.201968
76.35	0.166994	0.162532	0.004524		76.35	0.10103	0.074816	0.077239		49.25	0.438128	0.516524	0.201666
76.41	0.166913	0.162423	0.00443		76.41	0.100581	0.074978	0.077588		49.29	0.437283	0.516925	0.200224
76.48	0.166945	0.162302	0.004425		76.48	0.100533	0.074904	0.077448		49.33	0.436383	0.517765	0.198862
76.54	0.166929	0.161699	0.004396		76.54	0.100831	0.074771	0.077582		49.37	0.434835	0.518292	0.198912
76.61	0.166995	0.16178	0.004151		76.61	0.100858	0.074947	0.077741		49.41	0.433379	0.518632	0.198835
76.67	0.166523	0.161138	0.004363		76.67	0.100954	0.075028	0.077847		49.46	0.432474	0.518608	0.198255
76.73	0.166223	0.160919	0.004277		76.74	0.100956	0.075427	0.077827		49.5	0.431091	0.518789	0.196958
76.8	0.165762	0.160619	0.004515		76.8	0.100751	0.075096	0.077794		49.54	0.428823	0.518977	0.196356
76.87	0.165529	0.160282	0.004735		76.87	0.100712	0.075	0.07772		49.58	0.42553	0.518888	0.196733
76.93	0.166108	0.16031	0.004166		76.93	0.100291	0.075556	0.077718		49.62	0.423789	0.518543	0.196102
77	0.166317	0.159724	0.00399		77	0.100301	0.07584	0.078115		49.66	0.421429	0.517432	0.195509
77.06	0.166051	0.159473	0.004127		77.06	0.100754	0.076263	0.078363		49.71	0.419124	0.516581	0.195112
77.12	0.166502	0.159877	0.004636		77.12	0.101165	0.076664	0.079049		49.75	0.417003	0.516341	0.195144
77.19	0.166722	0.160004	0.004616		77.19	0.101427	0.076897	0.079178		49.79	0.41405	0.514882	0.195015
77.26	0.166498	0.160219	0.004714		77.25	0.101542	0.076928	0.079088		49.83	0.41156	0.513472	0.194545
77.32	0.166387	0.160225	0.004616		77.32	0.101787	0.07711	0.079578		49.87	0.408766	0.512073	0.194281
79.42	0.166498	0.160219			79.42	0.101542	0.077007	0.079088		49.92	0.405757	0.510503	0.194282
							0.07711			49.96	0.403196	0.508712	0.194313
										50	0.400493	0.506912	0.193627
										50.04	0.397372	0.504795	0.193383
										50.08	0.394442	0.502508	0.193476
										50.12	0.391509	0.500088	0.192954
										50.17	0.388498	0.497722	0.192418
										50.21	0.386039	0.495361	0.191575
										50.25	0.382888	0.492724	0.190301
										50.29	0.379468	0.4898	0.189703
										50.33	0.376478	0.4868	0.188837
										50.37	0.373244	0.483569	0.188416
										50.42	0.370344	0.480462	0.187772
										50.46	0.367299	0.477114	0.186723
										50.5	0.364187	0.473786	0.185852
										50.54	0.360896	0.470278	0.184689
										50.59	0.357972	0.467081	0.184269
										50.63	0.354581	0.463747	0.183836
										50.67	0.351246	0.460094	0.183552
										50.71	0.348815	0.456795	0.182238
										50.75	0.345726	0.453413	0.181317
										50.79	0.343239	0.449971	0.180143
										50.84	0.340278	0.446311	0.179403
										50.88	0.336604	0.442433	0.179047
										50.92	0.333457	0.43894	0.179381
										50.96	0.331748	0.435088	0.179623
										51	0.330091	0.43149	0.178713
										51.04	0.328176	0.428142	0.176846
										51.09	0.325891	0.424682	0.174906
										51.13	0.322781	0.42141	0.173531
										51.17	0.320072	0.418035	0.173187
										51.21	0.318357	0.414682	0.172983
										51.25	0.316516	0.411299	0.172774
										51.29	0.31485	0.408238	0.172403
										51.34	0.313651	0.405212	0.171453
										51.38	0.312777	0.402432	0.169573
										51.42	0.311413	0.399499	0.167847
										51.46	0.309563	0.397116	0.166961
										51.5	0.307354	0.394565	0.166373
										51.54	0.30588	0.392026	0.16573
										51.59	0.305149	0.389591	0.165133
										51.63	0.304476	0.387529	0.164298
										51.67	0.304014	0.384911	0.163835
										51.71	0.303826	0.382596	0.162938
										51.75	0.303155	0.380333	0.161798
										51.8	0.302938	0.378295	0.161532
										51.84	0.302393	0.375845	0.161215
										51.88	0.302168	0.375095	0.160619
										51.92	0.303797	0.372809	0.159549
										51.96	0.304669	0.371753	0.157457
										52	0.304872	0.370284	0.157532
										52.05	0.306549	0.368743	0.157638
										52.09	0.306638	0.368464	0.156938
										52.13	0.308361	0.367884	0.156158
										52.17	0.308408	0.366895	0.155337
										52.22	0.310541	0.367293	0.154626
										52.26	0.310909	0.366599	0.154126
										52.3	0.313995	0.36715	0.15283
										52.34	0.315981	0.367054	0.15155
										52.38	0.317807	0.367343	0.151543
										52.42	0.319739	0.3677	0.151142
										52.47	0.32158	0.36811	0.150319
										52.51	0.324091	0.368551	0.149838
										52.55	0.326473	0.369285	0.149281
										52.59	0.32825	0.370225	0.149166
										52.63	0.330393	0.371176	0.149165
										52.67	0.332688	0.37228	0.149009
										52.72	0.335121	0.373484	0.148206
										52.76	0.337471	0.374767	0.14811
										52.8	0.340007	0.37626	0.148297
										52.84	0.341835	0.377906	0.147727
										52.88	0.343872	0.37925	0.147569
										52.93	0.346462	0.380779	0.147311
										52.97	0.348218	0.382268	0.146908
										53.01	0.350726	0.384442	0.146697
										53.05	0.353038	0.386127	0.146175
										53.09	0.354989	0.387648	0.145685
										53.13	0.357286	0.389407	0.145184
										53.18	0.359083	0.390907	0.144684
										53.22	0.360548	0.392921	0.144574
										53.26	0.362364	0.395258	0.144167
										53.3	0.364022	0.396998	0.143634
										53.34	0.365734	0.398816	0.143897
										53.39	0.366855	0.400692	0.143534
										53.43	0.367894	0.402547	0.143698
										53.47	0.368804	0.404098	0.143992
										53.51	0.369779	0.405867	0.143864
										53.55	0.370621	0.407552	0.143569
										53.59	0.3715	0.408911	0.143727
										53.63	0.372331	0.410827	0.143984
										53.68	0.372853	0.412403	0.143671
										53.72	0.372634	0.413552	0.143717
										53.76	0.372509	0.414872	0.144581
										53.8	0.372273	0.416092	0.144499
										53.84	0.372056	0.417451	0.143952
										53.88	0.372592	0.41873	0.143929
										53.93	0.372306	0.419427	0.143806
										53.97	0.371485	0.419853	0.143541
										54.01	0.370924	0.42032	0.143523
										54.05	0.369917	0.420813	0.143419
										54.09	0.36945	0.421429	0.142899
										54.14	0.368631	0.421609	0.142855
										54.18	0.367644	0.421976	0.143003
										54.22	0.366853	0.422493	0.141997
										54.26	0.366033	0.422272	0.14151
										54.31	0.364382	0.422031	0.141608
										54.34	0.362702	0.42151	0.141806
										54.39	0.36132	0.421007	0.141924
										54.43	0.359737	0.420559	0.141695
										54.47	0.358013	0.420171	0.141195
										54.51	0.35632	0.419459	0.141407
										54.56	0.354146	0.418758	0.141056
										54.6	0.352163	0.417933	0.140776
										54.64	0.350204	0.417024	0.140621
										54.68	0.348034	0.415681	0.140545
										54.72	0.346083	0.414627	0.1405
										54.76	0.343965	0.413154	0.140123
										54.8	0.341858	0.411708	0.13961
										54.85	0.339952	0.410108	0.139323
										54.89	0.337572	0.408303	0.139156
										54.93	0.335782	0.406688	0.13856
										54.97	0.334007	0.405032	0.137792
										55.01	0.332004	0.403318	0.137868
										55.06	0.329599	0.401389	0.137407
										55.1	0.327236	0.399568	0.137171
										55.14	0.325709	0.39766	0.136703
										55.18	0.324173	0.395632	0.135971
										55.22	0.321968	0.393828	0.135971
										55.27	0.319921	0.391414	0.136148
										55.31	0.317558	0.389403	0.135266
										55.35	0.316283	0.387578	0.134572
										55.39	0.314441	0.385209	0.134627
										55.43	0.312257	0.382758	0.13459
										55.48	0.309948	0.380697	0.134325
										55.52	0.307725	0.378581	0.133512
										55.56	0.305616	0.376377	0.132929
										55.6	0.303859	0.374026	0.132761
										55.64	0.301726	0.371322	0.132305
										55.68	0.29923	0.369237	0.131873
										55.73	0.297087	0.367304	0.131138
										55.77	0.295115	0.365101	0.130724
										55.81	0.292945	0.362883	0.130171
										55.85	0.291828	0.360985	0.129569
										55.89	0.290523	0.358869	0.128904
										55.93	0.289037	0.357184	0.128275
										55.98	0.389596	0.355357	0.127973
										56.02	0.306779	0.353663	0.127132
										56.06	0.289154	0.35174	0.126918
										56.1	0.282293	0.35008	0.126462
										56.14	0.281544	0.348287	0.125384
										56.19	0.280813	0.346656	0.124907
										56.23	0.279533	0.345284	0.124743
										56.27	0.277881	0.343926	0.124243
										56.31	0.276604	0.342834	0.1239
										56.35	0.276179	0.341328	0.123431
										56.39	0.275396	0.340199	0.122956
										56.43	0.27527	0.339294	0.12246
										56.48	0.275493	0.338163	0.122389
										56.52	0.275033	0.337631	0.121852
										56.56	0.275269	0.337088	0.121152
										56.6	0.274993	0.336465	0.121474
										56.65	0.274726	0.335316	0.121054
										56.69	0.275638	0.334916	0.119898
										56.73	0.276768	0.334014	0.119509
										56.77	0.276841	0.333598	0.119122
										56.81	0.277366	0.333559	0.118689
										56.85	0.277936	0.333189	0.118747
										56.9	0.27829	0.332916	0.118441
										56.94	0.279451	0.332909	0.117651
										56.98	0.280451	0.333149	0.117393
										57.02	0.281198	0.333323	0.117505
										57.06	0.282484	0.333768	0.11613
										57.1	0.283622	0.335877	0.115723
										57.15	0.284489	0.334692	0.115833
										57.19	0.285425	0.335047	0.11556
										57.23	0.286228	0.33557	0.115546
										57.27	0.287114	0.336038	0.115066
										57.31	0.288216	0.336898	0.114665
										57.36	0.288974	0.337701	0.11468
										57.4	0.290103	0.337908	0.115528
										57.44	0.292219	0.338419	0.115618
										57.48	0.292347	0.338781	0.11499
										57.52	0.293187	0.339698	0.115741
										57.56	0.294966	0.340261	0.116212
										57.61	0.294756	0.341448	0.115203
										57.65	0.295811	0.342938	0.115243
										57.69	0.296259	0.343727	0.115039
										57.73	0.296194	0.343193	0.115014
										57.77	0.296318	0.345309	0.114471
										57.81	0.297719	0.345429	0.112864
										57.86	0.297464	0.344646	0.112013
										57.9	0.297907	0.346837	0.111798
										57.94	0.298026	0.347499	0.112123
										57.98	0.297867	0.347884	0.111778
										58.03	0.298593	0.348328	0.110441
										58.06	0.298811	0.348448	0.110986
										58.11	0.297851	0.348582	0.111939
										58.15	0.297044	0.34903	0.111674
										58.19	0.29736	0.349709	0.11084
										58.23	0.297114	0.34921	0.111256
										58.28	0.29661	0.349396	0.111309
										58.32	0.295807	0.349824	0.111887
										58.36	0.294654	0.349425	0.112069
										58.4	0.294175	0.349179	0.11157
										58.44	0.294097	0.3497	0.111484
										58.49	0.293219	0.349116	0.112076
										58.53	0.292289	0.349094	0.112074
										58.57	0.290864	0.349146	0.111618
										58.61	0.289945	0.348773	0.111576
										58.65	0.289656	0.348315	0.111423
										58.69	0.288133	0.348174	0.111578
										58.73	0.286956	0.347492	0.111247
										58.78	0.28614	0.346926	0.110774
										58.82	0.28459	0.346311	0.111039
										58.86	0.283354	0.345514	0.110585
										58.9	0.281756	0.344496	0.110359
										58.94	0.279878	0.34368	0.110459
										58.98	0.279111	0.342475	0.110001
										59.03	0.277843	0.341368	0.109936
										59.07	0.276405	0.339998	0.110201
										59.11	0.274689	0.338651	0.109981
										59.15	0.273247	0.337756	0.109995
										59.19	0.271566	0.336193	0.1095
										59.24	0.270043	0.334926	0.108979
										59.28	0.269259	0.33381	0.108727
										59.32	0.267487	0.332499	0.109215
										59.36	0.265631	0.331607	0.108991
										59.4	0.264527	0.33052	0.108401
										59.45	0.262963	0.329001	0.108759
										59.49	0.261242	0.327402	0.109005
										59.53	0.260227	0.325837	0.10827
										59.57	0.259795	0.324322	0.107734
										59.61	0.258401	0.323061	0.107915
										59.65	0.256876	0.321968	0.107728
										59.69	0.255929	0.320682	0.107308
										59.74	0.255138	0.31919	0.107016
										59.78	0.254447	0.317835	0.106393
										59.82	0.253826	0.316368	0.106191
										59.86	0.252882	0.314872	0.106638
										59.91	0.251884	0.313799	0.105505
										59.95	0.251863	0.312749	0.10464
										59.99	0.251225	0.311754	0.104743
										60.03	0.250498	0.310776	0.104371
										60.07	0.250175	0.310276	0.103882
										60.11	0.249751	0.308942	0.104059
										60.16	0.249161	0.307779	0.103756
										60.2	0.248862	0.306801	0.103591
										60.24	0.249195	0.305861	0.103571
										60.28	0.248887	0.304689	0.103099
										60.32	0.249181	0.304124	0.103167
										60.37	0.248843	0.3035	0.103387
										60.41	0.248608	0.303069	0.103
										60.45	0.249508	0.302777	0.102658
										60.49	0.250006	0.302572	0.102322
										60.53	0.250073	0.302379	0.102564
										60.57	0.249987	0.302441	0.102793
										60.62	0.250132	0.302841	0.10215
										60.66	0.251508	0.303111	0.101285
										60.7	0.252408	0.302741	0.10094
										60.74	0.252174	0.302578	0.101046
										60.78	0.252039	0.302879	0.100823
										60.83	0.252457	0.302634	0.100426
										60.87	0.253083	0.302125	0.099869
										60.91	0.254439	0.30183	0.09944
										60.95	0.25437	0.30225	0.10012
										60.99	0.253955	0.302408	0.099999
										61.03	0.254617	0.302626	0.099317
										61.08	0.255751	0.302519	0.099195
										61.12	0.255722	0.302399	0.099402
										61.16	0.255858	0.302606	0.099143
										61.2	0.255477	0.303235	0.099312
										61.24	0.255455	0.303343	0.09924
										61.28	0.256198	0.303425	0.09919
										61.33	0.256015	0.303804	0.09965
										61.37	0.25579	0.304234	0.100156
										61.41	0.25585	0.304966	0.099896
										61.45	0.255497	0.30541	0.100067
										61.49	0.255497	0.305943	0.100029
										61.54	0.25556	0.306533	0.099903
										61.58	0.255247	0.307244	0.100158
										61.62	0.255123	0.307587	0.099641
										61.66	0.254786	0.307841	0.099501
										61.7	0.254523	0.307851	0.099292
										61.74	0.253995	0.307622	0.099276
										61.79	0.253145	0.307391	0.099203
										61.83	0.252725	0.306951	0.098835
										61.87	0.252365	0.306258	0.098194
										61.91	0.252187	0.305721	0.098355
										61.95	0.251103	0.30499	0.098095
										61.99	0.250012	0.304528	0.097921
										62.04	0.249195	0.304085	0.098065
										62.08	0.24798	0.303348	0.097746
										62.12	0.247298	0.303065	0.097802
										62.16	0.24635	0.302586	0.098045
										62.2	0.245259	0.302176	0.098111
										62.25	0.244846	0.301775	0.097873
										62.29	0.244015	0.301092	0.098238
										62.33	0.242254	0.300555	0.098763
										62.37	0.241252	0.299534	0.098678
										62.41	0.241299	0.298859	0.098413
										62.45	0.240992	0.2981	0.098425
										62.5	0.23972	0.297156	0.097952
										62.54	0.238748	0.296831	0.097206
										62.58	0.237643	0.296631	0.096754
										62.62	0.237343	0.295446	0.09657
										62.66	0.237405	0.293905	0.096578
										62.71	0.2362	0.293117	0.096944
										62.75	0.235538	0.292504	0.09689
										62.79	0.235412	0.291875	0.095912
										62.83	0.234735	0.291019	0.095
										62.87	0.234121	0.290114	0.094319
										62.91	0.232622	0.289428	0.093587
										62.96	0.231985	0.288629	0.093272
										63	0.232067	0.288609	0.092142
										63.04	0.231041	0.28642	0.091359
										63.09	0.230131	0.286051	0.091082
										63.14	0.230255	0.286077	0.092057
										63.18	0.22961	0.284952	0.093201
										63.22	0.230303	0.283395	0.1146
										63.26	0.229647	0.282718	0.090616
										63.3	0.229975	0.282295	0.080264
										63.34	0.230276	0.28313	0.079988
										63.39	0.230967	0.283778	0.079486
										63.43	0.229208	0.284416	0.079909
										63.47	0.228748	0.283528	0.078147
										63.51	0.229223	0.283679	0.078071
										63.55	0.22908	0.283932	0.077539
										63.6	0.228372	0.284033	0.076959
										63.64	0.228147	0.283932	0.075992
										63.68	0.227363	0.283982	0.074936
										63.72	0.227104	0.283904	0.074918
										63.76	0.227241	0.28339	0.074158
										63.81	0.226141	0.283407	0.073549
										63.85	0.225432	0.283122	0.073407
										63.89	0.225081	0.282957	0.073776
										63.93	0.22475	0.282469	0.073009
										63.97	0.224463	0.28239	0.072388
										64.02	0.223613	0.282249	0.072492
										64.06	0.222336	0.282385	0.072538
										64.1	0.221925	0.282363	0.07281
										64.14	0.221721	0.282494	0.072825
										64.18	0.221217	0.282611	0.072666
										64.22	0.220624	0.282595	0.072796
										64.26	0.219701	0.282606	0.072654
										64.31	0.219014	0.282657	0.072467
										64.35	0.21896	0.282506	0.072172
										64.39	0.218042	0.282739	0.071988
										64.43	0.21742	0.282763	0.071303
										64.47	0.217025	0.282766	0.070776
										64.52	0.216118	0.282666	0.069905
										64.56	0.215496	0.281931	0.069297
										64.6	0.214837	0.281454	0.069004
										64.64	0.213398	0.281259	0.067631
										64.68	0.212312	0.280727	0.065299
										64.73	0.211968	0.280012	0.063869
										64.77	0.211313	0.279524	0.063314
										64.81	0.210129	0.278864	0.063293
										64.85	0.209189	0.278393	0.06349
										64.89	0.208184	0.277748	0.063316
										64.93	0.207215	0.276801	0.063424
										64.98	0.20623	0.276159	0.063459
										65.02	0.205856	0.275695	0.062867
										65.06	0.205108	0.275244	0.06244
										65.1	0.204601	0.274554	0.062022
										65.14	0.203873	0.273914	0.061754
										65.19	0.203143	0.27369	0.061826
										65.23	0.202514	0.273105	0.062476
										65.27	0.201877	0.272566	0.062318
										65.31	0.201295	0.27174	0.061375
										65.35	0.200638	0.271024	0.060439
										65.39	0.199984	0.270752	0.059558
										65.43	0.199872	0.270382	0.059173
										65.48	0.199171	0.270327	0.059471
										65.52	0.198797	0.269775	0.059545
										65.56	0.198267	0.268753	0.059007
										65.6	0.19768	0.267927	0.05897
										65.64	0.197203	0.26726	0.057939
										65.69	0.196627	0.266458	0.056359
										65.73	0.19912	0.265681	0.055823
										65.77	0.196456	0.265182	0.055504
										65.81	0.19589	0.264456	0.055315
										65.85	0.194768	0.263399	0.055229
										65.89	0.193366	0.262502	0.054941
										65.94	0.192792	0.261969	0.054468
										65.98	0.192224	0.261036	0.053998
										66.02	0.191077	0.260484	0.053533
										66.06	0.189841	0.259892	0.052807
										66.1	0.189306	0.258732	0.052591
										66.14	0.189331	0.257906	0.052972
										66.19	0.193156	0.257001	0.052928
										66.23	0.215206	0.256167	0.05268
										66.27	0.198232	0.255523	0.052159
										66.31	0.191892	0.25486	0.051403
										66.35	0.190978	0.254045	0.05097
										66.4	0.187413	0.25319	0.05022
										66.44	0.18446	0.252467	0.049426
										66.48	0.183002	0.251278	0.049272
										66.52	0.182552	0.250413	0.048712
										66.57	0.182452	0.24964	0.048228
										66.61	0.181545	0.248286	0.047472
										66.65	0.179986	0.247253	0.046686
										66.69	0.17884	0.246526	0.046491
										66.73	0.178295	0.245037	0.046572
										66.77	0.17641	0.243696	0.045983
										66.81	0.175569	0.242378	0.045161
										66.86	0.174187	0.241075	0.044958
										66.9	0.173193	0.239952	0.044667
										66.94	0.172787	0.238749	0.044404
										66.98	0.171923	0.237585	0.044215
										67.03	0.171029	0.236616	0.043743
										67.07	0.170463	0.235397	0.043764
										67.11	0.169879	0.233685	0.04351
										67.15	0.168826	0.232482	0.043063
										67.19	0.168319	0.231104	0.042174
										67.23	0.167194	0.229973	0.041803
										67.28	0.166308	0.228944	0.041267
										67.32	0.166284	0.227862	0.040931
										67.36	0.165493	0.226336	0.040182
										67.4	0.164669	0.224906	0.039721
										67.44	0.164066	0.223682	0.03924
										67.48	0.162787	0.222234	0.038574
										67.53	0.161916	0.220968	0.038456
										67.57	0.16134	0.219486	0.037918
										67.61	0.160479	0.21822	0.037438
										67.65	0.159599	0.216874	0.037259
										67.69	0.158614	0.215259	0.036823
										67.74	0.157794	0.213392	0.03665
										67.77	0.156665	0.212149	0.036388
										67.82	0.155316	0.210668	0.036223
										67.86	0.154516	0.209125	0.035536
										67.9	0.154147	0.207508	0.035152
										67.94	0.15317	0.205872	0.034899
										67.98	0.152339	0.204255	0.034201
										68.03	0.151411	0.202903	0.034011
										68.07	0.150244	0.201263	0.034065
										68.11	0.149303	0.199771	0.033742
										68.15	0.148737	0.198293	0.032674
										68.19	0.147394	0.19668	0.032044
										68.24	0.146694	0.19514	0.031338
										68.28	0.146451	0.193888	0.031251
										68.32	0.145491	0.19252	0.031074
										68.36	0.144733	0.190941	0.030584
										68.4	0.143928	0.189222	0.030522
										68.44	0.142663	0.187738	0.030146
										68.49	0.142122	0.186272	0.029494
										68.53	0.140986	0.185058	0.028604
										68.57	0.139712	0.183767	0.028521
										68.61	0.139048	0.183264	0.027649
										68.65	0.138237	0.181274	0.027677
										68.7	0.137327	0.179993	0.026778
										68.74	0.135883	0.178172	0.026448
										68.79	0.13398	0.177203	0.025831
										68.82	0.132945	0.175339	0.026164
										68.87	0.133013	0.175575	0.026932
										68.91	0.131959	0.174923	0.025649
										68.95	0.130471	0.171845	0.025805
										68.99	0.129903	0.170777	0.025642
										69.03	0.128217	0.170179	0.025848
										69.08	0.129125	0.166874	0.025041
										69.12	0.128581	0.165424	0.024527
										69.16	0.127405	0.164202	0.024112
										69.2	0.12697	0.162995	0.023765
										69.24	0.126801	0.161717	0.023299
										69.29	0.125532	0.160184	0.023221
										69.33	0.124618	0.158382	0.023135
										69.37	0.124365	0.156579	0.022893
										69.41	0.123859	0.153881	0.022697
										69.45	0.123106	0.150505	0.022342
										69.49	0.121696	0.146592	0.021781
										69.54	0.119749	0.142648	0.021785
										69.58	0.117692	0.138112	0.021441
										69.62	0.116327	0.133746	0.020818
										69.66	0.114016	0.129209	0.020645
										69.7	0.111968	0.124159	0.020757
										69.75	0.110152	0.119693	0.020527
										69.79	0.108075	0.11586	0.020238
										69.83	0.105468	0.11261	0.020115
										69.87	0.10311	0.109627	0.019778
										69.91	0.100761	0.106138	0.019548
										69.95	0.097812	0.102683	0.019166
										70	0.095104	0.099933	0.018564
										70.04	0.092443	0.096984	0.017983
										70.08	0.090553	0.093936	0.017835
										70.12	0.088516	0.091194	0.017842
										70.17	0.08615	0.088566	0.01756
										70.21	0.084216	0.086062	0.017137
										70.25	0.081845	0.083464	0.016917
										70.29	0.079052	0.08116	0.016769
										70.33	0.076655	0.078769	0.016326
										70.37	0.074417	0.076441	0.015976
										70.42	0.072	0.073925	0.015581
										70.46	0.070546	0.071433	0.014847
										70.5	0.069608	0.069357	0.014141
										70.54	0.067292	0.066959	0.013484
										70.58	0.066206	0.064891	0.012664
										70.62	0.06816	0.062818	0.012371
										70.66	0.067484	0.060868	0.011831
										70.71	0.059667	0.058678	0.01136
										70.75	0.058605	0.057077	0.010294
										70.79	0.057637	0.055493	0.009299
										70.83	0.056747	0.05375	0.008596
										70.88	0.05566	0.052452	0.007966
										70.92	0.054301	0.051252	0.007497
										70.96	0.053188	0.049501	0.00692
										71	0.05202	0.048464	0.006004
										71.04	0.050385	0.047341	0.005543
										71.08	0.049178	0.04581	0.005129
										71.12	0.048286	0.04484	0.005218
										71.17	0.047706	0.044314	0.005105
										71.21	0.047932	0.043605	0.004877
										71.25	0.047021	0.042868	0.004573
										71.29	0.046963	0.042227	0.004372
										71.33	0.063942	0.04097	0.004282
										71.38	0.043926	0.039973	0.003962
										71.42	0.042696	0.038997	0.003712
										71.46	0.043183	0.037946	0.003565
										71.5	0.042452	0.036765	0.003158
										71.54	0.041646	0.035963	0.003105
										71.58	0.040454	0.034938	0.002731
										71.63	0.038851	0.034226	0.002436
										71.67	0.037641	0.033462	0.002117
										71.71	0.037171	0.032403	0.002045
										71.75	0.036157	0.031742	0.002087
										71.79	0.035374	0.031206	0.001913
										71.84	0.034751	0.03086	0.001734
										71.88	0.034273	0.030452	0.001623
										71.92	0.033705	0.029795	0.001421
										71.96	0.03303	0.029143	0.00106
										72	0.03152	0.028755	0.001017
										72.04	0.030885	0.027902	0.00101
										72.09	0.03108	0.02729	0.000772
										72.13	0.029744	0.02686	0.000556
										72.17	0.028744	0.026526	0.000808
										72.21	0.028486	0.02586	0.000903
										72.26	0.028136	0.025395	0.000849
										72.3	0.027598	0.025191	0.000723
										72.34	0.026759	0.024743	0.000533
										72.38	0.025875	0.024477	0.000655
										72.42	0.024656	0.024077	0.000728
										72.46	0.024379	0.023689	0.000457
										72.51	0.023613	0.023071	0.000482
										72.55	0.02252	0.022744	0.000493
										72.59	0.021644	0.022601	0.000681
										72.63	0.020891	0.022086	0.000568
										72.67	0.020462	0.021614	0.000442
										72.71	0.020334	0.021236	0.000355
										72.76	0.019871	0.020703	0.000316
										72.8	0.019332	0.020696	0.000322
										72.84	0.019035	0.020286	0.00035
										72.88	0.018882	0.019839	0.000303
										72.92	0.019047	0.01944	0.000549
										72.97	0.018985	0.019	0.000698
										73.01	0.018245	0.018684	0.000825
										73.05	0.017706	0.018346	0.001039
										73.09	0.017633	0.018029	0.001021
										73.13	0.017033	0.017902	0.000884
										73.17	0.016428	0.017618	0.001109
										73.21	0.015902	0.017449	0.001333
										73.26	0.015557	0.017155	0.00125
										73.3	0.014995	0.0172	0.000909
										73.34	0.01498	0.017084	0.000943
										73.38	0.01404	0.016627	0.001146
										73.42	0.013484	0.016333	0.000944
										73.47	0.013347	0.016367	0.000752
										73.51	0.01238	0.016151	0.000737
										73.55	0.011289	0.016248	0.000986
										73.59	0.011072	0.015949	0.001033
										73.63	0.011105	0.015685	0.000957
										73.67	0.010944	0.015582	0.000811
										73.72	0.010487	0.015534	0.000535
										73.76	0.00984	0.015409	0.000773
										73.8	0.009563	0.015196	0.000837
										73.84	0.009589	0.014837	0.000496
										73.88	0.009465	0.014792	0.000515
										73.92	0.008818	0.014636	0.000687
										73.97	0.009013	0.014742	0.000889
										74.01	0.008827	0.014618	0.001224
										74.05	0.008774	0.014582	0.001219
										74.09	0.008659	0.014585	0.00105
										74.13	0.008099	0.014643	0.001188
										74.18	0.007845	0.015055	0.001151
										74.22	0.0079	0.013987	0.001558
										74.26	0.006616	0.013858	0.001528
										74.3	0.005931	0.014514	3.4e-05
										74.35	0.005345	0.014676	0.000859
										74.38	0.004771	0.015246	0.001265
										74.43	0.003355	0.014805	0.000715
										74.47	0.003859	0.014082	0.000562
										74.51	0.003665	0.014428	0.001413
										74.55	0.002619	0.013095	0.001255
										74.6	0.0035	0.014147	0.000386
										74.63	0.005146	0.013804	0.001412
										74.68	0.004693	0.01334	0.001433
										74.72	0.00544	0.013397	0.001678
										74.76	0.0053	0.013239	0.001568
										74.8	0.00473	0.013218	0.001569
										74.84	0.004742	0.013202	0.001807
										74.89	0.004225	0.012654	0.001686
										74.93	0.004514	0.012344	0.002057
										74.97	0.004581	0.012148	0.002034
										75.01	0.004093	0.011907	0.002398
										75.06	0.003367	0.011582	0.002385
										75.1	0.003732	0.011348	0.002303
										75.14	0.003347	0.011123	0.00213
										75.18	0.002818	0.010559	0.001885
										75.22	0.002839	0.010407	0.002342
										75.26	0.00273	0.01031	0.002318
										75.3	0.002246	0.010154	0.002337
										75.35	0.002352	0.009894	0.002168
										75.39	0.002305	0.010012	0.002189
										75.43	0.001807	0.009914	0.00212
										75.47	0.001887	0.009731	0.002045
										75.51	0.001814	0.00945	0.001998
										75.55	0.001677	0.008992	0.002015
										75.6	0.001962	0.008484	0.002107
										75.64	0.002202	0.008241	0.001806
										75.68	0.002144	0.007873	0.001787
										75.72	0.002251	0.007246	0.001678
										75.77	0.002497	0.006709	0.001592
										75.81	0.002308	0.006319	0.001618
										75.85	0.002164	0.006167	0.001892
										75.89	0.002467	0.006464	0.001879
										75.93	0.002261	0.006582	0.001506
										75.97	0.001935	0.006229	0.001602
										76.02	0.001955	0.006092	0.001589
										76.06	0.001211	0.005863	0.001411
										76.1	0.001056	0.005426	0.001404
										76.14	0.001291	0.00493	0.001329
										76.18	0.001063	0.004754	0.001458
										76.22	0.000975	0.004795	0.001031
										76.27	0.0006	0.004561	0.000847
										76.31	0.000602	0.004382	0.000529
										76.35	0.000591	0.004396	0.000462
										76.39	7.4e-05	0.004781	0.000318
										76.43	0.000151	0.005854	0.000391
										76.47	0.000867	0.005939	0.000527
										76.52	0.001143	0.005726	0.000256
										76.56	0.000708	0.006057	0
										76.6	0.00054	0.006041	0.000153
										76.64	0.00032	0.006981	0.000237
										76.68	0.000386	0.007693	1.9e-05
										76.73	0.000669	0.006407	0.00026
										76.77	0.000368	0.004996	0.000553
										76.81	0.000736	0.003597	0.00067
										76.85	0.009009	0.002595	0.000427
										76.89	0.015046	0.001905	0.000421
										76.94	0.018395	0.001583	0.000197
										76.98	0.020038	0.0013	0.00018
										77.02	0.02091	0.001337	0.000138
										77.06	0.02154	0.001401	9.5e-05
										79.16	0.02091	0.000614	0.00019
												9e-05	0.00019
												0.000169	0.00019
												6e-06
												6.9e-05
												6.9e-05
												6.9e-05

## Sheet: Fig 2 and S1 colony size
30C												37C
	WT	defp	dyebC2	dyfmR	dyfmrRdyebC2	defpdyfmR	defpdyfmR + yebC2	defp dyebC2	defp dyebC2 + yfmR	defp dyebC2 + yebC2			WT	defp	dyebC2	dyfmR	dyfmrRdyebC2	defp dyfmR	defp dyfmR + yebC2	defp dyebC2	defp dyebC2 + yfmR	defp dyeeI + yeeI
	0.100097	0.0340627	0.112239	0.0953431	0.0721185	0.0136088	0.0289832	0.0378656	0.0646757	0.104714			0.226118	0.131185	0.135394	0.192121	0.264597	0.0211536	0.0385599	0.0454572	0.0695164	0.210776
	0.0765461	0.0458516	0.0812997	0.111234	0.14603	0.00597592	0.0119518	0.0387077	0.111831	0.0717653			0.186825	0.161273	0.156711	0.138055	0.17876	0.00714172	0.0330474	0.068213	0.102401	0.213247
	0.137202	0.0386533	0.0899376	0.10974	0.14967	0.0157547	0.0368062	0.0456614	0.0840703	0.0845592			0.251888	0.119237	0.142753	0.198149	0.245616	0.0164287	0.0198502	0.0654975	0.117635	0.206676
	0.105176	0.0542179	0.0978692	0.0775239	0.141167	0.00812182	0.0530227	0.0336825	0.0859446	0.08369			0.216288	0.113887	0.18506	0.260849	0.159426	0.0117581	0.0349211	0.0695435	0.0708741	0.188346
	0.101536	0.0546797	0.0844234	0.052914	0.0718468	0.0149126	0.0298253	0.0318082	0.0937133	0.0619594			0.307148	0.164395	0.148646	0.157199	0.216451	0.0196329	0.0214795	0.0590346	0.0965898	0.17056
	0.0732321	0.0401201	0.070217	0.112211	0.110853	0.0178191	0.036263	0.0384089	0.117861	0.101618			0.240538	0.119563	0.284447	0.202955	0.193207	0.0270734	0.032966	0.063488	0.0991695	0.202955
	0.0941207	0.0454441	0.0879003	0.132883	0.138641	0.00518818	0.0476444	0.0324058	0.0688046	0.0714666			0.253925	0.189324	0.138354	0.133032	0.218515	0.0202847	0.0301962	0.0445611	0.115028	0.239207
	0.082522	0.082522	0.0929799	0.116123	0.118432	0.00711678	0.044928	0.055739	0.0908611	0.0942294			0.29998	0.105877	0.186418	0.163011	0.24328	0.0131701	0.0224027	0.0537666	0.0977574	0.195325
	0.0622582	0.034932	0.0953431	0.168956	0.101672	0.011653	0.0390064	0.027625	0.0606556	0.116476			0.236899	0.166867	0.199561	0.144708	0.214958	0.0292458	0.0336448	0.0666923	0.0909959	0.174416
	0.105013	0.0380557	0.0829023	0.149805	0.1083	0.016298	0.0296894	0.00977877	0.0684243	0.106887			0.207436	0.0900998	0.172325	0.211862	0.151931	0.0181666	0.028594	0.091023	0.10289	0.208631
	0.0634262	0.0781759	0.099825	0.123539	0.117698	0.00760571	0.0389249	0.0158633	0.059895	0.0918118			0.243606	0.109244	0.162386	0.169392	0.174714	0.0196058	0.0215338	0.0604467	0.102319	0.180743
	0.0672019	0.0444934	0.0959407	0.149968	0.179902	0.00605741	0.0459602	0.0463134	0.0817343	0.0992817			0.17466	0.180091	0.189351	0.228427	0.251943	0.019986	0.0197959	0.0604467	0.108294	0.213247
	0.0935503	0.0448737	0.134866	0.137419	0.100069	0.005324	0.0299882	0.012142	0.0512842	0.107322			0.140146	0.111851	0.176914	0.204204	0.246647	0.0144192	0.0225114	0.0581114	0.116766	0.20119
	0.0835542	0.0466937	0.141684	0.142689	0.0880905	0.00616606	0.0323243	0.018634	0.0686144	0.137989			0.267774	0.173791	0.218162	0.188319	0.231468	0.0247652	0.0349754	0.0602837	0.0966441	0.206268
	0.094012	0.0373766	0.0883621	0.151055	0.109712	0.00597592	0.0331663	0.0460961	0.0517188	0.137093			0.261691	0.109706	0.18688	0.176072	0.221584	0.0232445	0.0358987	0.0532506		0.207952
	0.0954517	0.0401201	0.0767091	0.120306	0.0938762	0.00589443	0.027788	0.0474542	0.077361	0.106073			0.195488	0.119427	0.181775	0.172297	0.216506	0.037528	0.0228372	0.0365504		0.19394
	0.0669031	0.0712764	0.0756769	0.114466	0.153608	0.00540549	0.0545982	0.0468023	0.0867595	0.0730149			0.208848	0.182345	0.243063	0.31076	0.234455	0.0283497	0.0287841	0.0615329		0.201109
	0.0577219	0.0566897	0.106806	0.138533	0.0862434	0.0125223	0.0395769	0.0358012	0.0920563	0.120632			0.249363	0.143025	0.20749	0.188074	0.193723	0.020692	0.00830938			0.208604
	0.0908883	0.0433526	0.0667673	0.105828	0.130031	0.00760571	0.0738569	0.0213232	0.0789636	0.0882806			0.195189	0.186527	0.174171	0.242493	0.290557	0.0258786	0.0450227
	0.104334	0.0323243	0.067555	0.131199	0.0817886	0.00774153	0.0329219	0.0411523	0.0784475	0.106453			0.261311	0.136942	0.427879	0.205263	0.248358	0.015614	0.0263402
	0.0724444	0.0961851	0.102378	0.0724444	0.105312	0.0207256	0.0326231	0.0400658	0.0763016	0.181097			0.267204	0.184571	0.127954	0.221068	0.213383	0.016836	0.0200674
	0.0870583	0.0387077	0.118676	0.130492	0.091513	0.0127396	0.0484593	0.0373766	0.0665772	0.104307			0.257781	0.134742	0.177484	0.200783	0.203064	0.0327759	0.0325315
	0.0862162	0.048921	0.127803	0.108735	0.0869224	0.00627471	0.0283585	0.0303685	0.0756497	0.10083			0.201815	0.136833	0.237306	0.22897	0.225086	0.0206377	0.0387228
	0.0718468	0.0646214	0.0837172	0.112076	0.122262	0.00757855	0.0324058	0.0388163	0.083364	0.105529			0.252812	0.113453	0.239044	0.175067	0.240076	0.0163201	0.014202
	0.0691033	0.0654906	0.0758398	0.100558	0.101237	0.009317	0.0377841	0.0309118	0.0802674	0.0799958			0.238827	0.126867	0.249064	0.228209	0.171429	0.021045	0.0223213
	0.0569342	0.0714122	0.0740742	0.0877373	0.207283	0.0162436	0.0256964	0.0353394	0.08934	0.0972988			0.23383	0.1194	0.18859	0.201978	0.109108	0.0184925	0.0400262
	0.086189	0.0465035	0.0786648	0.146654	0.0939034	0.00725259	0.0326502	0.0355567	0.0839616	0.114276			0.254658	0.217266	0.190165	0.148999	0.247625	0.0173791	0.0228644
	0.0708961	0.0283585	0.114222	0.0936861	0.124082	0.0256964	0.0446836	0.0378656	0.0824405	0.0814355			0.229594	0.159345	0.151796	0.241678	0.282926	0.0218053	0.0214795
	0.0838258	0.0410437	0.0646214	0.105611	0.101319	0.00787734	0.0324058	0.0387077	0.0917575	0.111532			0.109325	0.14316	0.157362	0.18058	0.186934	0.0172976	0.0196329
	0.0921378	0.055576	0.0807292	0.108952	0.122751	0.00776869	0.0368605	0.0456614	0.0881448	0.10064			0.212161	0.110792	0.144817	0.212432	0.175963	0.022973	0.0244937
	0.0706245	0.0597863	0.0685058	0.0879275	0.105991	0.0190958	0.0355024	0.0336825	0.0815984	0.0886337			0.225765	0.120513	0.084696	0.167464	0.215691	0.0159942
	0.086841	0.110935	0.0923279	0.138587	0.135273	0.0074699	0.0405004	0.0318082	0.0762744	0.125386			0.208413	0.216315	0.240429	0.154755	0.24529	0.0116223
	0.0965382	0.0723901	0.112918	0.0822775	0.121909	0.00537833	0.0320527	0.0384089	0.0769807	0.083853			0.198448	0.221556	0.207897	0.115951	0.244013	0.0457831
	0.075867	0.0688046	0.0682613	0.101428	0.123647	0.00559563	0.0365889	0.0324058	0.109441	0.0865693			0.278609	0.139549	0.249797	0.182779	0.278283	0.0227015
	0.078692	0.115498	0.0669303	0.115661	0.0902092	0.00890955	0.0286029	0.055739	0.0759757	0.104334			0.155434	0.216261	0.181693	0.142319	0.250938	0.0216967
	0.0666315	0.0641596	0.0759485	0.155428	0.0846679	0.00825763	0.0358555	0.0114629	0.0752966	0.0911599			0.201706	0.215365	0.259763	0.168306	0.233097	0.0107533
	0.0782845	0.0571515	0.0779857	0.137799	0.107132	0.00605741	0.0404461	0.027625	0.0909698	0.0620409			0.196302	0.13314	0.150492	0.178842	0.222181	0.0189541
	0.070543	0.0377026	0.0478345	0.0977877	0.0978964	0.0220294	0.0386805	0.0158633	0.0566626	0.0879003			0.220117	0.208223	0.192691	0.188455	0.193424	0.0271277
	0.0860261	0.0628286	0.0910513	0.093333	0.0943652	0.00638337	0.0619866	0.0463134	0.0630731	0.20022			0.161571	0.176995	0.254848	0.164993	0.198312	0.0231359
	0.0550328	0.066224	0.0756769	0.0952072	0.116503	0.00950714	0.0327589	0.0460961	0.0931972	0.0871669			0.291209	0.165101	0.205969	0.153642	0.255174	0.0191713
	0.0798057	0.0539462	0.0835814	0.109414	0.0731507	0.00689947	0.0372408	0.0474542	0.0744273	0.160779			0.235595	0.169962	0.217429	0.224761	0.148103	0.0358987
	0.102949	0.0619051	0.0526424	0.0969457	0.131171	0.0209972	0.0318897	0.0468023	0.0675279	0.0938219			0.189052	0.160567	0.219846	0.13534	0.240212	0.0120024
	0.059569	0.0439502	0.114547	0.0700541	0.127314	0.0186612	0.0120333	0.0358012	0.0942837	0.102378			0.223756	0.268371	0.309945	0.16722	0.251291	0.0170804
	0.0727704	0.0809465	0.0689947	0.0751879	0.124544	0.005324	0.047753	0.0411523	0.106154	0.0938219			0.148754	0.177566	0.220036	0.143622	0.198773	0.0220226
	0.0427278	0.0513386	0.104008	0.117726	0.0725259	0.00703529	0.0419944	0.0400658	0.0973803	0.108735			0.211455	0.174117	0.274101	0.118124	0.207219	0.0328845
	0.0845049	0.053566	0.0488124	0.147279	0.126662	0.0107023	0.0393596	0.0373766	0.0829838	0.0769264			0.181476	0.237876	0.293734	0.123256	0.207979	0.0189541
	0.08934	0.103546	0.0473727	0.18892	0.0667673	0.014967	0.0380829	0.0303685	0.0898832	0.0875744			0.308506	0.245181	0.1802	0.206105	0.19785	0.0323686
	0.0401745	0.0403918	0.0676094	0.12688	0.0797785	0.0056228	0.0292548	0.0388163	0.0832282	0.110337			0.237442	0.265167	0.183377	0.196384	0.251535	0.0224571
	0.0540277	0.0487852	0.0537833	0.113624	0.0909426	0.00839345	0.0304229	0.0309118	0.0850753	0.137772			0.150031	0.226037	0.162223	0.153886	0.218596	0.0241406
	0.0576948	0.0541364	0.0615791	0.0884164	0.102052	0.0196662	0.0519362	0.0353394	0.078366	0.0724444			0.273775	0.202086	0.28852	0.15758	0.207653	0.0242221
	0.0776326	0.0640781	0.0579664	0.108517	0.117264	0.0151299	0.0280325	0.0355567	0.0818972	0.0881448			0.243443	0.20491	0.117336	0.133901	0.175203	0.0316625
	0.0688046	0.0698368	0.0865693	0.147143	0.105095	0.0231159	0.0390336	0.0378656	0.109577	0.0664413			0.167681	0.234998	0.207544	0.0977031	0.158584	0.0214795
	0.0622582	0.0632632	0.0706788	0.0958592	0.0895301	0.00771437	0.042266	0.0387077	0.0863792	0.131715			0.191252	0.263456	0.122197	0.20396	0.192121	0.0284583
	0.0829294	0.0718197	0.0531313	0.0869224	0.196879	0.0168955	0.0333022	0.0456614	0.089014	0.0653005			0.205589		0.318689	0.132977	0.16836	0.0190627
	0.0644584	0.0700541	0.100966	0.0805391	0.102134	0.00548698	0.0531585	0.0336825	0.0777684	0.0990644			0.189486		0.202928	0.181014	0.217782	0.0257699
	0.0414783	0.0654635	0.0773338	0.0967827	0.0820059	0.00632904	0.0237135	0.0318082	0.0860261	0.105203			0.324365		0.196167	0.161816	0.125944	0.0150438
	0.0493013	0.0710319	0.0917032	0.10887	0.0827936	0.0117074	0.0381644	0.0384089	0.0763831	0.110364			0.196873		0.17113	0.171429	0.184599	0.00887963
	0.0568799	0.0566082	0.0678267	0.111668	0.114357	0.00540549	0.0386805	0.0324058	0.0891498	0.0921378			0.246132		0.170831	0.202494	0.13295	0.0248738
	0.0884436	0.0753237	0.0701084	0.0960221	0.116259	0.00928983	0.0286572	0.055739	0.0934688	0.091513			0.293218		0.13181	0.16206	0.153642	0.00944989
	0.107078	0.0788821	0.113868	0.0996892	0.0956962	0.00763288	0.0302056	0.027625	0.0742372	0.0913229			0.192555		0.113643	0.199289	0.275676	0.0257156
	0.0789636	0.0581837	0.0681255	0.13693	0.114086	0.0168412	0.0539734	0.0158633	0.0798057	0.0975976			0.233858		0.253843	0.203851	0.288737	0.0220226
	0.0869496	0.0735309	0.0739384	0.0586726	0.0740199	0.00736124	0.0491112	0.0463134	0.0711406	0.0805934			0.16111		0.189269	0.114811	0.210857	0.0379082
	0.0752151	0.0905351	0.0741829	0.085347	0.0819244	0.00575861	0.0376483	0.0460961	0.0967555	0.143911			0.200701		0.182562	0.148591	0.206485	0.021751
	0.0581566	0.0511484	0.062557	0.104633	0.0817886	0.00888238	0.0333837	0.0474542	0.085021	0.0943109			0.166052		0.2136	0.187531		0.015777
	0.0848037	0.112456	0.0542994	0.0646757	0.0829023	0.0120062	0.0205898	0.0468023	0.0552501	0.0889325			0.153208		0.2744	0.127926		0.0198502
	0.0396584	0.0485408	0.0647029	0.111342	0.0617421	0.0192044	0.0637793	0.0358012	0.0796699	0.0730692			0.239288		0.142862	0.0917291		0.0244394
	0.0599765	0.0747805	0.077198	0.1422	0.129297	0.022301	0.0337911	0.0411523	0.061389	0.0945825					0.172107	0.115082		0.0277251
	0.0891498	0.0459331	0.0760843	0.135816	0.0903993	0.00763288	0.0306673	0.0400658	0.0685058	0.127124					0.165454	0.111796		0.0208006
	0.0704072	0.0586183	0.0661697	0.0677723	0.126526	0.00947998	0.0176018	0.0373766	0.0890412	0.113135					0.163472	0.0956937		0.0242221
	0.0441403	0.0580751	0.0812182	0.0766819	0.106915	0.00616606	0.0235777	0.0303685	0.11175	0.0993089					0.171836	0.153126		0.0165373
	0.0651375	0.0556304	0.0857816	0.094501	0.0963209	0.0122506	0.0467751	0.0388163	0.0891498	0.113624					0.225684	0.183105		0.0235976
	0.0490568	0.0714122	0.0712221	0.111369	0.111587	0.00741557	0.0556032	0.0309118	0.0617964	0.0893943					0.22973	0.207191		0.0148537
	0.110419	0.0854013	0.0629644	0.0751064	0.0870583	0.0116259	0.0475085	0.0353394	0.0745903	0.0849667					0.22935			0.015424
	0.090671	0.0459059	0.0855371	0.102949	0.135164	0.0122506	0.0347961	0.0355567	0.0687774	0.115227								0.0246838
	0.0716567	0.0653005	0.112483	0.0945282	0.123892	0.0238222	0.0322156		0.0883893	0.104877								0.025254
	0.0910241	0.0737483	0.0745632	0.0877917	0.105095	0.00714394	0.0370235		0.080865	0.108626								0.0491231
	0.0509855	0.0824948	0.0602481	0.0782302	0.113624	0.0128754	0.0360456		0.0884708	0.0769264								0.0225928
	0.0635892	0.059732	0.0741014	0.07038	0.0893128	0.00882806	0.0327317		0.0593517	0.0866236								0.0361703
	0.085021	0.0584282	0.0899647	0.0939849	0.0790179	0.00537833	0.0395225		0.0876558	0.0842876								0.0176778
	0.0923823	0.0629916	0.0974346	0.0895029	0.0906166	0.00858359	0.0330305		0.0639967	0.0843419								0.0244122
	0.0834999	0.0509311	0.0837443	0.0959135	0.0761658	0.00757855	0.0242025		0.0850482	0.0559835								0.0273992
	0.0650017	0.049084	0.0584282	0.0799958	0.120007	0.00554131	0.0246371		0.125983	0.0814626								0.0124098
	0.0788549	0.0920563	0.0469381	0.0849938	0.0977877	0.0104307	0.0371594		0.0798872	0.0704887								0.0232989
	0.0719555	0.0449552	0.0850482	0.0659252	0.0840975	0.00592159	0.0364259		0.0862434	0.0783932								0.0216967
	0.0884436	0.0548426	0.0524794	0.0935503	0.0949356	0.0166511	0.0458516		0.0823047	0.078203								0.0231088
	0.0850482	0.0687231	0.0818701	0.134214	0.0733951	0.0142879	0.0359913		0.0811638	0.0749163								0.0163472
	0.119247	0.0569614	0.0803218	0.113298	0.0972445	0.0135001	0.0680711		0.0761929	0.203942								0.0100201
	0.0772252	0.0692392	0.0641053	0.168956	0.0914044	0.0105393	0.0302056		0.0883349	0.0639695								0.0246023
	0.0832282	0.0583467	0.078529	0.0736124	0.0718468	0.00733408	0.0405548		0.083364	0.0967555								0.00716888
	0.0849938	0.0686416	0.0765461	0.104361	0.101917	0.0209972	0.037268		0.0741829	0.103085								0.0133059
	0.0803761	0.0487852	0.067881	0.0801316	0.0708146	0.00885522	0.0385175		0.079697	0.0897474								0.0439365
	0.0712221	0.0645671	0.0782845	0.0852655	0.178707	0.0127667	0.0351493		0.0883349	0.0578577								0.0251454
	0.0837443	0.0803218	0.0839073	0.065056	0.0986026	0.0222196	0.0381644		0.0793167	0.0965111								0.0172976
	0.0873842	0.0695651	0.101509	0.0658166	0.0735038	0.00551414	0.0287931		0.0744002	0.0991459								0.0243579
	0.0832554	0.04759	0.0732865	0.0637522	0.0987385	0.00651918	0.0368334		0.080023	0.0641325								0.0267475
	0.0775511	0.090182	0.0619051	0.0610359	0.11251	0.00953431	0.0269731		0.0769807	0.106344								0.0206648
	0.0897746	0.0518547	0.0594061	0.0872756	0.217442	0.011979	0.0401745		0.0798872	0.0749434								0.026476
	0.0718197	0.0581837	0.0688317	0.0583467	0.0836085	0.00632904	0.0272991		0.0734766	0.0922736								0.0264217
	0.081517	0.0694565	0.0889054	0.0892585	0.203154	0.00874657	0.0368334			0.066061								0.0130886
	0.0809194	0.0481333	0.0629644	0.0910513	0.0851025	0.00657351	0.034932			0.0805662								0.0358987
	0.0903179	0.0556847	0.106426	0.116992	0.10504	0.0106208	0.0403646			0.0754596								0.0072775
	0.0939034	0.0538648	0.0705158	0.0713307	0.100749	0.0181722	0.0254248			0.0906438								0.0180037
	0.116096	0.0587541	0.063562	0.0989014	0.110011	0.00679081	0.0321885			0.0615248								0.0237062
	0.0563909	0.0705702	0.0595147	0.132883	0.0665772	0.00679081	0.0415326			0.086841								0.0174063
	0.068886	0.0510398	0.081517	0.0795069	0.0962666	0.00795884	0.0466937			0.0681798								0.0201489
	0.116123	0.0698368	0.0723358	0.119138	0.0832011	0.00529683	0.0384089			0.0894486								0.0177593
	0.0971902	0.0812182	0.0670933	0.112347	0.0663055	0.00708961	0.0335738			0.0897746								0.00776628
	0.0798057	0.0679353	0.0721999	0.0666858	0.0834999	0.00529683	0.0483234			0.0651103								0.0162929
	0.0752422	0.0583195	0.0975704	0.105855	0.111804	0.005324	0.0287116			0.105774								0.0210179
	0.0679353	0.0669031	0.0784475	0.142336	0.10265	0.00817614	0.026946			0.0999065								0.0172433
	0.080186	0.0755139	0.0769264	0.0842604	0.129487	0.0128482	0.0336281			0.0662512								0.0203661
	0.107512	0.0663327	0.07421	0.0815713	0.098657	0.00825763	0.0445477			0.0782574								0.016836
	0.0560378	0.0523979	0.0924909	0.0617693	0.0874114	0.0186883	0.038762			0.081517								0.0174606
	0.0398757	0.0743459	0.103275	0.102623	0.129188	0.00836628	0.0272176			0.105095								0.0225657
	0.0709776	0.0637793	0.0807835	0.148828	0.0849395	0.00703529	0.0335195			0.0837987								0.0261773
	0.0980594	0.05889	0.126038	0.120768	0.0706788	0.0183895	0.0304772			0.0738297								0.0226471
	0.111967	0.0884979	0.11759	0.0940935	0.10849	0.00543265	0.0294993			0.0853741								0.0214252
	0.08369	0.0949628	0.100423	0.142526	0.122208	0.00651918	0.025452			0.081191								0.0198502
	0.0780401	0.0708146	0.0882534	0.0692663	0.088851	0.00755139	0.042918			0.0880633								0.0205019
	0.0717653	0.0630459	0.0746718	0.0662512	0.0805391	0.0135273	0.0377569			0.0750249								0.0209635
	0.114901	0.0604383	0.0791537	0.113271	0.0909698	0.00594876	0.0387891			0.0884979								0.0180308
	0.0634805	0.0836357	0.106589	0.114602	0.074373	0.00616606	0.0487852			0.106208								0.0253355
	0.0822504	0.0738297	0.0654091	0.0959678	0.0984397	0.00782302	0.0311291			0.0802674								0.0458374
	0.0791809	0.068207	0.0984125	0.0879818	0.137854	0.00548698	0.0308846			0.0938762								0.0244122
	0.0873027	0.0493013	0.051746	0.123022	0.0741285	0.0179549	0.0276794			0.0924366								0.0222398
	0.0583738	0.0747261	0.10629	0.0943652	0.13913	0.00942565	0.033601			0.0838802								0.0295988
	0.0638065	0.0563638	0.0745088	0.158253	0.0950443	0.0102677	0.029119			0.101319								0.0141477
	0.101265	0.0657351	0.12745	0.143504	0.0764917	0.0276794	0.0335466			0.0978964								0.0264488
	0.10667	0.0842604	0.109685	0.117997	0.103791	0.00877373												0.0335905
	0.103709	0.0680168	0.0694293	0.12946	0.124109	0.0204268												0.00844516
	0.0911056	0.0699182	0.0425105	0.0980865	0.0842876	0.00779585												0.013333
	0.0611717	0.0528597	0.111071	0.150131	0.114412	0.00785018												0.0104275
	0.071711	0.0428636	0.0741557	0.1601	0.0784203	0.0102949												0.0237605
		0.068044	0.0540006		0.0636707	0.007986												0.0256885
		0.0586183			0.124027	0.0138804												0.0336177
		0.0730149			0.126173	0.00907253												0.0116223
		0.0627471			0.102867	0.00901821												0.0222127
		0.0822232			0.083853	0.0181179												0.0134145
		0.0782845			0.113488	0.0136903												0.0197144
		0.0405548			0.100939	0.00774153												0.0361431
		0.0556032			0.10849	0.0110826												0.0124641
		0.0581022			0.0794254	0.0158905												0.0183295
		0.0582652			0.0589443	0.00937132												0.0196601
		0.0563638			0.0933601	0.00923551												0.0207191
		0.074862			0.120496	0.00641053												0.0235433
		0.0346875			0.102134	0.00855643												0.0200946
		0.0692392			0.0771708	0.00592159												0.0177321
		0.0546525			0.074699	0.0061389												0.0284583
		0.034443			0.0791537	0.00755139												0.0260686
		0.0326774			0.0642954	0.0217578												0.034541
		0.0524523			0.091513	0.00972445												0.0236247
		0.0467751			0.109957	0.00654635												0.0123826
		0.052914			0.129324	0.00722543												0.0124641
		0.048758			0.121637	0.00969729												0.0175149
		0.0506052			0.0795612	0.0073884												0.0253626
		0.046748			0.0912142	0.00518818												0.0176235
		0.0451997			0.117916	0.00600308												0.0230273
		0.0309661			0.107376	0.00556847												0.0254169
		0.0544623			0.12563	0.0110554												0.0187368
		0.0425648			0.137636	0.014804												0.00839084
		0.0399843			0.153853	0.00575861												0.0232989
		0.0692392			0.146627	0.00641053												0.0252268
		0.086352			0.150647	0.0110283												0.0162386
		0.0922193			0.12927	0.00679081												0.024901
		0.0429994			0.164827	0.00847494												0.0421443
		0.0766547			0.195793	0.0071711												0.0095042
		0.0674464			0.222114	0.005324												0.0145007
		0.0509311			0.162246	0.0109196												0.0141748
		0.0393596			0.101862	0.0152386												0.018411
		0.0657351			0.15627	0.0108381												0.020339
		0.042429			0.0947183	0.00727975												0.0244665
		0.0301241				0.00535116												0.0140662
		0.0633991				0.00679081												0.0301962
		0.0441675				0.0344702												0.00912403
		0.0564453				0.00727975												0.0211808
		0.0701084				0.00632904												0.0221855
		0.0882806				0.00622039												0.0237062
		0.058401				0.0130655												0.00863524
		0.0457701				0.00529683												0.0184925
		0.0393867				0.0061389												0.0312281
		0.0557662				0.00736124												0.0214523
		0.0456886				0.0161078												0.0111063
		0.0575046				0.00619322												0.0158041
		0.0575318				0.0177919												0.0135503
		0.0413425				0.00526967												0.0255256
		0.0380286				0.00744274												0.0293272
		0.04558				0.014804												0.0184653
		0.0584825				0.0076872												0.0215338
		0.0447651				0.00581294												0.0148265
		0.0474542				0.00660067												0.0290285
		0.0600308				0.00785018												0.045593
		0.0371594				0.00586726												0.0391573
		0.0429723				0.00684514												0.0179222
		0.0457701				0.00670933												0.0193343
		0.0520991				0.029608												0.0146093
		0.0398213				0.00564996												0.0240863
		0.0528054				0.0146138												0.0114593
		0.0565811				0.00950714												0.0125727
		0.0527511				0.0102405												0.0237333
		0.0517732				0.00928983												0.0116223
		0.029282				0.00896388												0.0154783
						0.014478												0.0185196
						0.0330577												0.0381797
						0.00638337												0.0135231
						0.00890955												0.0119753
						0.0117889												0.0257156
						0.0137446												0.0208821
						0.00554131												0.0240592
						0.00575861												0.0186825
						0.015646												0.0265846
						0.0061389												0.0221312
						0.0221381												0.0109977
						0.0401201												0.0307936
						0.024963												0.0116494
						0.00554131												0.0205019
						0.00692663												0.026829
						0.0150484												0.0116223
						0.0098331												0.0196601
						0.00676365												0.0191713
						0.00651918												0.0211536
						0.0064377												0.00714172
						0.0061389												0.0164287
						0.00543265												0.0117581
						0.00817614												0.0196329
						0.011979												0.0270734
						0.00676365												0.0202847
						0.0387348												0.0131701
						0.0270546												0.0292458
						0.0123321												0.0181666
						0.00627471												0.0196058
						0.0114357												0.019986
						0.00646486												0.0144192
						0.00586726												0.0247652
						0.00684514												0.0232445
						0.016298												0.037528
						0.00752423												0.0283497
						0.0248272												0.020692
						0.0100776												0.0258786
						0.0174117												0.015614
						0.0101047												0.016836
						0.0142879												0.0327759
						0.0103492												0.0206377
						0.00842061												0.0163201
						0.0192316												0.021045
						0.00649202												0.0184925
						0.0112456												0.0173791
						0.0064377												0.0218053
						0.00535116												0.0172976
						0.00774153												0.022973
						0.00766004												0.0159942
						0.0220837												0.0116223
						0.00719826												0.0457831
						0.00668216												0.0227015
						0.0250174												0.0216967
						0.00776869												0.0107533
						0.00524251												0.0189541
						0.0136088												0.0271277
						0.0177919												0.0231359
						0.00874657												0.0191713
						0.0132285												0.0358987
						0.00545982												0.0120024
						0.0068723												0.0170804
						0.00540549												0.0220226
						0.024963												0.0328845
						0.00825763												0.0189541
						0.00899104												0.0323686
						0.0126581												0.0224571
						0.00608457												0.0241406
						0.0056228												0.0242221
						0.0210244												0.0316625
						0.0108381												0.0214795
						0.00725259												0.0284583
						0.0138261												0.0190627
						0.00521535												0.0257699
						0.0161078												0.0150438
						0.0076872												0.00887963
						0.00603025												0.0248738
						0.00627471												0.00944989
						0.0117889												0.0257156
						0.00947998												0.0220226
																		0.0379082
																		0.021751
																		0.0198502
																		0.0244394
																		0.0277251
																		0.0208006
																		0.0242221
																		0.0165373
																		0.0235976
																		0.0148537
																		0.015424
																		0.0246838
																		0.025254
																		0.0491231
																		0.0225928
																		0.0361703
																		0.0176778
																		0.0244122
																		0.0273992
																		0.0124098
																		0.0232989
																		0.0216967
																		0.0231088
																		0.0163472
																		0.0246023
																		0.0133059
																		0.0439365
																		0.0251454
																		0.0172976
																		0.0243579
																		0.0267475
																		0.0206648
																		0.026476
																		0.0264217
																		0.0130886
																		0.0358987
																		0.0072775
																		0.0180037
																		0.0237062
																		0.0174063
																		0.0201489
																		0.0177593
																		0.00776628
																		0.0162929
																		0.0210179
																		0.0172433
																		0.0203661
																		0.016836
																		0.0174606
																		0.0225657
																		0.0261773
																		0.0226471
																		0.0214252
																		0.0198502
																		0.0205019
																		0.0209635
																		0.0180308
																		0.0253355
																		0.0458374
																		0.0244122
																		0.0222398
																		0.0295988
																		0.0141477
																		0.0264488
																		0.0335905
																		0.00844516
																		0.013333
																		0.0104275
																		0.0237605
																		0.0256885
																		0.0336177
																		0.0116223
																		0.0222127
																		0.0134145
																		0.0197144
																		0.0361431
																		0.0124641
																		0.0183295
																		0.0196601
																		0.0207191
																		0.0235433
																		0.0200946
																		0.0177321
																		0.0284583
																		0.0260686
																		0.034541
																		0.0123826
																		0.0124641
																		0.0175149
																		0.0253626
																		0.0176235
																		0.0230273
																		0.0254169
																		0.0187368
																		0.0232989
																		0.0252268
																		0.0162386
																		0.024901
																		0.0421443
																		0.0095042
																		0.0145007
																		0.0141748
																		0.018411
																		0.020339
																		0.0244665
																		0.0140662
																		0.0301962
																		0.00912403
																		0.0211808
																		0.0221855
																		0.0237062
																		0.00863524
																		0.0184925
																		0.0312281
																		0.0214523
																		0.0111063
																		0.0158041
																		0.0135503
																		0.0255256
																		0.0293272
																		0.0184653
																		0.0215338
																		0.0148265
																		0.0290285
																		0.045593
																		0.0391573
																		0.0179222
																		0.0193343
																		0.0146093
																		0.0240863
																		0.0114593
																		0.0125727
																		0.0237333
																		0.0116223
																		0.0154783
																		0.0185196
																		0.0381797
																		0.0135231
																		0.0119753
																		0.0257156
																		0.0208821
																		0.0240592
																		0.0186825
																		0.0265846
																		0.0221312
																		0.0109977
																		0.0307936
																		0.0116494
																		0.0205019
																		0.026829
																		0.0116223
																		0.0196601
																		0.0191713

## Sheet: Fig 2 growth 
30C																		37C
	Time (hr)	WT			Δefp			ΔyfmR			Δefp ΔyfmR			Δefp ΔyfmR +YeeI				Time (hr)	WT			Δefp			ΔyfmR			Δefp ΔyfmR			Δefp ΔyfmR +YeeI
	0	0.113	0.112	0.11	0.112	0.112	0.113	0.115	0.115	0.112	0.105	0.11	0.111	0.112	0.114	0.117		0	0.109	0.11	0.109	0.114	0.113	0.113	0.107	0.109	0.109	0.112	0.111	0.119	0.107	0.108	0.104
	0.25	0.116	0.116	0.114	0.116	0.116	0.117	0.119	0.119	0.116	0.106	0.111	0.113	0.114	0.117	0.12		0.25	0.115	0.116	0.115	0.12	0.121	0.12	0.114	0.115	0.114	0.117	0.114	0.125	0.113	0.112	0.109
	0.5	0.121	0.121	0.119	0.121	0.121	0.123	0.124	0.124	0.121	0.108	0.114	0.116	0.118	0.121	0.123		0.5	0.126	0.126	0.126	0.13	0.131	0.131	0.123	0.124	0.124	0.123	0.118	0.129	0.119	0.117	0.115
	0.75	0.128	0.129	0.129	0.129	0.128	0.129	0.131	0.132	0.129	0.109	0.116	0.118	0.123	0.125	0.128		0.75	0.141	0.143	0.141	0.143	0.146	0.146	0.14	0.14	0.139	0.128	0.123	0.134	0.128	0.128	0.124
	1	0.137	0.138	0.139	0.137	0.135	0.138	0.14	0.14	0.139	0.111	0.119	0.121	0.129	0.132	0.134		1	0.165	0.167	0.165	0.166	0.171	0.171	0.164	0.164	0.164	0.133	0.127	0.141	0.141	0.141	0.138
	1.25	0.148	0.15	0.153	0.148	0.145	0.149	0.152	0.153	0.152	0.114	0.123	0.124	0.138	0.139	0.141		1.25	0.208	0.21	0.209	0.202	0.21	0.209	0.206	0.206	0.203	0.141	0.132	0.149	0.16	0.16	0.157
	1.5	0.163	0.166	0.17	0.162	0.158	0.163	0.168	0.17	0.17	0.118	0.126	0.129	0.15	0.148	0.151		1.5	0.291	0.292	0.296	0.273	0.282	0.283	0.29	0.285	0.282	0.148	0.138	0.161	0.192	0.188	0.186
	1.75	0.18	0.188	0.193	0.183	0.177	0.181	0.192	0.193	0.196	0.122	0.13	0.132	0.163	0.157	0.159		1.75	0.403	0.4	0.409	0.373	0.374	0.372	0.399	0.397	0.395	0.161	0.149	0.174	0.233	0.229	0.233
	2	0.211	0.223	0.228	0.207	0.202	0.207	0.228	0.228	0.233	0.128	0.136	0.139	0.176	0.17	0.175		2	0.561	0.567	0.57	0.493	0.485	0.488	0.571	0.57	0.561	0.174	0.158	0.189	0.288	0.282	0.283
	2.25	0.25	0.269	0.278	0.245	0.241	0.247	0.278	0.279	0.289	0.133	0.138	0.143	0.197	0.185	0.196		2.25	0.687	0.696	0.686	0.621	0.627	0.619	0.676	0.683	0.698	0.192	0.173	0.209	0.357	0.349	0.335
	2.5	0.305	0.324	0.327	0.296	0.288	0.292	0.34	0.341	0.344	0.137	0.144	0.149	0.216	0.199	0.218		2.5	0.755	0.759	0.759	0.679	0.679	0.679	0.754	0.759	0.768	0.213	0.191	0.233	0.432	0.422	0.409
	2.75	0.362	0.392	0.385	0.343	0.324	0.332	0.408	0.411	0.413	0.143	0.153	0.158	0.242	0.219	0.241		2.75	0.816	0.799	0.782	0.726	0.74	0.731	0.805	0.819	0.813	0.233	0.21	0.255	0.503	0.498	0.48
	3	0.444	0.47	0.465	0.401	0.383	0.386	0.485	0.496	0.502	0.154	0.16	0.17	0.264	0.246	0.264		3	0.869	0.854	0.834	0.777	0.785	0.778	0.847	0.867	0.852	0.257	0.229	0.286	0.558	0.554	0.538
	3.25	0.533	0.551	0.542	0.467	0.453	0.462	0.565	0.58	0.586	0.161	0.173	0.181	0.284	0.275	0.285		3.25	0.924	0.912	0.882	0.83	0.845	0.838	0.899	0.919	0.909	0.288	0.251	0.32	0.581	0.584	0.577
	3.5	0.623	0.656	0.62	0.548	0.528	0.547	0.653	0.68	0.694	0.172	0.183	0.192	0.315	0.318	0.313		3.5	0.982	0.959	0.931	0.882	0.906	0.897	0.948	0.974	0.96	0.324	0.281	0.357	0.617	0.618	0.611
	3.75	0.662	0.662	0.67	0.629	0.622	0.638	0.678	0.686	0.682	0.183	0.196	0.203	0.356	0.357	0.353		3.75	1.042	1.002	0.977	0.94	0.965	0.951	0.994	1.032	1.007	0.357	0.312	0.392	0.646	0.652	0.643
	4	0.701	0.708	0.702	0.67	0.665	0.687	0.722	0.734	0.733	0.194	0.209	0.217	0.403	0.401	0.397		4	1.094	1.049	1.014	0.999	1.022	1.007	1.043	1.089	1.054	0.395	0.344	0.43	0.669	0.676	0.666
	4.25	0.742	0.754	0.75	0.71	0.714	0.728	0.759	0.771	0.777	0.208	0.222	0.229	0.448	0.456	0.444		4.25	1.133	1.092	1.054	1.044	1.069	1.055	1.085	1.131	1.094	0.426	0.38	0.459	0.692	0.701	0.692
	4.5	0.777	0.794	0.79	0.755	0.756	0.771	0.791	0.804	0.822	0.22	0.236	0.242	0.506	0.518	0.502		4.5	1.168	1.124	1.089	1.083	1.104	1.088	1.115	1.165	1.126	0.447	0.411	0.473	0.708	0.711	0.712
	4.75	0.812	0.823	0.839	0.787	0.794	0.805	0.82	0.831	0.854	0.234	0.253	0.257	0.556	0.554	0.541		4.75	1.202	1.153	1.119	1.105	1.129	1.115	1.145	1.2	1.154	0.457	0.433	0.49	0.735	0.736	0.726
	5	0.85	0.85	0.865	0.829	0.832	0.845	0.847	0.862	0.875	0.252	0.271	0.276	0.585	0.578	0.581		5	1.232	1.18	1.143	1.123	1.149	1.137	1.172	1.233	1.182	0.476	0.444	0.511	0.761	0.765	0.755
	5.25	0.883	0.876	0.88	0.874	0.873	0.887	0.876	0.885	0.9	0.27	0.293	0.298	0.591	0.599	0.614		5.25	1.26	1.204	1.165	1.138	1.165	1.147	1.2	1.258	1.208	0.499	0.463	0.535	0.786	0.789	0.78
	5.5	0.916	0.899	0.896	0.907	0.921	0.933	0.893	0.906	0.913	0.293	0.315	0.32	0.616	0.618	0.641		5.5	1.289	1.227	1.184	1.147	1.19	1.173	1.221	1.282	1.231	0.522	0.486	0.555	0.803	0.812	0.8
	5.75	0.944	0.92	0.904	0.935	0.958	0.966	0.913	0.926	0.933	0.311	0.335	0.338	0.647	0.645	0.668		5.75	1.321	1.251	1.205	1.171	1.205	1.193	1.242	1.309	1.25	0.541	0.508	0.574	0.826	0.83	0.82
	6	0.968	0.943	0.936	0.971	0.983	0.986	0.935	0.948	0.953	0.33	0.355	0.357	0.67	0.667	0.685		6	1.35	1.277	1.228	1.19	1.218	1.202	1.267	1.336	1.272	0.56	0.526	0.594	0.844	0.849	0.839
	6.25	1.003	0.963	0.941	1.003	1.012	1.019	0.961	0.97	0.973	0.351	0.38	0.383	0.693	0.689	0.7		6.25	1.379	1.302	1.253	1.197	1.229	1.211	1.294	1.362	1.296	0.581	0.546	0.619	0.854	0.861	0.856
	6.5	1.024	0.997	0.974	1.031	1.041	1.048	0.986	0.997	0.997	0.375	0.407	0.411	0.717	0.711	0.73		6.5	1.403	1.327	1.277	1.201	1.248	1.227	1.317	1.387	1.319	0.606	0.566	0.641	0.86	0.868	0.862
	6.75	1.048	1.023	0.996	1.062	1.07	1.077	1.01	1.02	1.019	0.403	0.435	0.439	0.741	0.738	0.75		6.75	1.425	1.35	1.301	1.207	1.268	1.244	1.341	1.409	1.342	0.622	0.593	0.651	0.862	0.871	0.864
	7	1.074	1.045	1.018	1.089	1.095	1.103	1.028	1.04	1.04	0.432	0.464	0.455	0.764	0.745	0.758		7	1.446	1.369	1.321	1.222	1.288	1.264	1.361	1.43	1.363	0.629	0.615	0.652	0.863	0.872	0.866
	7.25	1.096	1.069	1.044	1.112	1.117	1.125	1.051	1.06	1.064	0.446	0.474	0.467	0.76	0.747	0.759		7.25	1.466	1.389	1.34	1.234	1.306	1.283	1.381	1.45	1.382	0.635	0.617	0.664	0.861	0.87	0.861
	7.5	1.122	1.09	1.061	1.137	1.144	1.15	1.073	1.082	1.082	0.459	0.485	0.478	0.765	0.755	0.761		7.5	1.485	1.407	1.357	1.249	1.323	1.301	1.399	1.468	1.4	0.648	0.624	0.676	0.856	0.867	0.859
	7.75	1.145	1.113	1.082	1.158	1.163	1.173	1.094	1.102	1.103	0.47	0.496	0.491	0.767	0.757	0.761		7.75	1.502	1.422	1.373	1.264	1.339	1.316	1.414	1.484	1.417	0.657	0.632	0.684	0.853	0.864	0.856
	8	1.17	1.13	1.098	1.183	1.184	1.193	1.113	1.122	1.117	0.482	0.512	0.508	0.769	0.752	0.758		8	1.521	1.436	1.39	1.277	1.352	1.331	1.431	1.501	1.432	0.664	0.644	0.69	0.846	0.858	0.852
	8.25	1.189	1.152	1.12	1.201	1.202	1.214	1.134	1.14	1.141	0.497	0.528	0.523	0.767	0.749	0.752		8.25	1.542	1.451	1.402	1.288	1.364	1.344	1.447	1.517	1.445	0.669	0.654	0.692	0.842	0.853	0.847
	8.5	1.208	1.173	1.14	1.221	1.217	1.23	1.151	1.167	1.162	0.513	0.541	0.536	0.766	0.744	0.746		8.5	1.55	1.465	1.416	1.301	1.374	1.354	1.462	1.533	1.46	0.673	0.657	0.693	0.836	0.847	0.839
	8.75	1.224	1.191	1.158	1.235	1.23	1.243	1.168	1.184	1.179	0.526	0.551	0.546	0.759	0.739	0.744		8.75	1.554	1.478	1.429	1.308	1.375	1.362	1.476	1.545	1.474	0.675	0.661	0.694	0.828	0.839	0.833
	9	1.243	1.202	1.174	1.252	1.244	1.259	1.182	1.201	1.193	0.537	0.563	0.554	0.756	0.736	0.736		9	1.555	1.49	1.442	1.318	1.373	1.364	1.489	1.55	1.486	0.671	0.658	0.693	0.821	0.833	0.826
	9.25	1.253	1.215	1.181	1.264	1.255	1.272	1.197	1.214	1.203	0.548	0.573	0.564	0.751	0.727	0.73		9.25	1.555	1.502	1.454	1.327	1.358	1.36	1.503	1.553	1.498	0.67	0.657	0.691	0.814	0.826	0.821
	9.5	1.266	1.228	1.197	1.274	1.268	1.284	1.208	1.231	1.215	0.558	0.583	0.572	0.742	0.721	0.72		9.5	1.556	1.513	1.465	1.331	1.343	1.35	1.514	1.554	1.511	0.669	0.657	0.69	0.807	0.818	0.813
	9.75	1.276	1.238	1.208	1.289	1.279	1.296	1.22	1.243	1.229	0.565	0.593	0.583	0.738	0.711	0.715		9.75	1.558	1.523	1.475	1.332	1.328	1.336	1.522	1.552	1.52	0.665	0.655	0.687	0.801	0.811	0.807
	10	1.284	1.245	1.22	1.3	1.29	1.306	1.229	1.255	1.241	0.579	0.6	0.588	0.731	0.706	0.71		10	1.544	1.533	1.485	1.327	1.315	1.321	1.527	1.549	1.527	0.662	0.653	0.683	0.796	0.805	0.801
	10.25	1.294	1.26	1.232	1.312	1.301	1.319	1.239	1.267	1.25	0.587	0.606	0.593	0.724	0.7	0.704		10.25	1.539	1.54	1.496	1.319	1.298	1.306	1.529	1.544	1.529	0.658	0.649	0.68	0.79	0.8	0.796
	10.5	1.3	1.272	1.241	1.323	1.312	1.328	1.245	1.279	1.26	0.591	0.612	0.605	0.72	0.691	0.698		10.5	1.531	1.543	1.504	1.304	1.284	1.292	1.528	1.536	1.53	0.655	0.646	0.676	0.786	0.795	0.791
	10.75	1.306	1.281	1.251	1.333	1.323	1.34	1.256	1.289	1.273	0.597	0.622	0.614	0.714	0.684	0.691		10.75	1.525	1.543	1.513	1.288	1.27	1.277	1.528	1.528	1.53	0.652	0.643	0.675	0.779	0.791	0.787
	11	1.314	1.292	1.26	1.343	1.334	1.351	1.264	1.3	1.285	0.607	0.63	0.624	0.71	0.678	0.682		11	1.519	1.542	1.519	1.274	1.256	1.261	1.525	1.521	1.528	0.649	0.64	0.673	0.779	0.787	0.785
	11.25	1.318	1.301	1.268	1.351	1.343	1.36	1.271	1.311	1.297	0.615	0.638	0.633	0.701	0.669	0.686		11.25	1.522	1.537	1.522	1.26	1.24	1.248	1.519	1.515	1.524	0.647	0.637	0.672	0.775	0.784	0.782
	11.5	1.323	1.308	1.277	1.361	1.352	1.37	1.277	1.318	1.308	0.625	0.646	0.639	0.698	0.663	0.68		11.5	1.51	1.531	1.523	1.245	1.22	1.234	1.512	1.508	1.517	0.647	0.635	0.672	0.773	0.781	0.779
	11.75	1.329	1.318	1.286	1.372	1.363	1.377	1.286	1.324	1.317	0.631	0.648	0.639	0.694	0.659	0.675		11.75	1.517	1.524	1.522	1.231	1.199	1.218	1.506	1.503	1.512	0.645	0.632	0.671	0.77	0.778	0.777
	12	1.332	1.326	1.296	1.379	1.369	1.386	1.29	1.335	1.326	0.63	0.645	0.64	0.688	0.655	0.672		12	1.498	1.518	1.516	1.216	1.174	1.196	1.501	1.495	1.504	0.646	0.63	0.669	0.768	0.777	0.775
	12.25	1.332	1.335	1.302	1.389	1.378	1.393	1.293	1.338	1.335	0.628	0.648	0.642	0.684	0.652	0.67		12.25	1.49	1.512	1.509	1.197	1.148	1.176	1.495	1.488	1.498	0.644	0.629	0.67	0.766	0.776	0.772
	12.5	1.338	1.339	1.31	1.397	1.382	1.397	1.299	1.344	1.344	0.63	0.649	0.647	0.68	0.649	0.667		12.5	1.481	1.507	1.502	1.176	1.117	1.155	1.487	1.478	1.493	0.644	0.628	0.67	0.764	0.772	0.772
	12.75	1.339	1.347	1.314	1.403	1.384	1.396	1.302	1.349	1.348	0.634	0.652	0.649	0.676	0.647	0.664		12.75	1.481	1.5	1.496	1.156	1.09	1.129	1.481	1.467	1.485	0.644	0.629	0.67	0.763	0.772	0.771
	13	1.34	1.35	1.32	1.405	1.38	1.392	1.308	1.355	1.355	0.636	0.655	0.653	0.675	0.646	0.662		13	1.476	1.495	1.49	1.135	1.062	1.103	1.474	1.455	1.477	0.644	0.627	0.67	0.762	0.771	0.77
	13.25	1.34	1.351	1.324	1.408	1.373	1.385	1.31	1.355	1.358	0.641	0.658	0.656	0.67	0.645	0.661		13.25	1.45	1.487	1.482	1.108	1.035	1.078	1.465	1.441	1.467	0.645	0.626	0.672	0.761	0.771	0.771
	13.5	1.338	1.375	1.34	1.4	1.366	1.377	1.313	1.357	1.361	0.643	0.66	0.654	0.671	0.643	0.659		13.5	1.434	1.48	1.475	1.083	1.008	1.052	1.456	1.427	1.455	0.644	0.626	0.671	0.758	0.77	0.769
	13.75	1.333	1.359	1.358	1.392	1.357	1.369	1.314	1.359	1.367	0.641	0.657	0.653	0.669	0.643	0.658		13.75	1.422	1.47	1.467	1.064	0.982	1.028	1.446	1.414	1.443	0.644	0.626	0.672	0.758	0.767	0.768
	14	1.329	1.364	1.343	1.383	1.351	1.363	1.312	1.363	1.371	0.641	0.657	0.652	0.669	0.643	0.659		14	1.411	1.459	1.457	1.03	0.96	1.01	1.435	1.399	1.429	0.644	0.627	0.671	0.757	0.768	0.768
	14.25	1.324	1.369	1.349	1.371	1.344	1.357	1.313	1.362	1.374	0.638	0.655	0.65	0.666	0.644	0.657		14.25	1.398	1.451	1.449	1.064	0.937	0.984	1.423	1.384	1.417	0.644	0.627	0.672	0.757	0.767	0.768
	14.5	1.321	1.369	1.35	1.36	1.339	1.353	1.308	1.361	1.373	0.637	0.653	0.648	0.668	0.642	0.658		14.5	1.385	1.438	1.437	1.037	0.92	0.965	1.411	1.369	1.403	0.644	0.627	0.673	0.756	0.765	0.766
	14.75	1.31	1.363	1.349	1.349	1.336	1.349	1.305	1.356	1.373	0.634	0.651	0.646	0.666	0.642	0.658		14.75	1.37	1.424	1.426	0.968	0.907	0.949	1.398	1.351	1.385	0.645	0.626	0.673	0.756	0.766	0.768
	15	1.302	1.368	1.357	1.343	1.332	1.345	1.303	1.352	1.371	0.633	0.649	0.645	0.666	0.643	0.658		15	1.355	1.411	1.416	0.95	0.897	0.935	1.384	1.334	1.368	0.646	0.627	0.673	0.755	0.764	0.765
	15.25	1.291	1.372	1.351	1.337	1.329	1.341	1.299	1.349	1.368	0.63	0.647	0.642	0.667	0.643	0.657		15.25	1.339	1.397	1.405	0.923	0.882	0.925	1.367	1.318	1.348	0.644	0.627	0.673	0.755	0.765	0.765
	15.5	1.281	1.391	1.352	1.337	1.325	1.337	1.295	1.345	1.366	0.628	0.645	0.639	0.667	0.644	0.656		15.5	1.328	1.384	1.391	0.917	0.885	0.912	1.352	1.303	1.33	0.644	0.626	0.673	0.753	0.763	0.766
	15.75	1.271	1.373	1.35	1.333	1.322	1.335	1.292	1.343	1.362	0.626	0.642	0.637	0.668	0.643	0.659		15.75	1.316	1.367	1.375	0.885	0.876	0.902	1.335	1.286	1.311	0.643	0.626	0.672	0.755	0.764	0.765
	16	1.262	1.352	1.345	1.326	1.317	1.327	1.287	1.338	1.362	0.624	0.639	0.635	0.666	0.645	0.657		16	1.302	1.352	1.36	0.898	0.874	0.897	1.319	1.271	1.293	0.644	0.625	0.671	0.752	0.761	0.764
	16.25	1.25	1.351	1.343	1.317	1.312	1.321	1.279	1.333	1.357	0.621	0.637	0.632	0.667	0.645	0.658		16.25	1.291	1.335	1.343	0.86	0.867	0.89	1.302	1.254	1.276	0.642	0.626	0.671	0.752	0.762	0.764
	16.5	1.244	1.348	1.338	1.31	1.307	1.315	1.27	1.328	1.354	0.62	0.635	0.63	0.668	0.646	0.657		16.5	1.284	1.318	1.328	0.854	0.863	0.886	1.284	1.24	1.259	0.641	0.625	0.669	0.752	0.76	0.765
	16.75	1.235	1.397	1.333	1.298	1.29	1.313	1.263	1.323	1.348	0.617	0.632	0.629	0.669	0.646	0.658		16.75	1.27	1.304	1.311	0.846	0.86	0.886	1.268	1.227	1.24	0.641	0.625	0.669	0.752	0.761	0.764
	17	1.227	1.332	1.327	1.288	1.284	1.305	1.257	1.314	1.342	0.616	0.631	0.626	0.669	0.646	0.661		17	1.258	1.287	1.293	0.894	0.86	0.88	1.252	1.213	1.224	0.64	0.624	0.668	0.751	0.759	0.762
	17.25	1.22	1.323	1.323	1.28	1.272	1.291	1.248	1.308	1.333	0.613	0.629	0.624	0.671	0.646	0.659		17.25	1.242	1.273	1.28	0.865	0.864	0.875	1.237	1.202	1.207	0.639	0.623	0.666	0.75	0.759	0.76
	17.5	1.214	1.315	1.315	1.267	1.293	1.277	1.244	1.302	1.327	0.611	0.627	0.622	0.671	0.646	0.662		17.5	1.229	1.256	1.259	0.833	0.861	0.885	1.222	1.186	1.187	0.636	0.621	0.663	0.75	0.759	0.761
	17.75	1.208	1.307	1.307	1.269	1.241	1.257	1.229	1.29	1.322	0.609	0.626	0.619	0.667	0.645	0.66		17.75	1.22	1.238	1.243	0.901	0.857	0.876	1.206	1.174	1.172	0.635	0.624	0.661	0.749	0.759	0.76
	18	1.2	1.302	1.3	1.225	1.231	1.241	1.224	1.289	1.313	0.608	0.624	0.617	0.671	0.645	0.663		18	1.21	1.223	1.227	0.845	0.857	0.871	1.195	1.161	1.155	0.633	0.617	0.66	0.749	0.758	0.76
	18.25	1.191	1.298	1.292	1.22	1.217	1.275	1.216	1.28	1.306	0.607	0.621	0.616	0.671	0.644	0.66		18.25	1.198	1.212	1.21	0.811	0.853	0.869	1.178	1.148	1.139	0.631	0.62	0.658	0.748	0.758	0.757
	18.5	1.186	1.293	1.283	1.199	1.199	1.215	1.212	1.276	1.298	0.605	0.62	0.614	0.67	0.644	0.658		18.5	1.186	1.194	1.194	0.805	0.856	0.871	1.166	1.136	1.126	0.629	0.613	0.657	0.747	0.757	0.758
	18.75	1.177	1.286	1.281	1.18	1.182	1.243	1.202	1.271	1.291	0.602	0.618	0.613	0.67	0.642	0.658		18.75	1.172	1.181	1.18	0.842	0.854	0.865	1.153	1.123	1.106	0.627	0.612	0.653	0.746	0.757	0.757
	19	1.174	1.274	1.272	1.16	1.167	1.191	1.198	1.263	1.281	0.6	0.616	0.611	0.669	0.641	0.655		19	1.159	1.165	1.163	0.845	0.852	0.866	1.141	1.113	1.089	0.624	0.608	0.653	0.746	0.757	0.756
	19.25	1.165	1.272	1.266	1.129	1.15	1.165	1.191	1.254	1.264	0.598	0.615	0.608	0.667	0.637	0.654		19.25	1.147	1.148	1.146	0.801	0.848	0.866	1.127	1.098	1.078	0.622	0.607	0.649	0.744	0.755	0.755
	19.5	1.159	1.273	1.262	1.107	1.147	1.15	1.181	1.248	1.257	0.597	0.613	0.608	0.667	0.635	0.654		19.5	1.135	1.134	1.133	0.822	0.849	0.858	1.112	1.085	1.06	0.62	0.603	0.645	0.744	0.756	0.756
	19.75	1.151	1.245	1.254	1.094	1.117	1.136	1.181	1.238	1.246	0.594	0.611	0.606	0.666	0.632	0.651		19.75	1.122	1.116	1.117	0.823	0.846	0.858	1.098	1.071	1.043	0.616	0.599	0.641	0.742	0.753	0.755
	20	1.148	1.214	1.249	1.077	1.096	1.126	1.175	1.226	1.234	0.592	0.609	0.604	0.663	0.627	0.649		20	1.108	1.098	1.103	0.851	0.844	0.857	1.085	1.058	1.024	0.615	0.597	0.64	0.74	0.754	0.754
	20.25	1.132	1.211	1.242	1.057	1.078	1.152	1.163	1.212	1.226	0.591	0.609	0.604	0.664	0.623	0.647		20.25	1.097	1.087	1.086	0.797	0.839	0.854	1.067	1.042	1.007	0.613	0.596	0.637	0.738	0.751	0.754
	20.5	1.129	1.212	1.238	1.037	1.061	1.106	1.159	1.207	1.227	0.59	0.606	0.601	0.663	0.621	0.645		20.5	1.084	1.065	1.07	0.814	0.836	0.849	1.056	1.032	0.989	0.612	0.596	0.636	0.738	0.75	0.753
	20.75	1.122	1.192	1.233	1.016	1.057	1.067	1.145	1.199	1.211	0.588	0.605	0.601	0.662	0.617	0.647		20.75	1.073	1.05	1.052	0.817	0.83	0.845	1.042	1.014	0.969	0.61	0.592	0.635	0.735	0.749	0.751
	21	1.109	1.197	1.219	0.996	1.033	1.07	1.136	1.187	1.234	0.587	0.605	0.599	0.66	0.611	0.642		21	1.058	1.033	1.034	0.787	0.826	0.842	1.024	1	0.951	0.608	0.591	0.633	0.733	0.747	0.753
	21.25	1.101	1.186	1.214	0.975	1.034	1.033	1.135	1.184	1.15	0.585	0.603	0.598	0.657	0.608	0.638		21.25	1.045	1.016	1.019	0.786	0.825	0.839	1.011	0.984	0.93	0.606	0.59	0.631	0.731	0.746	0.748
	21.5	1.091	1.178	1.205	0.956	1.023	1.033	1.129	1.163	1.14	0.583	0.602	0.598	0.654	0.603	0.634		21.5	1.033	0.997	1.002	0.782	0.821	0.834	0.995	0.969	0.911	0.604	0.586	0.63	0.729	0.742	0.748
	21.75	1.081	1.173	1.2	0.933	0.987	1.011	1.119	1.167	1.129	0.584	0.602	0.597	0.651	0.599	0.633		21.75	1.018	0.979	0.984	0.776	0.813	0.835	0.976	0.952	0.892	0.601	0.584	0.628	0.727	0.741	0.746
	22	1.071	1.166	1.193	0.911	0.992	1.001	1.111	1.157	1.118	0.582	0.599	0.595	0.649	0.595	0.629		22	1.003	0.957	0.965	0.8	0.814	0.83	0.957	0.934	0.87	0.6	0.583	0.626	0.725	0.737	0.747
	22.25	1.062	1.157	1.18	0.898	0.965	0.979	1.099	1.149	1.11	0.581	0.601	0.596	0.645	0.591	0.625		22.25	0.989	0.936	0.946	0.778	0.808	0.826	0.943	0.916	0.851	0.598	0.58	0.624	0.722	0.736	0.746
	22.5	1.049	1.146	1.154	0.88	1.412	0.961	1.085	1.141	1.098	0.578	0.598	0.594	0.644	0.586	0.622		22.5	0.973	0.914	0.925	0.818	0.802	0.822	0.923	0.898	0.827	0.597	0.578	0.623	0.72	0.733	0.745
	22.75	1.04	1.132	1.148	0.862	1.024	0.959	1.074	1.129	1.08	0.579	0.598	0.594	0.638	0.583	0.618		22.75	0.959	0.896	0.904	0.759	0.799	0.817	0.906	0.879	0.806	0.594	0.577	0.62	0.72	0.731	0.744
	23	1.027	1.141	1.143	0.852	0.932	0.947	1.061	1.116	1.064	0.577	0.596	0.593	0.633	0.578	0.614		23	0.942	0.872	0.886	0.751	0.793	0.814	0.887	0.862	0.787	0.592	0.573	0.62	0.715	0.731	0.743
	23.25	1.016	1.136	1.143	0.839	0.92	0.937	1.047	1.105	1.039	0.576	0.596	0.592	0.633	0.574	0.611		23.25	0.926	0.851	0.864	0.753	0.792	0.809	0.869	0.844	0.765	0.59	0.57	0.618	0.715	0.73	0.74
	23.5																	23.5	0.911	0.828	0.842	0.753	0.784	0.804	0.849	0.823	0.743	0.588	0.568	0.616	0.713	0.728	0.739

## Sheet: Fig 3
Replicate 1													Replicate 1
WT		∆efp		∆efp+yeeI		∆yeeI		∆efp∆yeeI		∆efp∆yeeI+yeeI			WT		∆efp		∆efp∆yfmR		∆efp∆yfmR+ YebC2
FL	13012.9	FL	12072.5	FL	10672.3	FL	12246.2	FL	9369.39	FL	11976.8		FL	9491.56	FL	8636.85	FL	1318.43	FL	3027.45
Stalled	411.506	Stalled	6130.59	Stalled	2693.91	Stalled	912.891	Stalled	13623.8	Stalled	3292.69		Stalled	128.95	Stalled	1664.67	Stalled	4759.12	Stalled	1956.33
% stalled	3.06536	% stalled	33.6789	% stalled	20.1546	% stalled	6.93732	% stalled	59.2515	% stalled	21.5638		% stalled	1.34036	% stalled	16.1594	% stalled	78.3066	% stalled	39.2539
Replicate 2													Replicate 2
WT		∆efp		∆efp+yeeI		∆yeeI		∆efp∆yeeI		∆efp∆yeeI+yeeI			WT		∆efp		∆efp+yeeI		∆yeeI
FL	14656.3	FL	12324.6	FL	13586.7	FL	13403.6	FL	7971.07	FL	11836.3		FL	10016	FL	7626.32	FL	2373.2	FL	3575.86
Stalled	369.092	Stalled	6163.59	Stalled	4048.05	Stalled	1185.72	Stalled	11588	Stalled	3081.15		Stalled	46.1213	Stalled	1735.91	Stalled	7189.02	Stalled	3343.57
% stalled	2.45646	% stalled	33.3379	% stalled	22.955	% stalled	8.12729	% stalled	59.2462	% stalled	20.6546		% stalled	0.458367	% stalled	18.5416	% stalled	75.1815	% stalled	48.3214
Replicate 3													Replicate 3
WT		∆efp		∆efp+yeeI		∆yeeI		∆efp∆yeeI		∆efp∆yeeI+yeeI			WT		∆efp		∆efp+yeeI		∆yeeI
FL	13372.6	FL	16128.5	FL	14094	FL	12972.5	FL	6937.95	FL	14956.5		FL	10394.5	FL	6684.4	FL	1596.43	FL	2371.55
Stalled	249.021	Stalled	10919.4	Stalled	4435.47	Stalled	1424.96	Stalled	19283.8	Stalled	4418		Stalled	76.5355	Stalled	2686.45	Stalled	6404.07	Stalled	3406.93
% stalled	1.82813	% stalled	40.3706	% stalled	23.9374	% stalled	9.89733	% stalled	73.5413	% stalled	22.8031		% stalled	0.730925	% stalled	28.6681	% stalled	80.0459	% stalled	58.959
Gradient traces
	distance (mm)	amyE::Pxyl-His-GFP	amyE::Pxyl-His-YeeI
	-0.32	2.41339	2.22335
	-0.26	2.42836	2.25098
	-0.19	2.44605	2.27465
	-0.13	2.46046	2.30095
	-0.06	2.47771	2.32322
	0	2.48884	2.34474
	0.06	2.50297	2.35284
	0.12	2.51788	2.36285
	0.19	2.53186	2.36505
	0.26	2.54509	2.36736
	0.32	2.5604	2.36823
	0.38	2.57428	2.36867
	0.45	2.59053	2.36778
	0.51	2.60546	2.36417
	0.58	2.62059	2.35557
	0.64	2.63417	2.34757
	0.71	2.64626	2.33357
	0.77	2.66006	2.32355
	0.84	2.67664	2.30803
	0.9	2.69118	2.29275
	0.96	2.70823	2.27343
	1.03	2.72764	2.25338
	1.1	2.74214	2.22907
	1.16	2.75607	2.20142
	1.22	2.76852	2.1724
	1.29	2.77421	2.1534
	1.35	2.77789	2.12672
	1.42	2.78043	2.0967
	1.48	2.77604	2.06201
	1.55	2.76714	2.02327
	1.61	2.75656	1.98714
	1.68	2.73608	1.95029
	1.74	2.71198	1.91696
	1.81	2.68125	1.88324
	1.87	2.64675	1.84853
	1.94	2.60808	1.81186
	2	2.56417	1.77124
	2.07	2.51824	1.72989
	2.13	2.46865	1.69466
	2.2	2.41554	1.65633
	2.26	2.35986	1.61675
	2.33	2.30488	1.57282
	2.39	2.25171	1.53509
	2.45	2.1927	1.49652
	2.52	2.13581	1.46076
	2.58	2.07843	1.42333
	2.65	2.01866	1.38605
	2.71	1.95596	1.34413
	2.78	1.90055	1.30969
	2.85	1.84828	1.2757
	2.91	1.7989	1.24249
	2.97	1.74539	1.21209
	3.04	1.68592	1.18048
	3.1	1.63639	1.15188
	3.17	1.59228	1.12551
	3.23	1.54469	1.10249
	3.3	1.49683	1.0783
	3.36	1.44702	1.05279
	3.43	1.40356	1.02746
	3.49	1.36354	1.01166
	3.56	1.32729	0.990643
	3.62	1.2854	0.976908
	3.69	1.24962	0.961883
	3.75	1.21436	0.954577
	3.82	1.18295	0.946173
	3.88	1.1543	0.943122
	3.94	1.12356	0.944315
	4.01	1.09464	0.946708
	4.08	1.06689	0.951934
	4.14	1.03727	0.962478
	4.21	1.01281	0.977375
	4.27	0.996708	0.990226
	4.34	0.974073	1.0065
	4.4	0.960383	1.0246
	4.47	0.94517	1.04582
	4.53	0.932458	1.06724
	4.59	0.922137	1.08866
	4.66	0.912255	1.1093
	4.72	0.904748	1.13009
	4.79	0.901183	1.14867
	4.85	0.897408	1.16707
	4.92	0.90017	1.18183
	4.98	0.904536	1.19674
	5.05	0.911418	1.20936
	5.11	0.923545	1.22145
	5.18	0.939475	1.22827
	5.24	0.959979	1.23412
	5.31	0.980821	1.23966
	5.37	1.00483	1.24414
	5.44	1.06566	1.24418
	5.5	1.04323	1.24573
	5.56	1.06928	1.24472
	5.63	1.08946	1.24338
	5.69	1.11401	1.24062
	5.76	1.13752	1.23745
	5.83	1.16108	1.23178
	5.89	1.17899	1.22686
	5.96	1.19658	1.22103
	6.02	1.21431	1.21649
	6.08	1.23078	1.20921
	6.15	1.24426	1.19947
	6.21	1.25306	1.19247
	6.28	1.26029	1.18322
	6.34	1.26827	1.17315
	6.41	1.27393	1.1628
	6.47	1.27821	1.15243
	6.54	1.28053	1.13898
	6.6	1.28015	1.12958
	6.67	1.28061	1.11571
	6.73	1.28009	1.10362
	6.8	1.27621	1.09189
	6.86	1.27212	1.07971
	6.93	1.26675	1.06571
	6.99	1.25922	1.05374
	7.06	1.25152	1.03784
	7.12	1.24451	1.02247
	7.19	1.23473	1.00855
	7.25	1.22662	0.992082
	7.32	1.21757	0.977869
	7.38	1.20584	0.963671
	7.45	1.19427	0.948775
	7.52	1.18224	0.934652
	7.58	1.16796	0.921947
	7.64	1.15473	0.90926
	7.71	1.141	0.895472
	7.77	1.12614	0.882388
	7.83	1.11192	0.873115
	7.9	1.09875	0.861701
	7.96	1.08334	0.854342
	8.03	1.06881	0.839101
	8.1	1.05618	0.828284
	8.16	1.04098	0.821557
	8.22	1.02773	0.817259
	8.29	1.01465	0.807494
	8.36	1.00047	0.802869
	8.42	0.987169	0.795704
	8.48	0.974211	0.795846
	8.55	0.960781	0.798164
	8.62	0.951496	0.800901
	8.68	0.941277	0.804564
	8.74	0.929317	0.811694
	8.81	0.920333	0.819801
	8.87	0.913766	0.831171
	8.94	0.906417	0.843164
	9	0.90472	0.855577
	9.07	0.900957	0.872155
	9.13	0.898523	0.888473
	9.2	0.901111	0.907226
	9.26	0.905522	0.927288
	9.33	0.911691	0.950102
	9.39	0.921575	0.971915
	9.46	0.930091	0.996934
	9.52	0.942106	1.02287
	9.59	0.963869	1.04919
	9.65	0.985206	1.07521
	9.71	1.00993	1.10378
	9.78	1.03608	1.12936
	9.84	1.06382	1.15867
	9.91	1.09394	1.18748
	9.98	1.12541	1.21388
	10.04	1.15823	1.23933
	10.11	1.19306	1.26353
	10.17	1.22936	1.28916
	10.23	1.26515	1.3124
	10.3	1.30162	1.33581
	10.36	1.33711	1.35581
	10.43	1.3731	1.37622
	10.49	1.40626	1.39438
	10.56	1.44162	1.40929
	10.62	1.47622	1.42226
	10.69	1.50789	1.43537
	10.75	1.53745	1.44485
	10.82	1.56479	1.45423
	10.88	1.58978	1.4596
	10.94	1.61256	1.46165
	11.01	1.63039	1.46163
	11.08	1.64316	1.4618
	11.14	1.65351	1.45701
	11.21	1.66105	1.45319
	11.27	1.66561	1.4458
	11.34	1.66569	1.43663
	11.4	1.66167	1.42574
	11.47	1.65661	1.4153
	11.53	1.64783	1.40052
	11.6	1.63514	1.38583
	11.66	1.62098	1.36974
	11.72	1.60451	1.35376
	11.79	1.58654	1.33842
	11.86	1.564	1.31513
	11.92	1.54034	1.29545
	11.98	1.51665	1.27634
	12.05	1.49166	1.25186
	12.11	1.46504	1.22893
	12.18	1.43644	1.21058
	12.24	1.40801	1.18325
	12.31	1.37783	1.16266
	12.37	1.34848	1.14088
	12.44	1.32157	1.11554
	12.5	1.29109	1.09172
	12.57	1.26141	1.07124
	12.63	1.23456	1.04587
	12.7	1.20535	1.02322
	12.76	1.17751	1.00248
	12.83	1.15257	0.980099
	12.89	1.12431	0.95716
	12.95	1.09663	0.934868
	13.02	1.07278	0.912757
	13.09	1.04655	0.89212
	13.15	1.0201	0.875509
	13.21	0.998803	0.853307
	13.28	0.975518	0.83438
	13.35	0.952055	0.817893
	13.41	0.9296	0.79864
	13.47	0.911035	0.780796
	13.54	0.888502	0.766359
	13.6	0.869313	0.748392
	13.67	0.852066	0.736983
	13.73	0.834146	0.722244
	13.8	0.81822	0.705008
	13.86	0.803555	0.693162
	13.93	0.785719	0.683944
	13.99	0.768581	0.671609
	14.06	0.755878	0.663836
	14.12	0.741037	0.651922
	14.19	0.725994	0.642047
	14.25	0.714901	0.637459
	14.32	0.700916	0.635466
	14.38	0.693237	0.632742
	14.45	0.684329	0.634584
	14.51	0.673214	0.63334
	14.57	0.666438	0.637719
	14.64	0.663541	0.645462
	14.71	0.660568	0.651757
	14.77	0.663209	0.663453
	14.84	0.663495	0.677883
	14.9	0.665723	0.692534
	14.97	0.672548	0.713813
	15.03	0.684599	0.739049
	15.09	0.698866	0.760713
	15.16	0.713742	0.791615
	15.22	0.729974	0.823964
	15.29	0.753191	0.854726
	15.35	0.779476	0.891004
	15.42	0.808705	0.930612
	15.48	0.84347	0.964874
	15.55	0.87908	1.00562
	15.61	0.915297	1.05039
	15.68	0.958114	1.09522
	15.74	1.00242	1.14371
	15.81	1.04599	1.19755
	15.87	1.09444	1.24711
	15.93	1.14198	1.29665
	16	1.19883	1.34489
	16.07	1.25141	1.39247
	16.13	1.3044	1.44843
	16.19	1.35434	1.50796
	16.26	1.41005	1.56876
	16.32	1.46868	1.62965
	16.39	1.5321	1.68241
	16.46	1.59225	1.74184
	16.52	1.65106	1.80043
	16.58	1.70811	1.85966
	16.65	1.76423	1.91764
	16.71	1.8242	1.9673
	16.78	1.88041	2.01843
	16.84	1.93505	2.07399
	16.91	1.98386	2.11739
	16.97	2.03305	2.16174
	17.04	2.07325	2.19965
	17.1	2.10943	2.22935
	17.17	2.14434	2.25774
	17.23	2.17577	2.28569
	17.3	2.20895	2.30371
	17.36	2.23366	2.32043
	17.43	2.24417	2.33352
	17.49	2.25345	2.34109
	17.56	2.26366	2.34761
	17.62	2.27157	2.34867
	17.68	2.2771	2.34536
	17.75	2.27214	2.34
	17.82	2.25943	2.32845
	17.88	2.24706	2.31391
	17.95	2.23484	2.29819
	18.01	2.21786	2.27695
	18.07	2.19752	2.25518
	18.14	2.17649	2.23368
	18.2	2.1519	2.20755
	18.27	2.12944	2.17844
	18.33	2.10772	2.1518
	18.4	2.08151	2.12095
	18.46	2.05406	2.08993
	18.54	2.02791	2.05988
	18.6	1.9981	2.0275
	18.66	1.9666	1.99351
	18.73	1.9401	1.96156
	18.79	1.90709	1.9265
	18.86	1.87814	1.89506
	18.92	1.84871	1.85903
	18.99	1.81787	1.82466
	19.06	1.79144	1.79371
	19.12	1.76228	1.76075
	19.18	1.73386	1.72619
	19.25	1.70773	1.69537
	19.31	1.68413	1.66378
	19.38	1.65745	1.6373
	19.44	1.6307	1.60686
	19.5	1.60836	1.57412
	19.57	1.58509	1.54967
	19.64	1.56297	1.53027
	19.7	1.54218	1.50455
	19.77	1.5232	1.48509
	19.83	1.50483	1.46412
	19.9	1.48563	1.443
	19.96	1.4671	1.42981
	20.02	1.45312	1.41878
	20.09	1.44769	1.40365
	20.15	1.43699	1.3927
	20.22	1.42392	1.38176
	20.28	1.41438	1.37431
	20.35	1.41215	1.372
	20.41	1.41273	1.36628
	20.48	1.41627	1.36754
	20.54	1.41452	1.3746
	20.61	1.41433	1.37825
	20.67	1.42267	1.38771
	20.74	1.43435	1.40199
	20.8	1.44879	1.41105
	20.87	1.464	1.4281
	20.93	1.48092	1.44868
	21	1.50466	1.46486
	21.06	1.53076	1.48464
	21.12	1.55936	1.50869
	21.19	1.59343	1.53347
	21.26	1.62722	1.56195
	21.32	1.6628	1.59139
	21.39	1.70288	1.62315
	21.45	1.74533	1.66024
	21.52	1.79281	1.69495
	21.58	1.84492	1.73201
	21.64	1.89932	1.77458
	21.71	1.95741	1.81915
	21.77	2.01993	1.86506
	21.84	2.08116	1.91338
	21.91	2.14971	1.96418
	21.97	2.21931	2.01755
	22.03	2.29069	2.07602
	22.1	2.36889	2.13414
	22.16	2.44455	2.18913
	22.23	2.52135	2.24886
	22.29	2.59754	2.31047
	22.36	2.67281	2.37247
	22.42	2.74521	2.433
	22.49	2.81501	2.48632
	22.55	2.88255	2.5378
	22.62	2.94452	2.594
	22.68	3.00268	2.64177
	22.75	3.05712	2.68673
	22.81	3.09623	2.72854
	22.88	3.13232	2.75753
	22.94	3.16211	2.78961
	23	3.18811	2.81662
	23.07	3.20822	2.83583
	23.14	3.22036	2.85309
	23.2	3.22203	2.86361
	23.26	3.22031	2.86697
	23.33	3.2159	2.87059
	23.39	3.20697	2.86842
	23.46	3.19158	2.86076
	23.53	3.167	2.85052
	23.59	3.13538	2.83514
	23.65	3.10278	2.81336
	23.72	3.0693	2.79287
	23.78	3.02919	2.7651
	23.85	2.98718	2.73694
	23.91	2.94663	2.70362
	23.98	2.90199	2.66799
	24.04	2.86113	2.6328
	24.11	2.8163	2.5952
	24.17	2.76625	2.55566
	24.24	2.7152	2.51738
	24.3	2.66834	2.47668
	24.37	2.61299	2.43709
	24.43	2.56149	2.39795
	24.5	2.51068	2.35447
	24.56	2.46046	2.31551
	24.63	2.40676	2.27413
	24.69	2.3589	2.23311
	24.76	2.31301	2.19119
	24.82	2.26551	2.1517
	24.88	2.21985	2.10826
	24.95	2.17242	2.06673
	25.02	2.12625	2.02639
	25.08	2.07957	1.98437
	25.14	2.0311	1.94643
	25.21	1.98313	1.90493
	25.27	1.94019	1.85916
	25.34	1.89756	1.82323
	25.4	1.85495	1.78506
	25.47	1.81602	1.74685
	25.53	1.77884	1.71104
	25.59	1.73755	1.67075
	25.66	1.70132	1.6315
	25.73	1.66515	1.59975
	25.79	1.63578	1.56428
	25.85	1.60455	1.53058
	25.92	1.5657	1.49695
	25.99	1.52985	1.45989
	26.05	1.50395	1.43291
	26.11	1.47324	1.40434
	26.18	1.44216	1.37101
	26.24	1.4093	1.34473
	26.31	1.37952	1.31683
	26.38	1.35416	1.28502
	26.44	1.32943	1.26284
	26.51	1.30079	1.23746
	26.57	1.27202	1.20621
	26.64	1.24721	1.18402
	26.7	1.22699	1.16246
	26.76	1.2051	1.13681
	26.83	1.17865	1.117
	26.89	1.15333	1.09259
	26.96	1.13263	1.07198
	27.02	1.10492	1.05253
	27.09	1.08292	1.03379
	27.15	1.06057	1.0117
	27.22	1.04346	0.993767
	27.28	1.02601	0.972105
	27.35	1.00929	0.950265
	27.41	0.997688	0.932448
	27.47	0.976818	0.91295
	27.54	0.962363	0.8934
	27.61	0.95351	0.875319
	27.67	0.935664	0.859174
	27.73	0.917989	0.842241
	27.8	0.905745	0.825777
	27.86	0.892217	0.808538
	27.93	0.875523	0.793389
	27.99	0.8606	0.782882
	28.06	0.84682	0.767085
	28.12	0.834437	0.7483
	28.19	0.822578	0.731232
	28.25	0.809575	0.716252
	28.32	0.799463	0.705047
	28.38	0.790278	0.694959
	28.45	0.776565	0.677594
	28.51	0.762706	0.660045
	28.58	0.751373	0.646143
	28.64	0.741651	0.632359
	28.71	0.730022	0.620265
	28.77	0.717963	0.603368
	28.84	0.704424	0.59089
	28.9	0.694524	0.591402
	28.96	0.686323	0.57871
	29.03	0.676244	0.565021
	29.1	0.665336	0.555657
	29.16	0.65437	0.540152
	29.23	0.642448	0.525222
	29.29	0.631386	0.5193
	29.36	0.620618	0.511672
	29.42	0.611041	0.500961
	29.49	0.601718	0.493211
	29.56	0.590098	0.485211
	29.62	0.578098	0.476915
	29.68	0.566934	0.471278
	29.75	0.55524	0.463863
	29.81	0.546216	0.458213
	29.88	0.536033	0.45315
	29.94	0.522402	0.445889
	30	0.514299	0.438777
	30.07	0.506567	0.432078
	30.14	0.492791	0.423495
	30.2	0.485424	0.415989
	30.26	0.479198	0.410419
	30.33	0.465481	0.404029
	30.39	0.456713	0.398654
	30.46	0.451283	0.391956
	30.52	0.441485	0.38531
	30.59	0.433345	0.381445
	30.65	0.427432	0.37632
	30.72	0.424089	0.371248
	30.79	0.416494	0.367998
	30.85	0.411873	0.367999
	30.91	0.407855	0.365747
	30.98	0.406595	0.359766
	31.04	0.405908	0.354953
	31.11	0.404266	0.354106
	31.17	0.404547	0.355078
	31.24	0.40588	0.356572
	31.3	0.407142	0.354398
	31.37	0.40874	0.351099
	31.43	0.411942	0.351983
	31.5	0.417851	0.355245
	31.56	0.424093	0.358136
	31.63	0.429245	0.359108
	31.69	0.435551	0.360274
	31.76	0.444505	0.364785
	31.82	0.455003	0.370092
	31.89	0.463686	0.375847
	31.95	0.473653	0.382504
	32.02	0.485232	0.388392
	32.08	0.495818	0.393162
	32.14	0.506866	0.401237
	32.21	0.518792	0.408996
	32.28	0.529824	0.418638
	32.34	0.541919	0.427553
	32.4	0.553869	0.437026
	32.47	0.563978	0.448135
	32.53	0.574111	0.45857
	32.6	0.585369	0.472654
	32.66	0.59497	0.48531
	32.73	0.602987	0.495668
	32.79	0.612835	0.507087
	32.86	0.620557	0.518719
	32.92	0.627486	0.528286
	32.99	0.632943	0.539902
	33.05	0.634902	0.54911
	33.12	0.641092	0.557519
	33.18	0.643048	0.566162
	33.25	0.642507	0.574546
	33.31	0.644596	0.580671
	33.38	0.645577	0.588025
	33.44	0.645641	0.594862
	33.51	0.645729	0.599926
	33.57	0.644976	0.603066
	33.64	0.641773	0.605949
	33.7	0.637636	0.609449
	33.76	0.635759	0.611279
	33.83	0.632343	0.611363
	33.89	0.627318	0.609949
	33.96	0.623221	0.609297
	34.02	0.619996	0.610158
	34.09	0.615563	0.608911
	34.15	0.608904	0.605283
	34.22	0.602555	0.601238
	34.28	0.596136	0.597019
	34.35	0.591583	0.593493
	34.41	0.584532	0.588602
	34.48	0.575349	0.581985
	34.54	0.568224	0.575211
	34.61	0.564137	0.570696
	34.67	0.557883	0.565921
	34.74	0.549653	0.560091
	34.8	0.540802	0.553376
	34.86	0.532827	0.546554
	34.93	0.525782	0.540324
	34.99	0.520252	0.533328
	35.06	0.512981	0.526219
	35.12	0.506363	0.518571
	35.19	0.500156	0.511298
	35.26	0.495513	0.504181
	35.32	0.491221	0.496611
	35.38	0.485106	0.489246
	35.45	0.477523	0.484221
	35.51	0.472003	0.478265
	35.58	0.466471	0.4724
	35.64	0.459459	0.466639
	35.71	0.454038	0.461365
	35.77	0.448533	0.455419
	35.84	0.441965	0.449617
	35.9	0.436124	0.442638
	35.97	0.431311	0.436377
	36.03	0.424495	0.430358
	36.1	0.420436	0.424824
	36.16	0.416268	0.418712
	36.23	0.409906	0.414299
	36.29	0.404474	0.409492
	36.36	0.399602	0.403289
	36.42	0.393307	0.397405
	36.49	0.387405	0.392982
	36.55	0.382655	0.389677
	36.62	0.3768	0.385062
	36.68	0.372188	0.378849
	36.74	0.367368	0.373313
	36.81	0.362413	0.370303
	36.87	0.358315	0.366292
	36.94	0.354261	0.361333
	37	0.348689	0.354926
	37.07	0.345216	0.348221
	37.14	0.342271	0.343968
	37.2	0.339566	0.339925
	37.26	0.334719	0.335207
	37.33	0.32916	0.329881
	37.39	0.325151	0.326137
	37.46	0.324214	0.322843
	37.52	0.321457	0.319048
	37.59	0.316388	0.315445
	37.65	0.31144	0.312884
	37.72	0.308272	0.311209
	37.78	0.306249	0.306943
	37.85	0.304712	0.303759
	37.91	0.30183	0.301618
	37.97	0.299161	0.297852
	38.04	0.298509	0.295953
	38.11	0.298551	0.29369
	38.17	0.297515	0.290137
	38.23	0.296062	0.286435
	38.3	0.295871	0.28363
	38.36	0.295794	0.283849
	38.43	0.295123	0.282038
	38.5	0.29433	0.280203
	38.56	0.297096	0.280562
	38.63	0.300259	0.278837
	38.69	0.30132	0.275831
	38.75	0.303968	0.274934
	38.82	0.309708	0.276665
	38.88	0.311073	0.279244
	38.95	0.315625	0.282753
	39.01	0.320759	0.28724
	39.08	0.325024	0.293134
	39.14	0.330683	0.296469
	39.21	0.337284	0.295484
	39.27	0.342195	0.29558
	39.33	0.348848	0.298323
	39.4	0.355825	0.304951
	39.47	0.363075	0.310262
	39.53	0.370469	0.312561
	39.59	0.377656	0.316837
	39.66	0.384999	0.323515
	39.73	0.393089	0.329159
	39.79	0.399895	0.335988
	39.86	0.406858	0.342339
	39.92	0.413683	0.348055
	39.99	0.420951	0.354007
	40.05	0.428142	0.360145
	40.11	0.433344	0.367881
	40.18	0.438014	0.37585
	40.24	0.443018	0.382749
	40.31	0.448655	0.390248
	40.37	0.453067	0.397771
	40.44	0.45549	0.403359
	40.5	0.456761	0.411075
	40.57	0.458454	0.416902
	40.63	0.460641	0.421249
	40.7	0.462728	0.42641
	40.76	0.46378	0.430623
	40.83	0.463302	0.43313
	40.89	0.463013	0.436978
	40.96	0.463415	0.440243
	41.02	0.462997	0.442653
	41.08	0.461353	0.443716
	41.15	0.459037	0.446813
	41.21	0.456031	0.448146
	41.28	0.453238	0.448966
	41.35	0.45096	0.449296
	41.41	0.448157	0.449793
	41.47	0.445175	0.448763
	41.54	0.441362	0.446338
	41.61	0.437543	0.443211
	41.67	0.434104	0.441191
	41.73	0.430785	0.438957
	41.8	0.426752	0.435468
	41.86	0.423282	0.432384
	41.93	0.418907	0.429209
	41.99	0.414921	0.425883
	42.06	0.410685	0.420818
	42.12	0.405929	0.416488
	42.19	0.401182	0.413596
	42.25	0.397159	0.411119
	42.32	0.393672	0.406804
	42.38	0.3897	0.399678
	42.45	0.385542	0.393632
	42.51	0.381357	0.390695
	42.57	0.376898	0.387112
	42.64	0.371908	0.382344
	42.71	0.367726	0.375953
	42.77	0.363852	0.369264
	42.83	0.363653	0.363264
	42.9	0.357254	0.359909
	42.97	0.351718	0.35661
	43.03	0.346821	0.351926
	43.09	0.343861	0.346652
	43.16	0.341357	0.342959
	43.22	0.338554	0.340363
	43.29	0.33327	0.336451
	43.36	0.328483	0.331305
	43.42	0.325805	0.327183
	43.48	0.324363	0.321308
	43.55	0.32153	0.316452
	43.61	0.317137	0.31284
	43.68	0.312742	0.309029
	43.74	0.310184	0.304229
	43.8	0.305715	0.300193
	43.87	0.302807	0.29887
	43.94	0.300458	0.295785
	44	0.296147	0.293193
	44.07	0.292857	0.290997
	44.13	0.290492	0.289232
	44.2	0.289677	0.2878
	44.26	0.28828	0.285331
	44.32	0.287648	0.281363
	44.39	0.286769	0.278315
	44.45	0.287002	0.276684
	44.52	0.287338	0.274421
	44.58	0.288186	0.273052
	44.65	0.288012	0.271271
	44.71	0.289339	0.269956
	44.78	0.290582	0.269337
	44.84	0.292144	0.269194
	44.91	0.293444	0.26826
	44.97	0.294701	0.269142
	45.03	0.296895	0.270909
	45.1	0.300183	0.273356
	45.17	0.304058	0.271785
	45.23	0.307273	0.270276
	45.3	0.311338	0.27209
	45.36	0.316119	0.276435
	45.42	0.321109	0.280579
	45.49	0.32473	0.281965
	45.56	0.329904	0.281547
	45.62	0.335112	0.283546
	45.68	0.34139	0.288461
	45.75	0.346823	0.294008
	45.82	0.349882	0.298046
	45.88	0.354256	0.300122
	45.94	0.361658	0.303724
	46.01	0.367217	0.309823
	46.07	0.371627	0.314969
	46.14	0.374218	0.319453
	46.21	0.377116	0.322589
	46.27	0.381858	0.32453
	46.33	0.386442	0.327445
	46.4	0.388927	0.331231
	46.46	0.390972	0.333184
	46.53	0.393114	0.335309
	46.59	0.396304	0.337273
	46.66	0.399016	0.34052
	46.72	0.399055	0.343057
	46.79	0.399106	0.343445
	46.85	0.399296	0.346024
	46.91	0.398083	0.34738
	46.98	0.397272	0.347403
	47.05	0.395694	0.347598
	47.11	0.396225	0.347845
	47.18	0.42565	0.345414
	47.24	0.397469	0.343616
	47.3	0.39354	0.341615
	47.37	0.384973	0.340372
	47.44	0.382215	0.338279
	47.5	0.380083	0.335117
	47.57	0.37745	0.33204
	47.63	0.373098	0.329534
	47.69	0.370067	0.32632
	47.76	0.366742	0.322676
	47.82	0.362623	0.320097
	47.89	0.358114	0.317606
	47.96	0.35415	0.315466
	48.02	0.350954	0.310433
	48.08	0.346499	0.305098
	48.15	0.342034	0.30158
	48.21	0.338609	0.299835
	48.28	0.334842	0.297085
	48.34	0.329591	0.292363
	48.41	0.325361	0.285707
	48.47	0.322104	0.281952
	48.53	0.319629	0.280103
	48.6	0.315648	0.278127
	48.67	0.31089	0.274002
	48.73	0.310552	0.269795
	48.79	0.306004	0.266296
	48.86	0.303299	0.265564
	48.93	0.300123	0.263204
	48.99	0.296745	0.259177
	49.05	0.294519	0.255813
	49.12	0.293521	0.250713
	49.19	0.292275	0.247587
	49.25	0.289111	0.244663
	49.31	0.287437	0.241564
	49.38	0.28804	0.240529
	49.44	0.286239	0.241146
	49.51	0.284924	0.239012
	49.57	0.283645	0.238928
	49.64	0.284746	0.238022
	49.7	0.285927	0.237693
	49.77	0.284718	0.236229
	49.83	0.285861	0.235275
	49.9	0.287887	0.235129
	49.96	0.287914	0.234693
	50.03	0.291398	0.233998
	50.09	0.294287	0.233968
	50.15	0.295891	0.234054
	50.22	0.298656	0.234501
	50.28	0.302299	0.235075
	50.35	0.304514	0.236051
	50.42	0.30708	0.237476
	50.48	0.310577	0.238786
	50.55	0.313026	0.239633
	50.61	0.315644	0.241092
	50.68	0.317864	0.243084
	50.74	0.320505	0.245429
	50.8	0.323239	0.24754
	50.87	0.326353	0.247916
	50.93	0.328065	0.247864
	51	0.330337	0.250313
	51.06	0.333114	0.253012
	51.13	0.334774	0.25449
	51.19	0.33533	0.254337
	51.26	0.336548	0.253972
	51.32	0.337612	0.255391
	51.38	0.33801	0.257302
	51.45	0.33889	0.257718
	51.52	0.337365	0.257525
	51.58	0.336329	0.257503
	51.65	0.336963	0.257946
	51.71	0.335838	0.258505
	51.78	0.334602	0.258609
	51.84	0.333336	0.257489
	51.91	0.330856	0.255618
	51.98	0.329346	0.253983
	52.04	0.327753	0.253478
	52.11	0.325356	0.252536
	52.17	0.323499	0.250716
	52.24	0.320874	0.24883
	52.3	0.317937	0.247012
	52.37	0.315564	0.245664
	52.43	0.312221	0.244547
	52.49	0.309226	0.243179
	52.56	0.3064	0.241135
	52.63	0.302984	0.239285
	52.69	0.300432	0.237239
	52.75	0.297882	0.235463
	52.82	0.294456	0.232909
	52.89	0.29147	0.229923
	52.95	0.289157	0.227082
	53.01	0.285518	0.224711
	53.08	0.28293	0.222842
	53.15	0.280523	0.220684
	53.21	0.278721	0.218743
	53.27	0.276346	0.216758
	53.34	0.274147	0.215058
	53.4	0.271834	0.212638
	53.47	0.270182	0.210579
	53.53	0.268251	0.20919
	53.6	0.266456	0.209067
	53.66	0.264988	0.208036
	53.73	0.264115	0.204873
	53.79	0.262817	0.20232
	53.86	0.262106	0.202259
	53.92	0.261907	0.202304
	53.99	0.261399	0.201536
	54.05	0.26068	0.19884
	54.11	0.260435	0.196557
	54.18	0.261058	0.196623
	54.24	0.261601	0.197439
	54.31	0.262098	0.196938
	54.38	0.261629	0.195593
	54.44	0.262903	0.195942
	54.5	0.264182	0.195903
	54.57	0.266007	0.197025
	54.63	0.266905	0.195086
	54.7	0.268264	0.195611
	54.76	0.268967	0.196553
	54.83	0.271262	0.195475
	54.89	0.272925	0.196298
	54.96	0.273659	0.196786
	55.02	0.275074	0.196429
	55.09	0.276805	0.197489
	55.15	0.277204	0.198205
	55.22	0.278582	0.198095
	55.28	0.278832	0.198643
	55.35	0.279831	0.199416
	55.41	0.280587	0.200551
	55.48	0.280591	0.20156
	55.54	0.280785	0.201452
	55.61	0.281131	0.200887
	55.67	0.281816	0.200786
	55.73	0.281031	0.200261
	55.8	0.280907	0.199674
	55.86	0.279376	0.19924
	55.93	0.278372	0.199041
	55.99	0.277685	0.198241
	56.06	0.277272	0.197573
	56.12	0.275216	0.197246
	56.19	0.273912	0.196998
	56.25	0.272497	0.195635
	56.32	0.270898	0.194339
	56.38	0.268528	0.193808
	56.45	0.266469	0.193293
	56.51	0.265187	0.192204
	56.58	0.263701	0.189614
	56.64	0.261107	0.188179
	56.71	0.2588	0.188311
	56.77	0.256726	0.187391
	56.84	0.255142	0.185732
	56.9	0.252638	0.183674
	56.96	0.250508	0.181399
	57.03	0.249143	0.179735
	57.1	0.247473	0.178633
	57.16	0.245626	0.177447
	57.23	0.243256	0.176469
	57.29	0.241884	0.175301
	57.36	0.240127	0.174576
	57.42	0.238743	0.173666
	57.49	0.237319	0.172279
	57.55	0.236617	0.17134
	57.61	0.235315	0.170168
	57.68	0.234649	0.168258
	57.74	0.2339	0.167625
	57.81	0.233967	0.167466
	57.87	0.233633	0.166336
	57.94	0.233621	0.16599
	58	0.233411	0.165815
	58.07	0.233748	0.165457
	58.13	0.23347	0.164642
	58.2	0.233993	0.164668
	58.26	0.234586	0.165487
	58.33	0.234544	0.164985
	58.39	0.235123	0.164289
	58.46	0.235674	0.163767
	58.52	0.236389	0.163689
	58.59	0.236219	0.163178
	58.65	0.237183	0.162579
	58.72	0.237332	0.162214
	58.78	0.237312	0.162577
	58.85	0.237593	0.161639
	58.91	0.238373	0.161105
	58.98	0.237685	0.160729
	59.04	0.237429	0.16004
	59.11	0.237414	0.15985
	59.17	0.237246	0.159444
	59.24	0.236665	0.159281
	59.3	0.236124	0.159313
	59.37	0.23537	0.158547
	59.43	0.234399	0.157029
	59.49	0.233776	0.155922
	59.56	0.232558	0.155259
	59.62	0.231217	0.155293
	59.69	0.229911	0.15456
	59.75	0.228654	0.153795
	59.82	0.227386	0.151768
	59.88	0.226209	0.149274
	59.95	0.225362	0.148474
	60.01	0.223852	0.148441
	60.08	0.22184	0.147756
	60.14	0.220538	0.146515
	60.21	0.219162	0.144236
	60.27	0.217722	0.144136
	60.34	0.21718	0.145305
	60.4	0.216461	0.144828
	60.47	0.214883	0.143671
	60.53	0.213398	0.143748
	60.59	0.212109	0.140392
	60.66	0.210746	0.140114
	60.73	0.209632	0.13963
	60.79	0.208161	0.138866
	60.85	0.207438	0.1381
	60.92	0.208397	0.136855
	60.98	0.20939	0.135712
	61.05	0.208419	0.135889
	61.11	0.207767	0.13584
	61.18	0.20571	0.135498
	61.24	0.205111	0.135852
	61.31	0.206399	0.135221
	61.37	0.206162	0.134738
	61.44	0.205396	0.134088
	61.5	0.205755	0.133343
	61.56	0.204657	0.132414
	61.63	0.204048	0.131761
	61.7	0.204275	0.130896
	61.76	0.203716	0.130021
	61.82	0.202945	0.128843
	61.89	0.202708	0.127915
	61.96	0.202865	0.127505
	62.02	0.20161	0.127336
	62.08	0.200753	0.126674
	62.15	0.199759	0.126752
	62.21	0.198479	0.126297
	62.28	0.197527	0.125651
	62.34	0.196383	0.12433
	62.41	0.195392	0.122827
	62.47	0.194523	0.122088
	62.54	0.193352	0.122232
	62.6	0.192153	0.121465
	62.67	0.190871	0.119677
	62.73	0.189886	0.118013
	62.8	0.189074	0.11734
	62.86	0.188395	0.117397
	62.93	0.18714	0.117151
	62.99	0.185988	0.116267
	63.06	0.184829	0.115302
	63.12	0.183712	0.115141
	63.19	0.183229	0.115473
	63.26	0.182597	0.115564
	63.32	0.181218	0.114875
	63.39	0.180016	0.113749
	63.45	0.179084	0.112692
	63.52	0.178465	0.111826
	63.58	0.178043	0.111214
	63.65	0.177142	0.108953
	63.71	0.176331	0.10846
	63.78	0.176096	0.107978
	63.84	0.176079	0.107472
	63.91	0.175484	0.107634
	63.97	0.175117	0.10695
	64.04	0.173904	0.106533
	64.1	0.172445	0.106507
	64.17	0.171214	0.106204
	64.23	0.170341	0.105568
	64.3	0.168346	0.105214
	64.36	0.166773	0.104545
	64.42	0.165352	0.103639
	64.49	0.164027	0.10243
	64.55	0.163189	0.101324
	64.62	0.162483	0.100445
	64.68	0.16159	0.099982
	64.75	0.161012	0.09954
	64.81	0.159806	0.099522
	64.88	0.158193	0.099355
	64.94	0.157066	0.100471
	65.01	0.155557	0.100134
	65.07	0.154651	0.09888
	65.14	0.153219	0.098266
	65.2	0.151945	0.097536
	65.27	0.15085	0.096772
	65.33	0.149867	0.096298
	65.4	0.148989	0.096196
	65.46	0.148238	0.095513
	65.53	0.147053	0.094593
	65.59	0.14627	0.093354
	65.66	0.145201	0.093293
	65.72	0.144575	0.093132
	65.78	0.143478	0.092368
	65.85	0.141799	0.092843
	65.92	0.140297	0.093133
	65.98	0.139435	0.093829
	66.05	0.138576	0.094528
	66.11	0.137592	0.094673
	66.17	0.135352	0.093716
	66.24	0.134293	0.091514
	66.3	0.133119	0.09059
	66.37	0.131948	0.089725
	66.43	0.130264	0.088941
	66.5	0.131235	0.088509
	66.57	0.130911	0.088094
	66.63	0.128882	0.087669
	66.69	0.127794	0.087607
	66.76	0.126308	0.087644
	66.82	0.12405	0.087389
	66.89	0.123887	0.087258
	66.95	0.12258	0.087677
	67.02	0.121481	0.08718
	67.08	0.120557	0.086433
	67.15	0.119498	0.085988
	67.21	0.118726	0.08511
	67.28	0.117504	0.084258
	67.34	0.116822	0.083733
	67.4	0.11589	0.082836
	67.47	0.115452	0.082341
	67.53	0.114574	0.081749
	67.6	0.114119	0.081376
	67.67	0.112821	0.081689
	67.73	0.111707	0.081861
	67.8	0.110674	0.081609
	67.86	0.109353	0.081286
	67.92	0.108129	0.081345
	67.99	0.10705	0.081284
	68.05	0.105781	0.081007
	68.12	0.104592	0.080603
	68.18	0.103159	0.080581
	68.25	0.102068	0.08024
	68.31	0.101422	0.079467
	68.37	0.100617	0.078509
	68.44	0.099944	0.077983
	68.51	0.099142	0.077877
	68.57	0.09891	0.07738
	68.64	0.098053	0.077228
	68.7	0.096451	0.077637
	68.77	0.094948	0.078043
	68.83	0.092928	0.078585
	68.89	0.091024	0.079037
	68.96	0.089191	0.079241
	69.03	0.087572	0.079094
	69.09	0.086367	0.078672
	69.16	0.084922	0.078018
	69.22	0.083671	0.07786
	69.28	0.081877	0.077688
	69.35	0.080499	0.077641
	69.41	0.078739	0.077626
	69.48	0.077025	0.077671
	69.54	0.075417	0.077556
	69.61	0.074302	0.078043
	69.67	0.07295	0.077574
	69.74	0.071895	0.077516
	69.8	0.071119	0.07837
	69.86	0.070108	0.078536
	69.93	0.069382	0.077866
	69.99	0.068875	0.077937
	70.06	0.068269	0.077501
	70.13	0.067634	0.077414
	70.19	0.067232	0.077345
	70.25	0.067179	0.077264
	70.32	0.066431	0.076999
	70.38	0.06552	0.077014
	70.45	0.06565	0.076988
	70.52	0.065059	0.077162
	70.58	0.064428	0.077781
	70.64	0.064038	0.077958
	70.71	0.06357	0.077828
	70.77	0.062678	0.077615
	70.84	0.062247	0.077433
	70.91	0.061776	0.07736
	70.97	0.061453	0.077425
	71.03	0.06107	0.077315
	71.1	0.060787	0.077543
	71.16	0.06058	0.077431
	71.23	0.060526	0.077429
	71.29	0.060418	0.077572
	71.36	0.060002	0.077597
	71.42	0.059679	0.077483
	71.49	0.059183	0.076639
	71.55	0.058793	0.077484
	71.61	0.058428	0.077962
	71.68	0.058124	0.076791
	71.75	0.057316	0.076346
	71.81	0.056607	0.076597
	71.88	0.056475	0.076306
	71.94	0.055738	0.076266
	72.01	0.056249	0.076132
	72.07	0.05676	0.075895
	72.13	0.056134	0.07547
	72.2	0.057048	0.07526
	72.26	0.05606	0.075137
	72.33	0.055652	0.075161
	72.4	0.05573	0.075296
	72.46	0.055846	0.075314
	72.52	0.055227	0.075176
	72.59	0.05474	0.075392
	72.65	0.054703	0.075478
	72.72	0.054562	0.075543
	72.78	0.054586	0.075388
	72.85	0.054719	0.075371
	72.91	0.054934	0.075207
	72.98	0.054854	0.075122
	73.04	0.054559	0.074731
	73.11	0.054432	0.074588
	73.17	0.054383	0.074389
	73.24	0.054199	0.074283
	73.3	0.054557	0.074131
	73.37	0.054447	0.074397
	73.43	0.054149	0.074623
	73.49	0.053986	0.074497
	73.56	0.053554	0.074526
	73.63	0.053206	0.074439
	73.69	0.05315	0.07432
	73.75	0.05313	0.074139
	73.82	0.052945	0.073923
	73.88	0.052412	0.074483
	73.95	0.051723	0.074927
	74.01	0.051546	0.075568
	74.08	0.051236	0.076139
	74.14	0.051098	0.076305
	74.21	0.050902	0.076381
	74.28	0.050676	0.076305
	74.35	0.050838
	74.41	0.050676
	74.47	0.05033
	74.54	0.050654
	74.61	0.051262
	74.67	0.051539
	74.73	0.051929
	74.8	0.051964
	74.86	0.051929

## Sheet: Figure S2
Hours	WT		Δefp		Δyeei		ΔefpΔyeei		ΔefpΔyeei + hyperspank-yeei (tagless)		ΔefpΔyeei + His-yeei			Hours	WT		Δefp		Δyeei		ΔefpΔyeei		ΔefpΔyeei + hyperspank-yeei		ΔefpΔyeei + His-yeei
0.25	0.1045	0.105	0.1055	0.107	0.1045	0.1055	0.1085	0.111	0.1035	0.1065	0.109	0.1075		0.25	0.107	0.106	0.111	0.112	0.1035	0.104	0.107	0.104	0.1	0.108	0.099	0.11
0.5	0.1075	0.108	0.109	0.1105	0.108	0.109	0.1135	0.1165	0.106	0.1085	0.113	0.1095		0.5	0.113	0.111	0.117	0.118	0.106	0.1065	0.111	0.108	0.101	0.114	0.103	0.116
0.75	0.1125	0.114	0.1145	0.116	0.113	0.114	0.1205	0.123	0.1095	0.1135	0.121	0.114		0.75	0.12	0.118	0.128	0.128	0.1085	0.1105	0.119	0.113	0.104	0.124	0.108	0.124
1	0.1205	0.124	0.1225	0.1255	0.1225	0.1245	0.1305	0.133	0.1155	0.1205	0.134	0.1225		1	0.134	0.133	0.144	0.145	0.114	0.1165	0.125	0.127	0.111	0.139	0.116	0.138
1.25	0.1345	0.142	0.1355	0.1395	0.137	0.141	0.146	0.1495	0.125	0.1335	0.154	0.136		1.25	0.154	0.157	0.17	0.17	0.1225	0.126	0.138	0.131	0.123	0.165	0.129	0.161
1.5	0.1595	0.1715	0.156	0.1625	0.163	0.1695	0.1685	0.173	0.142	0.1565	0.1865	0.1575		1.5	0.19	0.199	0.207	0.206	0.1385	0.143	0.171	0.148	0.144	0.204	0.15	0.194
1.75	0.202	0.223	0.1865	0.1955	0.204	0.2195	0.2025	0.2055	0.1695	0.1905	0.24	0.192		1.75	0.255	0.275	0.273	0.268	0.1645	0.175	0.196	0.174	0.173	0.272	0.182	0.247
2	0.2825	0.313	0.241	0.2545	0.28	0.303	0.253	0.266	0.2135	0.25	0.3255	0.255		2	0.362	0.396	0.366	0.358	0.212	0.227	0.241	0.226	0.22	0.359	0.232	0.327
2.25	0.4075	0.4395	0.322	0.339	0.3955	0.439	0.3235	0.3045	0.291	0.3435	0.4455	0.35		2.25	0.501	0.54	0.477	0.467	0.289	0.3195	0.245	0.258	0.295	0.477	0.31	0.436
2.5	0.5425	0.5745	0.4225	0.4425	0.5195	0.554	0.3725	0.344	0.401	0.4545	0.5515	0.4715		2.5	0.636	0.655	0.596	0.575	0.4105	0.4485	0.276	0.263	0.409	0.592	0.422	0.543
2.75	0.623	0.6405	0.537	0.559	0.611	0.6095	0.418	0.381	0.491	0.5655	0.608	0.561		2.75	0.686	0.707	0.628	0.643	0.5425	0.586	0.325	0.314	0.507	0.637	0.519	0.622
3	0.678	0.69	0.589	0.5975	0.6635	0.674	0.4705	0.4465	0.5725	0.607	0.6745	0.607		3	0.752	0.766	0.679	0.687	0.6145	0.642	0.414	0.366	0.606	0.698	0.602	0.69
3.25	0.733	0.7475	0.627	0.631	0.7205	0.725	0.4915	0.4695	0.6185	0.6565	0.724	0.674		3.25	0.814	0.837	0.733	0.743	0.699	0.7145	0.481	0.441	0.65	0.737	0.653	0.744
3.5	0.796	0.808	0.6775	0.6815	0.7865	0.7825	0.5105	0.4835	0.663	0.707	0.788	0.7265		3.5	0.879	0.908	0.795	0.801	0.747	0.769	0.483	0.478	0.709	0.789	0.727	0.818
3.75	0.849	0.8645	0.7315	0.7405	0.8515	0.8425	0.529	0.4955	0.7175	0.7695	0.854	0.784		3.75	0.927	0.958	0.856	0.863	0.8145	0.8335	0.513	0.481	0.777	0.85	0.784	0.901
4	0.897	0.91	0.7945	0.803	0.909	0.885	0.5585	0.5155	0.7815	0.829	0.9165	0.8485		4	0.965	1	0.915	0.911	0.88	0.8925	0.526	0.49	0.853	0.893	0.859	0.976
4.25	0.9355	0.9495	0.856	0.8595	0.955	0.9235	0.5895	0.544	0.8445	0.88	0.9695	0.9165		4.25	0.995	1.037	0.964	0.955	0.938	0.9355	0.543	0.511	0.914	0.926	0.931	1.041
4.5	0.9655	0.9885	0.9095	0.9115	1.001	0.9555	0.6255	0.5745	0.9065	0.936	1.0095	0.9665		4.5	1.025	1.079	1.012	0.991	0.984	0.9745	0.563	0.538	0.966	0.953	0.99	1.091
4.75	1.0025	1.03	0.955	0.9565	1.0495	0.99	0.6515	0.6165	0.9625	0.975	1.0475	1.0005		4.75	1.063	1.112	1.056	1.028	1.023	1.0085	0.605	0.579	1.007	0.978	1.041	1.133
5	1.0375	1.0605	1.0005	1.0065	1.086	1.0265	0.678	0.6485	1.001	1.0105	1.079	1.033		5	1.091	1.139	1.084	1.054	1.0565	1.044	0.656	0.638	1.041	1.002	1.079	1.17
5.25	1.067	1.0855	1.036	1.0425	1.112	1.056	0.7025	0.6865	1.032	1.037	1.1	1.056		5.25	1.113	1.167	1.109	1.074	1.0935	1.077	0.688	0.688	1.074	1.025	1.105	1.197
5.5	1.09	1.109	1.0655	1.072	1.137	1.0795	0.7385	0.7245	1.059	1.0595	1.119	1.076		5.5	1.137	1.189	1.129	1.101	1.13	1.114	0.734	0.724	1.098	1.05	1.127	1.22
5.75	1.111	1.1265	1.0895	1.099	1.156	1.098	0.7835	0.7625	1.078	1.084	1.141	1.0935		5.75	1.161	1.208	1.143	1.124	1.16	1.1475	0.752	0.771	1.118	1.075	1.15	1.241
6	1.127	1.145	1.1	1.1135	1.176	1.119	0.8325	0.8015	1.095	1.0985	1.156	1.1155		6	1.181	1.229	1.151	1.132	1.185	1.175	0.8	0.829	1.14	1.095	1.173	1.259
6.25	1.1415	1.166	1.1125	1.126	1.196	1.1345	0.8675	0.862	1.111	1.1125	1.1745	1.1335		6.25	1.205	1.252	1.16	1.144	1.2095	1.1995	0.883	0.873	1.151	1.108	1.194	1.278
6.5	1.161	1.186	1.1185	1.133	1.219	1.154	0.8925	0.8835	1.123	1.118	1.1865	1.1455		6.5	1.224	1.277	1.173	1.149	1.229	1.2195	0.922	0.905	1.159	1.121	1.214	1.295
6.75	1.183	1.208	1.1275	1.1425	1.242	1.174	0.8995	0.9065	1.137	1.1305	1.2025	1.158		6.75	1.244	1.299	1.193	1.156	1.2455	1.237	0.944	0.924	1.167	1.132	1.233	1.311
7	1.205	1.2305	1.1415	1.159	1.2635	1.1925	0.899	0.9105	1.1465	1.144	1.22	1.1705		7	1.266	1.321	1.212	1.164	1.2615	1.251	0.965	0.951	1.184	1.142	1.249	1.321
7.25	1.2275	1.2515	1.1555	1.176	1.2845	1.212	0.9125	0.926	1.1605	1.162	1.237	1.185		7.25	1.287	1.341	1.232	1.181	1.2785	1.2675	0.965	0.955	1.204	1.157	1.26	1.319
7.5	1.2485	1.2715	1.1745	1.194	1.304	1.234	0.937	0.9485	1.1775	1.1765	1.2485	1.2005		7.5	1.306	1.358	1.251	1.198	1.294	1.284	0.986	0.981	1.222	1.173	1.273	1.313
7.75	1.268	1.2885	1.192	1.21	1.3205	1.2485	0.96	0.9735	1.1955	1.1945	1.266	1.22		7.75	1.323	1.374	1.269	1.218	1.31	1.3	1.011	0.997	1.24	1.181	1.285	1.31
8	1.286	1.306	1.211	1.227	1.3375	1.267	0.9475	0.956	1.213	1.2095	1.2805	1.236		8	1.339	1.387	1.284	1.227	1.3265	1.3135	1.029	1.018	1.262	1.195	1.298	1.304
8.25	1.303	1.321	1.228	1.2425	1.3525	1.2775	0.962	0.9735	1.2305	1.226	1.2925	1.2515		8.25	1.353	1.402	1.297	1.238	1.3405	1.328	1.025	1.014	1.273	1.203	1.31	1.3
8.5	1.317	1.3345	1.244	1.2555	1.364	1.287	0.976	0.987	1.242	1.2455	1.304	1.2655		8.5	1.366	1.415	1.309	1.242	1.3525	1.3405	1.039	1.028	1.289	1.213	1.321	1.299
8.75	1.3315	1.3455	1.26	1.269	1.3755	1.2995	0.984	0.997	1.249	1.257	1.314	1.2735		8.75	1.379	1.429	1.32	1.253	1.3635	1.3515	1.048	1.039	1.306	1.222	1.326	1.297
9	1.345	1.3555	1.269	1.278	1.387	1.309	0.992	1.005	1.2545	1.2655	1.321	1.2835		9	1.393	1.441	1.326	1.259	1.3755	1.3605	1.06	1.049	1.312	1.232	1.331	1.291
9.25	1.357	1.3665	1.2775	1.2835	1.3985	1.32	1.001	1.0155	1.26	1.273	1.325	1.289		9.25	1.406	1.454	1.332	1.267	1.386	1.37	1.07	1.058	1.334	1.24	1.342	1.287
9.5	1.364	1.3735	1.281	1.288	1.409	1.3255	1.009	1.0315	1.264	1.276	1.3265	1.2935		9.5	1.416	1.464	1.333	1.276	1.3945	1.3805	1.081	1.073	1.323	1.248	1.336	1.286
9.75	1.3705	1.382	1.282	1.29	1.4165	1.336	1.0225	1.0395	1.2695	1.2775	1.3265	1.2975		9.75	1.428	1.472	1.334	1.282	1.4025	1.39	1.083	1.085	1.336	1.25	1.337	1.285
10	1.38	1.392	1.283	1.292	1.425	1.3445	1.033	1.05	1.2735	1.278	1.324	1.2985		10	1.436	1.482	1.331	1.285	1.4125	1.3985	1.1	1.096	1.356	1.251	1.342	1.279
														10.25	1.447	1.493	1.325	1.291	1.4195	1.407	1.099	1.105	1.341	1.261	1.329	1.282
														10.5	1.455	1.504	1.318	1.294	1.4275	1.4155	1.111	1.116	1.325	1.264	1.345	1.283
														10.75	1.462	1.513	1.305	1.293	1.421	1.428	1.117	1.123	1.338	1.266	1.328	1.285
														11	1.47	1.518	1.292	1.293	1.427	1.433	1.124	1.131	1.349	1.266	1.318	1.29
														11.25	1.476	1.52	1.276	1.291	1.435	1.44	1.13	1.137	1.3	1.266	1.31	1.293
														11.5	1.483	1.52	1.262	1.286	1.439	1.445	1.131	1.139	1.286	1.267	1.302	1.3
														11.75	1.488	1.519	1.247	1.282	1.445	1.45	1.131	1.137	1.288	1.27	1.306	1.306
														12	1.493	1.517	1.229	1.273	1.449	1.454	1.132	1.138	1.265	1.267	1.3	1.313
														12.25	1.496	1.514	1.213	1.262	1.451	1.456	1.131	1.137	1.251	1.265	1.308	1.319
														12.5	1.501	1.508	1.194	1.251	1.452	1.457	1.132	1.133	1.235	1.261	1.31	1.325
														12.75	1.5	1.503	1.171	1.238	1.454	1.456	1.131	1.129	1.225	1.252	1.315	1.335
														13	1.498	1.497	1.15	1.221	1.454	1.454	1.136	1.123	1.204	1.245	1.323	1.342
														13.25	1.492	1.489	1.126	1.205	1.451	1.45	1.13	1.125	1.187	1.232	1.325	1.351
														13.5	1.489	1.481	1.098	1.191	1.448	1.439	1.121	1.115	1.169	1.223	1.332	1.36
														13.75	1.484	1.472	1.076	1.177	1.446	1.429	1.115	1.109	1.149	1.212	1.336	1.369
														14	1.477	1.462	1.052	1.159	1.434	1.423	1.115	1.101	1.135	1.203	1.345	1.377
														14.25	1.467	1.447	1.028	1.138	1.423	1.406	1.1	1.082	1.109	1.189	1.342	1.382
														14.5	1.46	1.437	1.007	1.118	1.408	1.395	1.093	1.073	1.089	1.178	1.361	1.385
														14.75	1.446	1.421	0.988	1.093	1.396	1.381	1.081	1.063	1.086	1.164	1.359	1.385
														15	1.433	1.404	0.973	1.065	1.378	1.357	1.069	1.04	1.05	1.151	1.374	1.39
														15.25	1.421	1.392	0.957	1.042	1.363	1.349	1.06	1.019	1.036	1.135	1.38	1.394
														15.5	1.404	1.374	0.945	1.018	1.36	1.326	1.044	1.007	1.017	1.124	1.385	1.386
														15.75	1.389	1.357	0.93	1	1.324	1.303	1.034	0.984	1.004	1.105	1.393	1.39
														16	1.37	1.339	0.923	0.98	1.312	1.29	1.012	0.972	0.989	1.092	1.402	1.379
														16.25	1.351	1.319	0.912	0.965	1.302	1.291	1.005	0.957	0.978	1.078	1.399	1.374
														16.5	1.327	1.301	0.905	0.949	1.276	1.249	0.981	0.935	0.97	1.065	1.411	1.371
														16.75	1.305	1.283	0.9	0.936	1.262	1.251	0.968	0.967	0.959	1.051	1.422	1.369
														17	1.282	1.265	0.896	0.919	1.244	1.215	0.938	0.903	0.953	1.038	1.437	1.382
														17.25	1.262	1.242	0.89	0.909	1.264	1.197	0.916	0.89	0.945	1.028	1.426	1.378
														17.5	1.244	1.225	0.891	0.896	1.208	1.183	0.921	0.884	0.936	1.015	1.433	1.379
														17.75	1.22	1.205	0.885	0.886	1.183	1.152	0.906	0.863	0.931	1.006	1.431	1.38
														18	1.2	1.188	0.879	0.874	1.162	1.128	0.895	0.853	0.933	0.996	1.434	1.387
														18.25	1.178	1.173	0.876	0.866	1.139	1.098	0.876	0.839	0.921	0.985	1.446	1.378
														18.5	1.155	1.152	0.871	0.854	1.118	1.082	0.879	0.816	0.918	0.977	1.439	1.396
														18.75	1.133	1.134	0.87	0.848	1.089	1.052	0.861	0.813	0.914	0.97	1.453	1.405
														19	1.113	1.126	0.864	0.841	1.064	1.022	0.848	0.798	0.907	0.959	1.451	1.404
														19.25	1.092	1.097	0.862	0.831	1.039	1.007	0.842	0.794	0.904	0.953	1.444	1.402
														19.5	1.075	1.076	0.854	0.821	1.012	0.981	0.835	0.79	0.902	0.945	1.446	1.409
														19.75	1.034	1.057	0.849	0.814	0.981	0.951	0.822	0.783	0.895	0.937	1.442	1.407
														20	1.009	1.031	0.845	0.804	0.956	0.921	0.81	0.773	0.896	0.933	1.443	1.416
														20.25	0.983	1.01	0.837	0.792	0.931	0.897	0.802	0.765	0.89	0.923	1.441	1.413
														20.5	0.945	0.982	0.832	0.784	0.907	0.882	0.791	0.75	0.885	0.919	1.448	1.416
														20.75	0.916	0.955	0.828	0.768	0.877	0.86	0.783	0.738	0.886	0.914	1.438	1.427
														21	0.883	0.935	0.821	0.76	0.855	0.82	0.765	0.715	0.878	0.909	1.437	1.43
														21.25	0.851	0.91	0.817	0.794	0.826	0.797	0.751	0.702	0.873	0.902	1.441	1.432
														21.5	0.825	0.887	0.811	0.739	0.79	0.866	0.729	0.671	0.869	0.898	1.44	1.439
														21.75	0.794	0.862	0.802	0.721	0.77	0.751	0.708	0.648	0.866	0.886	1.433	1.442
														22	0.768	0.834	0.798	0.708	0.747	0.723	0.693	0.627	0.861	0.885	1.439	1.446
														22.25	0.736	0.807	0.792	0.692	0.719	0.707	0.665	0.611	0.857	0.874	1.435	1.456
														22.5	0.709	0.784	0.785	0.68	0.692	0.684	0.641	0.569	0.849	0.869	1.439	1.457
														22.75	0.675	0.761	0.779	0.714	0.67	0.655	0.623	0.559	0.85	0.862	1.444	1.455
														23	0.644	0.735	0.769	0.645	0.643	0.639	0.597	0.537	0.842	0.853	1.445	1.466
														23.25	0.618	0.712	0.761	0.63	0.62	0.61	0.573	0.515	0.838	0.846	1.455	1.47
														23.5	0.603	0.683	0.756	0.617	0.595	0.588	0.56	0.499	0.833	0.84	1.449	1.474
														23.75	0.571	0.66	0.745	0.6	0.568	0.573	0.529	0.475	0.826	0.836	1.457	1.48

## Sheet: Figure 4
	Replicate 1
	WT		∆efp		∆efp + YrbC		∆yrbC		∆efp∆yrbC
	FL	13347.1	FL	9367.46	FL	7149.07	FL	10701.6	FL	7364.73
	Stalled	16.1213	Stalled	2535.28	Stalled	2340.98	Stalled	54.5355	Stalled	2028.03
	% stalled	0.120639	% stalled	21.2999	% stalled	24.6677	% stalled	0.50702	% stalled	21.5914
	Replicate 2
	WT		∆efp		∆efp + YrbC		∆yrbC		∆efp∆yrbC
	FL	10219	FL	8821.27	FL	6654.64	FL	10008.7	FL	5955.59
	Stalled	24.1213	Stalled	1832.03	Stalled	2052.74	Stalled	58.5355	Stalled	2429.15
	% stalled	0.235488	% stalled	17.1969	% stalled	23.5747	% stalled	0.581447	% stalled	28.9711
	Replicate 3
	WT		∆efp		∆efp + YrbC		∆yrbC		∆efp∆yrbC
	FL	9675.51	FL	6645.52	FL	7985.66	FL	8673.12	FL	7466.71
	Stalled	8.12132	Stalled	3193.23	Stalled	2915.52	Stalled	116.364	Stalled	3029.93
	% stalled	0.0838665	% stalled	32.4556	% stalled	26.745	% stalled	1.3239	% stalled	28.8657

## Sheet: Figure 5
	Replicate 1
	WT		∆efp		∆efp∆yebC2		∆efp∆yebC2 + YebC2		∆efp∆yebC2 + YrbC		∆efp∆yebC2 + YebC2 w/YrbC-D1		∆efp∆yebC2 + YrbC w/YebC2-D1
	FL	13008.5	FL	10256	FL	4709.64	FL	11126.6	FL	6409.02	FL	4445.3	FL	6932.9
	Stalled	47.9497	Stalled	2822.93	Stalled	4085.71	Stalled	1921.45	Stalled	5087.9	Stalled	4046.25	Stalled	685.991
	% stalled	0.36725	% stalled	21.5839	% stalled	46.4531	% stalled	14.7259	% stalled	44.2545	% stalled	47.6503	% stalled	9.00382
	Replicate 2
	WT		∆efp		∆efp∆yebC2		∆efp∆yebC2 + YebC2		∆efp∆yebC2 + YrbC		∆efp∆yebC2 + YebC2 w/YrbC-D1		∆efp∆yebC2 + YrbC w/YebC2-D1
	FL	9043.02	FL	6553.59	FL	3867.1	FL	9339.73	FL	3741.86	FL	3791.98	FL	6995.07
	Stalled	114.778	Stalled	2923.23	Stalled	5770.37	Stalled	1386.96	Stalled	3786.05	Stalled	3393.52	Stalled	948.305
	% stalled	1.25334	% stalled	30.8461	% stalled	59.8743	% stalled	12.93	% stalled	50.2935	% stalled	47.2273	% stalled	11.9383
	Replicate 3
	WT		∆efp		∆efp∆yebC2		∆efp∆yebC2 + YebC2		∆efp∆yebC2 + YrbC		∆efp∆yebC2 + YebC2 w/YrbC-D1		∆efp∆yebC2 + YrbC w/YebC2-D1
	FL	9508.56	FL	9638.39	FL	5648.42	FL	8801.32	FL	3491.74	FL	4161.69	FL	6882.3
	Stalled	16.1213	Stalled	3140.23	Stalled	6961.49	Stalled	1678.79	Stalled	5040.12	Stalled	4772	Stalled	744.355
	% stalled	0.169258	% stalled	24.5741	% stalled	55.2065	% stalled	16.0188	% stalled	59.0741	% stalled	53.4158	% stalled	9.75992

## Sheet: Gene sequences
gene	seq_description	sequence
pmpR	NC_002516.2:1050301-1051047 Pseudomonas aeruginosa PAO1, complete genome	ATGGCTGGTCATTCTAAATGGGCCAACATCAAGCACCGCAAAGAGCGGCAAGATGCCAAGAAAGGCAAGATCTTTACCAAGCTGATCCGTGAGCTGACCGTCGCTGCAAGGCAGGGCGGCGGCGTCCCGGCGGACAACCCGCGTCTGCGCCTGGCCGTGGACAAGGCGCTGACCGCCAACATGACCCGCGATACCATCGATCGTGCCATTGCGCGCGGCGTCGGCTCCAACGATGCCGACAACATGGTCGAGCTTTCCTATGAAGGTTATGCGCCGAGCGGCGTAGCGATCATCGTCGAGGCGATGACCGACAACCGCAACCGTACCGCTGCCGAAGTGCGTCATGCCTTCAGCAAGTGTGGCGGCAACCTGGGCACCGATGGTTCGGTCGCCTACATG…
yebC	NZ_ABCW02000004.1:146301-147032 Borreliella burgdorferi Bol26 gcontig_1118719648274, whole genome shotgun sequence	ATGTCTGGTCACAGTAAATGGTCAACAATAAAGAGAAAAAAAGGTGCTCTTGATGCAAAGCGTAATAAAATTTTTACAAAGCTAATAAGAGAAATAACTATTGCAGCTAAAATAGGGGGTGGGGATATTGAATCTAATCCGAGACTAAGGGTAGCTGTTAATAAGGCTAAGGTTGCCAATATGCCAAAAGATAATATTGAGAAGGCAATAAAAAAGGGTATTGGTGGTAATGAAGGGGTTGAATATTTTGAAATAACTTATGAGGCTTATGCTCCTTATGGAGTGGCTCTAATGATTAAATGCTTAACGGATAATAAAAACAGAACCTCTAGCGATGTGAAAAGTGTTCTTGCAAAAGGTGGAGGATCTCTTGGTACCCCAGGTTCAGTCTCATATATG…
yebC	NZ_CP022988.1:929764-930495 Lactobacillus delbrueckii subsp. lactis DSM 20072 chromosome, complete genome	ATGTCAGGACATTCAAAATGGCACAATATTCAAGGCCGCAAGAATGCGCAAGACGCTAAGAGAGGGAAGGTTTTCCAAAAGCTCTCCCGTGAAATTTACATGGCTGCAAAGAGTGGTGGTCCTGACCCTTCAGGTAATCCAAGCTTGCGTTTGGTCATGGACAAGGCACGGGCTGCCAACATGCCAAAGGACAACATCCAACGGGCCATCAAGAAGGCTGAAGGCAACTCAGACGAACACTACGATGAAGTAACTTACGAAGGTTACGCACCGGGTGGTGTTGCCATCCTTGTTGAAGCCTTGACTGACAACAAGAACCGGACTGCCTCATCCGTACGCGTGGCCTTCACCCGTAACGGCGGCAGCCTTGGTGCTACTGGGTCAGTTGCCTACATGTTC…
yebC_II	NZ_LS483338.1:c1476245-1475529 Streptococcus pyogenes strain NCTC12064 chromosome 1, complete sequence	ATGGGACGTAAATGGGCAAATATTGTTGCTAAAAAAACTGCTAAAGATGGAGCAACATCAAAGGTCTATGCCAAATTTGGTGTTGAAATTTATGTGGCTGCCAAACAAGGCGAGCCAGATCCAGAGTTAAATACAGCTCTTAAATTTGTCATTGATCGTGCAAAGCAAGCACAAGTGCCAAAGCATGTTATTGATAAAGCGATTGATAAAGCTAAAGGAAACACAGATGAAACTTTTGTAGAGGGACGCTATGAAGGTTTTGGTCCAAATGGTTCAATGATTATTGTGGATACTTTGACATCAAATGTTAACCGTACAGCGGCAAATGTACGTACGGCTTACGGTAAGAACGGTGGCAATATGGGAGCTTCAGGATCTGTATCCTACTTATTTGATAAA…
yebC	NC_000913.3:c1948151-1947411 Escherichia coli str. K-12 substr. MG1655, complete genome	ATGGCAGGTCATAGTAAATGGGCCAACACCAGACATCGTAAAGCTGCGCAGGATGCTAAGCGCGGTAAAATCTTCACTAAAATCATTCGTGAGCTGGTAACCGCGGCTAAGCTGGGCGGTGGCGATCCGGACGCTAACCCGCGTCTGCGTGCGGCGGTGGATAAAGCACTGTCTAACAACATGACCCGTGACACACTGAACCGCGCAATTGCACGTGGTGTGGGCGGTGATGATGATGCAAACATGGAAACCATCATCTACGAAGGTTACGGTCCTGGCGGCACGGCAATCATGATTGAATGTCTGTCTGACAACCGCAACCGTACCGTTGCTGAAGTGCGTCATGCATTTAGCAAATGTGGCGGTAACCTCGGTACTGATGGTTCCGTTGCCTATCTG…
yeeN	NC_000913.3:2056858-2057574 Escherichia coli str. K-12 substr. MG1655, complete genome	GTGGGACGTAAATGGGCCAATATTGTTGCTAAAAAAACGGCTAAAGACGGTGCAACGTCTAAAATTTATGCAAAATTCGGTGTAGAAATCTATGCTGCTGCTAAACAAGGTGAACCCGATCCAGAATTAAACACATCTTTAAAATTCGTTATTGAACGTGCAAAGCAGGCACAAGTTCCAAAGCACGTTATTGATAAAGCAATTGATAAAGCCAAAGGCGGCGGAGATGAAACGTTCGTGCAGGGACGTTATGAAGGCTTTGGTCCTAATGGCTCAATGATTATCGCCGAGACATTGACTTCAAATGTTAACCGTACGATTGCTAACGTTCGCACAATTTTCAATAAAAAAGGCGGCAATATCGGAGCGGCAGGTTCTGTCAGCTATATGTTTGACAAT…
yrbC	NC_000964.3:c2843828-2843106 Bacillus subtilis subsp. subtilis str. 168 complete genome	ATGGCAGGCCATTCCAAGTGGAAAAACATTCAAAAAAGAAAAAATGCACAGGATGCAAAGCGCGGGAAAATATTTATGAAGCTGGCAAAAGAAATCTATGTGGCAGCGAAAGAAGGCGGAGCGGATCCAGAAGCAAATTCAGCATTGCGTCTTGTCATCGAAAAAGCAAAAGGCGCCAATATGCCGAATGAAAATATAGATCGGGCCATTAAAAAAGCTGCGGGAGGCCAAGACGGAAGCAGCTATGAAGAAATCACCTATGAAGGCTACGGCCCTTCAGGGATTGCCGTCATGGTTGAATGCGTAACAGATAATAAAAACCGAACGGCGTCAAATGTGCGGACAGCCTTTAATAAAAATGGCGGAAGTCTGGGAGAAAGCGGATGTGTAGCCTTTTTA…
yebC2	NC_000964.3:752412-753131 Bacillus subtilis subsp. subtilis str. 168 complete genome	ATGGGCCGTAAGTGGAACAATATTAAAGAGAAGAAGGCGTCTAAGGACGCAAATACGAGTCGGATTTATGCGAAGTTTGGCCGTGAGATTTATGTGGCGGCGAAACAGGGCGAGCCTGATCCGGAATCCAACCAGGCGCTGAAGGTTGTGCTTGAACGTGCGAAGACTTACAGCGTGCCGAAAAACATCATTGAACGTGCGATCGAGAAGGCGAAGGGCGGAGCGGAAGAGAATTACGATGAGCTTCGTTATGAGGGCTTCGGGCCGAACGGATCAATGATTATCGTTGATGCGCTGACGAATAATGTAAACCGTACGGCGCCGGAAGTGCGTGCGGCGTTCGGGAAAAACGGCGGAAACATGGGTGTGAGCGGATCTGTTGCTTACATGTTTGACGCG…
